# Supplementary material for: The X-linked splicing regulator MBNL3 has been co-opted to restrict placental growth in eutherians
Source: PLoS Biol. 2022 Apr 27;20(4):e3001615. doi: 10.1371/journal.pbio.3001615 (PMC9084524; doi:10.1371/journal.pbio.3001615)
Supplement: S7 Table — Exons found to be differentially spliced in at least 1 KO versus WT comparison at the E13.5 or E18.5 stage. Gene ID, gene symbol, VastID, genomic coordinate (mm10), and exon length are provided alongside the inclusion level (PSI) for each WT and KO replicate and the change in developmental time (PSI_E18.5—PSI_E13.5). Key: The exon is up-regulated (U), down-regulated (D), or not differentially spliced (N) in the KO versus WT comparison for the DKO, M2KO and M3KO (e.g., DDN, down-regulated in DKO and M2KO but not M3KO). DKO, double knockout; KO, knockout; M2KO, Mbnl2 knockout; M3KO, Mbnl3 knockout; PSI, percentage spliced in; WT, wild-type. (XLSX) [file pbio.3001615.s017.xlsx]

## Sheet: DAS exons E13.5
GeneID	GeneSymbol	EventID	Coord_mm10	Length	FullCoord_mm10	Placenta_E13_Mbnl23_DKO_a	Placenta_E13_Mbnl23_DKO_b	Placenta_E13_Mbnl2_KO_a	Placenta_E13_Mbnl2_KO_b	Placenta_E13_Mbnl3_KO_a	Placenta_E13_Mbnl3_KO_b	Placenta_E13_WT_a	Placenta_E13_WT_b	Key-E13_5	dPSI_E18-E13
ENSMUSG00000002496	Tsc2	MmuEX0049266	chr17:24606224-24606352	129	chr17:24607437,24606224-24606352,24604992:-	21.67	28.89	27.27	43.32	56.82	51.52	52.73	52.6	DDN	-5.15
ENSMUSG00000004947	Dtx2	MmuEX0015853	chr5:136026470-136026607	138	chr5:136021858,136026470-136026607,136028499:+	52.82	45.89	72.02	82.72	80.75	75.19	80.14	80.92	DNN	-9.37
ENSMUSG00000005534	Insr	MmuEX0024247	chr8:3181702-3181737	36	chr8:3184951,3181702-3181737,3174888:-	79.57	69.35	54.16	57.97	81.65	65.96	60.42	46.09	UNU	NA
ENSMUSG00000006369	Fbln1	MmuEX1010199	chr15:85251445-85251649	205	chr15:85244306,85251445-85251649,85263259:+	58.79	61.38	62	62.85	44.05	41.54	40.45	41.61	UUN	1.67
ENSMUSG00000018334	Ksr1	MmuEX0025949	chr11:79031081-79031122	42	chr11:79033218,79031081-79031122,79029083:-	35.37	22.11	25.93	34.43	24.87	13.98	12.32	11.11	UUN	NA
ENSMUSG00000018412	Kansl1	MmuEX0000590	chr11:104342859-104343047	189	chr11:104343491,104342859-104343047,104342511:-	39.33	35.64	50.93	58.05	52.13	59.54	64.93	63.57	DNN	2.6
ENSMUSG00000020385	Clk4	MmuEX0011724	chr11:51273078-51273168	91	chr11:51272022,51273078-51273168,51273560:+	55.21	49.45	63.64	45.36	44.64	38.61	58.49	56.18	NND	-11.74
ENSMUSG00000020788	Atp2a3	MmuEX0006817	chr11:72989475-72989547	73	chr11:72989087,72989475-72989547,72991689:+	37.87	35.23	45.08	48.72	45.39	46.59	50.9	55.71	DNN	29.39
ENSMUSG00000020859	Spag9	MmuEX0044511	chr11:94113263-94113301	39	chr11:94112146,94113263-94113301,94114173:+	7.96	11.98	30.47	22.44	23.03	20.5	35.2	32.51	DNN	27.26
ENSMUSG00000021027	Ralgapa1	MmuEX0038609	chr12:55721406-55721487	82	chr12:55722774,55721406-55721487,55719708:-	5.69	5.79	5.88	7.32	13.18	15.38	34.43	22.81	DDN	NA
ENSMUSG00000021068	Nin	MmuEX0031719	chr12:70042132-70044252	2121	chr12:70045147,70042132-70044252,70040880:-	77.26	72.49	95.11	93.79	98.46	92.36	98.3	95.62	DNN	3.04
ENSMUSG00000021224	Numb	MmuEX0032646	chr12:83797197-83797343	147	chr12:83799508,83797197-83797343,83796154:-	89.94	91.77	69.06	73.26	56.02	47.9	36.36	39.67	UUN	-21.34
ENSMUSG00000021375	Kif13a	MmuEX0025416	chr13:46780626-46780664	39	chr13:46785246,46780626-46780664,46778993:-	13.25	13.59	26.74	22.02	48.83	34.62	49	44.11	DDN	7.87
ENSMUSG00000021820	Camk2g	MmuEX0008978	chr14:20741378-20741491	114	chr14:20742705,20741378-20741491,20739402:-	22.89	29.52	11.58	13.13	9.09	15.69	7.22	13.04	UNN	NA
ENSMUSG00000021843	Ktn1	MmuEX0025963	chr14:47726471-47726554	84	chr14:47726309,47726471-47726554,47730340:+	21.12	20.8	33.93	33.9	40.87	39.9	53.51	49.41	DDN	25.45
ENSMUSG00000022568	Scrib	MmuEX0041309	chr15:76061739-76061801	63	chr15:76062670,76061739-76061801,76061223:-	89.69	70	67.62	77.78	50	53.19	59.02	50	UUN	-28.01
ENSMUSG00000022779	Top3b	MmuEX0048517	chr16:16875072-16875155	84	chr16:16870829,16875072-16875155,16877832:+	30.69	29.58	43.59	40	28.57	40.3	33.33	16.19	NUN	19.9
ENSMUSG00000022892	App	MmuEX0005607	chr16:84971408-84971461	54	chr16:84978064,84971408-84971461,84965770:-	90.39	89.06	77.06	78.87	75.26	72.77	59.86	64.63	UUN	NA
ENSMUSG00000023460	Rab12	MmuEX0038274	chr17:66504989-66505178	190	chr17:66506033,66504989-66505178,66500448:-	35.16	27.92	20.61	18.68	9.95	10.41	10.8	5.49	UNN	-4.98
ENSMUSG00000025006	Sorbs1	MmuEX0044359	chr19:40321793-40321960	168	chr19:40324747,40321793-40321960,40318068:-	29.49	31.49	50.23	47.35	50	57.58	82.04	74.53	DDD	NA
ENSMUSG00000025026	Add3	MmuEX0004045	chr19:53244310-53244405	96	chr19:53242627,53244310-53244405,53244998:+	57.07	41.82	23.08	32.09	30.17	26.09	18.52	24.24	UNN	-5.59
ENSMUSG00000025856	Pdgfa	MmuEX0034231	chr5:138978622-138978690	69	chr5:138979146,138978622-138978690,138977227:-	4.17	4.2	11.5	14.2	20.89	23.94	26.85	28.95	DDN	-14.16
ENSMUSG00000025949	Pikfyve	MmuEX0035194	chr1:65192531-65192566	36	chr1:65192294,65192531-65192566,65195656:+	24.68	34.44	6.31	6.51	34.59	37.34	32.67	17.08	NDN	NA
ENSMUSG00000026193	Fn1	MmuEX0019422	chr1:71603660-71603929	270	chr1:71604970,71603660-71603929,71602497:-	97.32	97.43	94.95	95.48	75.31	71.74	71.95	76.22	UUN	-30.32
ENSMUSG00000026193	Fn1	MmuEX0019423	chr1:71613763-71614035	273	chr1:71615360,71613763-71614035,71612650:-	21.48	18.74	6.58	6.08	7.58	5.7	1.99	2.63	UNN	-1.56
ENSMUSG00000027259	Adal	MmuEX0003694	chr2:121142524-121142654	131	chr2:121142303,121142524-121142654,121143149:+	78.79	80.95	76.27	80.82	82.76	56.67	63.93	59.46	UUN	NA
ENSMUSG00000028917	Plekhm2	MmuEX0035811	chr4:141637425-141637484	60	chr4:141639676,141637425-141637484,141634478:-	9.5	13.48	20.63	22.11	29.07	30.49	38.65	38.86	DDN	18.34
ENSMUSG00000029016	Clcn6	MmuEX0011597	chr4:148017496-148017662	167	chr4:148017903,148017496-148017662,148016978:-	58.73	50.88	72.97	67.27	66.67	70.37	73.53	69.01	DNN	NA
ENSMUSG00000029428	Stx2	MmuEX0045589	chr5:128987718-128987842	125	chr5:128988802,128987718-128987842,128986430:-	82.98	81.37	81.23	70.89	49.89	52.94	50.47	54.17	UUN	-12.35
ENSMUSG00000029822	Osbpl3	MmuEX0033219	chr6:50333186-50333293	108	chr6:50336215,50333186-50333293,50328804:-	56.64	51.26	42.11	51.35	44.59	32.05	35.24	30.26	UNN	-7.84
ENSMUSG00000030257	Srgap3	MmuEX0044910	chr6:112727213-112727540	328	chr6:112729649,112727213-112727540,112723201:-	70.29	71.32	51.27	61.02	43.41	42.74	35.19	40.48	UUN	NA
ENSMUSG00000030782	Tgfb1i1	MmuEX0047097	chr7:128248177-128248292	116	chr7:128247008,128248177-128248292,128248420:+	51.02	59.15	61.85	70.76	60.61	68.18	76.6	64.54	DNN	NA
ENSMUSG00000031565	Fgfr1	MmuEX0019144	chr8:25555508-25555774	267	chr8:25532428,25555508-25555774,25557731:+	95.16	88.94	86.2	85.08	67.77	66.89	63.27	65.75	UUN	-12.38
ENSMUSG00000031996	Aplp2	MmuEX0005570	chr9:31167561-31167728	168	chr9:31168708,31167561-31167728,31164673:-	44.87	43.97	55.61	54.96	55.51	58.21	59.04	61.33	DNN	7.4
ENSMUSG00000032366	Tpm1	MmuEX0048596	chr9:67029664-67029742	79	chr9:67031029,67029664-67029742,67023441:-	20.52	20.32	10.52	10.74	4.78	3.8	1.84	2.19	UNN	0.23
ENSMUSG00000032525	Nktr	MmuEX0031809	chr9:121729997-121730024	28	chr9:121729680,121729997-121730024,121731478:+	50.6	55.14	35.24	38.46	48.78	54.11	57.21	58.35	NDN	-22.13
ENSMUSG00000032612	Usp4	MmuEX0051012	chr9:108365830-108365970	141	chr9:108362898,108365830-108365970,108366761:+	85.16	91.07	73.79	70.65	59.94	51.5	54.3	53.15	UUN	-12.77
ENSMUSG00000034101	Ctnnd1	MmuEX0013079	chr2:84612532-84612549	18	chr2:84612936,84612532-84612549,84612092:-	48.63	46.94	39.19	36.36	31.45	32.78	31.28	30.35	UNN	1.59
ENSMUSG00000034243	Golgb1	MmuEX0021450	chr16:36893316-36893438	123	chr16:36891492,36893316-36893438,36894831:+	27.62	28.52	30.75	33.08	52.32	45.27	37.3	49.27	DNN	18.19
ENSMUSG00000034593	Myo5a	MmuEX0030527	chr9:75196126-75196200	75	chr9:75194137,75196126-75196200,75197643:+	2.94	9.09	12.5	18.92	13.95	14.63	24.59	25	DNN	NA
ENSMUSG00000036435	Exoc1	MmuEX0017544	chr5:76557819-76557863	45	chr5:76554205,76557819-76557863,76559004:+	71.67	72.13	40.23	58.86	44.91	41.98	29.87	29.85	UUN	-18.89
ENSMUSG00000037270	4932438A13Rik	MmuEX0001801	chr3:37012485-37012685	201	chr3:37011794,37012485-37012685,37012880:+	76.61	72.57	56.91	58.55	78.77	71.43	56.61	50	UNU	-10.49
ENSMUSG00000037730	Mynn	MmuEX0030413	chr3:30612469-30612552	84	chr3:30611619,30612469-30612552,30613552:+	70.22	84.9	68.77	73.74	63.63	65.28	78.64	81.78	NND	-6.55
ENSMUSG00000037936	Scarb1	MmuEX0041173	chr5:125281105-125281233	129	chr5:125283899,125281105-125281233,125277865:-	37.4	40.04	72.23	74.84	85.44	84.62	83.68	83.77	DNN	0.87
ENSMUSG00000038708	Golga4	MmuEX0021443	chr9:118579542-118579606	65	chr9:118577228,118579542-118579606,118581849:+	30.28	30.46	22.89	23.79	8.68	8.12	6	6.11	UUN	-2.78
ENSMUSG00000039116	Adgrg6	MmuEX0021655	chr10:14407866-14407911	46	chr10:14409673,14407866-14407911,14405438:-	6.91	5.65	15.39	13.84	32.59	36.74	42.42	37.32	DDN	-5.15
ENSMUSG00000039298	Cdk5rap2	MmuEX0010598	chr4:70246948-70246974	27	chr4:70250353,70246948-70246974,70245497:-	17.95	20.47	3.03	3.52	9.86	4.9	20.33	17.95	NDN	NA
ENSMUSG00000040957	Cables1	MmuEX0008698	chr18:11905925-11906002	78	chr18:11888829,11905925-11906002,11923360:+	57.14	65.1	77.78	84.88	78.44	83.21	79.02	80.41	DNN	8.71
ENSMUSG00000041351	Rap1gap	MmuEX0038750	chr4:137723746-137723823	78	chr4:137721957,137723746-137723823,137724692:+	5.06	5.46	24.83	23.93	14.98	16.63	26.63	27.75	DNN	8.22
ENSMUSG00000041592	Sdk2	MmuEX0041409	chr11:113823371-113823427	57	chr11:113825015,113823371-113823427,113821677:-	63.77	55.36	42.17	52.54	32.77	27.27	15.09	24.41	UUN	NA
ENSMUSG00000043940	Wdfy3	MmuEX0051785	chr5:101935990-101936073	84	chr5:101937282,101935990-101936073,101931005:-	91.61	85.9	85.26	80.69	77.5	55.66	61.27	80.1	UNN	-28.32
ENSMUSG00000047284	Neurl4	MmuEX0031527	chr11:69903654-69903719	66	chr11:69903452,69903654-69903719,69903865:+	96.3	96.3	95.56	100	84.21	96.08	80.49	84.21	NUN	NA
ENSMUSG00000047767	Atg16l2	MmuEX0006628	chr7:101294859-101294921	63	chr7:101296121,101294859-101294921,101293984:-	27.03	36.23	29.79	36.28	37.78	36.11	68.89	50	DDD	NA
ENSMUSG00000048612	Myof	MmuEX0030610	chr19:37969907-37969945	39	chr19:37972175,37969907-37969945,37968452:-	82.82	83.2	65.74	62.9	62.87	63.72	59.12	51.49	UNN	-22.28
ENSMUSG00000053617	Sh3pxd2a	MmuEX0042214	chr19:47283021-47283104	84	chr19:47286605,47283021-47283104,47278430:-	70.71	69.73	83.51	85.54	80.72	92.69	91.64	89.67	DNN	-2.47
ENSMUSG00000054708	Ankrd24	MmuEX0005052	chr10:81646793-81646858	66	chr10:81646433,81646793-81646858,81647100:+	100	100	100	73.39	100	100	56.83	73.39	UNU	NA
ENSMUSG00000057738	Sptan1	MmuEX0044725	chr2:30001100-30001159	60	chr2:30000062,30001100-30001159,30002231:+	41.06	39.73	52	52.34	49.63	52.12	62.33	61.27	DNN	-25.18
ENSMUSG00000058291	Zfp68	MmuEX0053548	chr5:138616470-138616565	96	chr5:138617055,138616470-138616565,138612165:-	57.14	61.9	53.85	45.65	57.89	38.27	44.12	41.3	UNN	NA
ENSMUSG00000063450	Syne2	MmuEX0045967	chr12:76100028-76100096	69	chr12:76099512,76100028-76100096,76100992:+	7.59	15.19	19.7	23.66	17.83	11.24	27.89	25.81	DNN	-3.42
ENSMUSG00000066306	Numa1	MmuEX0032644	chr7:102002295-102002336	42	chr7:102001659,102002295-102002336,102007486:+	15.38	14.5	66.18	51.24	78.3	84.95	90.54	92.37	DDN	NA
ENSMUSG00000070733	Fryl	MmuEX0019675	chr5:73115256-73115300	45	chr5:73118484,73115256-73115300,73112852:-	54.13	66.67	37.31	42	11.48	22.45	12	12.94	UUN	NA
ENSMUSG00000090841	Myl6	MmuEX0002697	chr10:128491720-128491764	45	chr10:128492059,128491720-128491764,128491347:-	70.13	70.54	81.49	83.96	80.56	78.47	86.43	87.08	DNN	4.17
ENSMUSG00000000827	Tpd52l2	MmuEX0048582	chr2:181511574-181511615	42	chr2:181508267,181511574-181511615,181513039:+	42.74	39.22	33.61	36.71	26.26	25.08	22.04	22.75	UNN	-1.74
ENSMUSG00000001247	Lsr	MmuEX0027226	chr7:30962811-30962867	57	chr7:30965969,30962811-30962867,30962244:-	27.08	34.19	22.51	22.73	21.45	16.28	10.32	13.68	UNN	4.48
ENSMUSG00000003847	Nfat5	MmuEX0031577	chr8:107338295-107338356	62	chr8:107324764,107338295-107338356,107338809:+	48.08	42.57	43.1	46.94	64.56	63.41	45.88	49.43	NNU	NA
ENSMUSG00000004677	Myo9b	MmuEX0030598	chr8:71336876-71336965	90	chr8:71334394,71336876-71336965,71338907:+	85.76	87.81	79.55	72.64	77.95	65.74	75.93	59.59	UNN	NA
ENSMUSG00000004677	Myo9b	MmuEX0030599	chr8:71338907-71339020	114	chr8:71334394,71338907-71339020,71340760:+	31.46	41.99	39.82	65.17	51.78	51.23	63.57	80.22	DND	NA
ENSMUSG00000005899	Smpd4	MmuEX0043993	chr16:17635482-17635568	87	chr16:17632057,17635482-17635568,17638496:+	21.1	9.24	33.33	37.01	32.37	35.43	45	36.94	DNN	NA
ENSMUSG00000011831	Evi5	MmuEX0017495	chr5:107810290-107810322	33	chr5:107812358,107810290-107810322,107799260:-	38.03	41.71	29.34	27.96	28.27	21.04	17.9	28.06	UNN	19.34
ENSMUSG00000014353	Tmem87b	MmuEX0048115	chr2:128839148-128839219	72	chr2:128837395,128839148-128839219,128841235:+	37.5	37.12	64.29	56.72	72.32	73.57	79.21	73.91	DDN	NA
ENSMUSG00000014353	Tmem87b	MmuEX0048116	chr2:128840732-128840803	72	chr2:128837395,128840732-128840803,128841235:+	67.03	63.44	42.44	39.41	29.12	24.91	16.28	24.53	UUN	NA
ENSMUSG00000015937	H2afy	MmuEX0022308	chr13:56089758-56089857	100	chr13:56096124,56089758-56089857,56084285:-	90.17	92.62	87.05	86.31	81.82	78.58	72.66	80.08	UNN	-39.78
ENSMUSG00000019878	Hsf2	MmuEX0023341	chr10:57509061-57509114	54	chr10:57506302,57509061-57509114,57511444:+	13.14	19.44	18.75	22.22	20.67	19.71	30.43	34.85	DNN	-2.03
ENSMUSG00000019978	Epb41l2	MmuEX0016996	chr10:25493567-25493629	63	chr10:25489093,25493567-25493629,25501824:+	6.17	6.77	14.91	14.33	13.38	17.78	22.71	20.78	DNN	NA
ENSMUSG00000020137	Thap2	MmuEX0047163	chr10:115376352-115376547	196	chr10:115384205,115376352-115376547,115372946:-	75.86	85	64.91	76.6	95.74	82.46	93.75	89.83	NDN	NA
ENSMUSG00000020400	Tnip1	MmuEX0048304	chr11:54940711-54940882	172	chr11:54955848,54940711-54940882,54939735:-	33.68	33.7	45.88	40.5	56	45.37	57.88	60.18	DDN	-30.48
ENSMUSG00000020910	Adprm	MmuEX0000837	chr11:67051681-67051778	98	chr11:67052535,67051681-67051778,67042107:-	90.48	86.44	89.66	86.3	62.96	62.32	90.48	80.65	NND	NA
ENSMUSG00000021271	Zfp839	MmuEX0053655	chr12:110860796-110861023	228	chr12:110855872,110860796-110861023,110863964:+	30.82	29.13	40.98	37.6	41.54	47.37	58.62	60	DDN	9.76
ENSMUSG00000021375	Kif13a	MmuEX0025415	chr13:46760663-46760767	105	chr13:46761273,46760663-46760767,46752872:-	87.45	85.19	75.51	72.64	70.85	69.29	67.46	55.4	UNN	-22.71
ENSMUSG00000021493	Pdlim7	MmuEX0034296	chr13:55506819-55507123	305	chr13:55507330,55506819-55507123,55506367:-	42.68	49.84	37.53	40.57	26.84	28.71	21.31	24.14	UUN	-12
ENSMUSG00000021495	Fam193b	MmuEX0018227	chr13:55549118-55549357	240	chr13:55550224,55549118-55549357,55543789:-	69.97	58.45	61.67	65.6	77.26	80.62	66.01	60.85	NNU	NA
ENSMUSG00000021759	Plpp1	MmuEX0036448	chr13:112851403-112851554	152	chr13:112801266,112851403-112851554,112856746:+	32.5	33.92	46.66	42.65	51.18	49.3	56.72	53.82	DNN	4.95
ENSMUSG00000021962	Dcp1a	MmuEX0013926	chr14:30521590-30521655	66	chr14:30519677,30521590-30521655,30522728:+	91.42	83.17	72.47	73.24	80.52	64.68	58.46	71.03	UNN	NA
ENSMUSG00000022119	Rbm26	MmuEX0038242	chr14:105113469-105113527	59	chr14:105116986,105113469-105113527,105109802:-	85.45	81.48	71.43	62.32	73.03	82.46	64.71	53.33	UNU	NA
ENSMUSG00000022139	Mbnl2	MmuEX0028101	chr14:120324794-120325412	619	chr14:120275905,120324794-120325412,120379150:+	1.75	2.21	2.99	2.91	54.17	63.49	76.02	55.1	DDN	33.84
ENSMUSG00000022139	Mbnl2	MmuEX0028107	chr14:120395712-120395765	54	chr14:120389163,120395712-120395765,120396451:+	91.4	88.88	84.39	84.46	52.35	47.78	40.74	36.24	UUN	-6.82
ENSMUSG00000022150	Dab2	MmuEX0013705	chr15:6429296-6429949	654	chr15:6424697,6429296-6429949,6430954:+	42.28	38.33	66.67	63.53	65.62	68.79	74.1	78.1	DNN	-2.59
ENSMUSG00000022199	Slc22a17	MmuEX0042753	chr14:54907886-54908103	218	chr14:54908261,54907886-54908103,54907630:-	98.97	97.42	91.94	95.28	98.37	94.55	76.67	88.89	UNN	NA
ENSMUSG00000022517	Mgrn1	MmuEX0028928	chr16:4926309-4926374	66	chr16:4924532,4926309-4926374,4927675:+	15.07	13.92	24.26	27.33	26.75	34.13	39.67	34.76	DNN	3.49
ENSMUSG00000022526	Zfp251	MmuEX0053122	chr15:76870282-76870414	133	chr15:76870653,76870282-76870414,76869920:-	77.78	92.73	75.34	86.67	70.49	70.97	87.5	84.13	NND	NA
ENSMUSG00000022641	Bbx	MmuEX0007778	chr16:50210445-50210534	90	chr16:50220445,50210445-50210534,50209144:-	28.47	31.21	41.11	44.76	61.96	66.67	73.75	66.23	DDN	-5.72
ENSMUSG00000022749	Tbc1d23	MmuEX0046461	chr16:57181492-57181536	45	chr16:57182851,57181492-57181536,57178020:-	3.95	3.23	15.19	25.32	7.84	21.79	33.33	32.26	DND	14.16
ENSMUSG00000022760	Thap7	MmuEX0047170	chr16:17530230-17530385	156	chr16:17530778,17530230-17530385,17528740:-	80.04	71.62	87.25	84.53	88.88	81.26	90.74	91.37	DNN	1.02
ENSMUSG00000023044	Csad	MmuEX0012846	chr15:102202444-102202574	131	chr15:102203137,102202444-102202574,102188962:-	58.45	69.69	88.24	87.8	81.54	66.15	69.38	67.68	NUN	NA
ENSMUSG00000023994	Nfya	MmuEX0031657	chr17:48398982-48399068	87	chr17:48400438,48398982-48399068,48395796:-	42.73	40.33	57.5	59.37	66.41	68.07	76.78	68.12	DNN	8.11
ENSMUSG00000024055	Cyp4f13	MmuEX0013389	chr17:32946805-32947003	199	chr17:32947313,32946805-32947003,32941200:-	97.38	97.04	92.35	89.47	92.78	91.21	82.78	78.88	UNN	3.88
ENSMUSG00000024163	Mapk8ip3	MmuEX0027856	chr17:24920472-24920495	24	chr17:24923816,24920472-24920495,24918139:-	95.72	97.02	89.02	86.5	54.24	46.88	33.2	38.18	UUN	-5
ENSMUSG00000024542	Cep192	MmuEX0010941	chr18:67804366-67804494	129	chr18:67803156,67804366-67804494,67807257:+	100	87.5	100	92.86	96	76.19	72.73	82.35	UUN	NA
ENSMUSG00000024589	Nedd4l	MmuEX0031402	chr18:65167514-65167573	60	chr18:65165646,65167514-65167573,65172275:+	7.94	4.67	8.12	7.18	22.92	21.21	23.24	26.15	DDN	NA
ENSMUSG00000024660	Incenp	MmuEX0024133	chr19:9883192-9883203	12	chr19:9883699,9883192-9883203,9878428:-	9.33	25.55	9.33	11.6	10.77	15.56	31.82	40.86	DDD	NA
ENSMUSG00000024969	Mark2	MmuEX0027949	chr19:7281798-7281959	162	chr19:7282726,7281798-7281959,7281255:-	90.88	89.35	72.61	63.7	52.67	48.57	42.01	41.55	UUN	-9.82
ENSMUSG00000025060	Slk	MmuEX0043706	chr19:47627648-47627740	93	chr19:47625484,47627648-47627740,47635469:+	35.07	26.98	41.32	32.65	63.64	60.92	55.08	57.49	DDN	NA
ENSMUSG00000025571	Tnrc6c	MmuEX0048405	chr11:117741669-117741818	150	chr11:117740009,117741669-117741818,117742927:+	71.43	69.81	75.51	70.49	89.47	86.67	72.55	73.58	NNU	-0.52
ENSMUSG00000026074	Map4k4	MmuEX0027798	chr1:40003757-40003987	231	chr1:40000749,40003757-40003987,40004807:+	70.17	73.53	58.03	58.87	48.49	49.67	40.15	47.74	UNN	-11.99
ENSMUSG00000026305	Lrrfip1	MmuEX1016483	chr1:91114596-91120020	5425	chr1:91112297,91114596-91120020,91120141:+	71.76	71.83	63.49	66.94	63.34	61.94	58.14	53.08	UNN	-20.47
ENSMUSG00000026319	2310035C23Rik	MmuEX0000913	chr1:105741013-105741095	83	chr1:105736022,105741013-105741095,105741297:+	18.09	11.45	27.47	19.1	40.39	25.38	32.47	31.09	DNN	NA
ENSMUSG00000026490	Cdc42bpa	MmuEX0010394	chr1:180024645-180024802	158	chr1:179999453,180024645-180024802,180031505:+	33.8	40	22.39	32.85	26.96	8.41	4.85	15.04	UUN	NA
ENSMUSG00000026566	Mpzl1	MmuEX0029602	chr1:165601750-165601855	106	chr1:165604610,165601750-165601855,165593677:-	37.24	36.26	50.65	55.11	66.88	69.97	76.26	73.87	DDN	11.35
ENSMUSG00000027291	Vps39	MmuEX0051541	chr2:120346857-120346889	33	chr2:120350164,120346857-120346889,120346392:-	4.17	10.73	14.98	9.69	15.13	21.55	29.69	26.54	DDN	NA
ENSMUSG00000027300	Ubox5	MmuEX0050287	chr2:130628489-130628635	147	chr2:130630030,130628489-130628635,130604626:-	46.27	38.31	44.26	43.69	43.46	40.62	57.76	76.67	DDD	NA
ENSMUSG00000027763	Mbnl1	MmuEX0028097	chr3:60614683-60614736	54	chr3:60613520,60614683-60614736,60615620:+	64.29	56.92	38.24	50.65	35.14	45.68	19.23	34.78	UNN	NA
ENSMUSG00000028158	Mttp	MmuEX0030181	chr3:138131240-138131401	162	chr3:138134000,138131240-138131401,138125245:-	21.43	17.14	33.33	16.05	27.87	27.27	11.76	11.48	NNU	8.38
ENSMUSG00000028402	Mpdz	MmuEX0029496	chr4:81313500-81313598	99	chr4:81320346,81313500-81313598,81310319:-	43.4	30.77	29.73	43.28	30.56	21.62	16.67	13.79	UUN	NA
ENSMUSG00000028519	Dab1	MmuEX0013693	chr4:104732070-104732180	111	chr4:104731752,104732070-104732180,104741513:+	69.81	82.28	58.26	67.94	56.7	46.53	34.15	52.08	UUN	NA
ENSMUSG00000028613	Lrp8	MmuEX0026909	chr4:107850104-107850142	39	chr4:107847566,107850104-107850142,107851308:+	73.86	64.58	100	100	96.89	96.1	96.72	98.6	DNN	NA
ENSMUSG00000028809	Srrm1	MmuEX0044964	chr4:135329004-135329045	42	chr4:135329373,135329004-135329045,135327223:-	55	60.08	53.96	56.51	50.29	55.68	81.46	71.53	DDD	-18.34
ENSMUSG00000029207	Apbb2	MmuEX0005530	chr5:66392273-66392335	63	chr5:66400076,66392273-66392335,66391857:-	18.32	14.85	43.76	28.2	60.53	76.79	79.35	72.38	DDN	-13.51
ENSMUSG00000029478	Ncor2	MmuEX0031204	chr5:125019819-125020046	228	chr5:125022871,125019819-125020046,125018990:-	98.37	95.07	86.69	92.25	88.29	88.97	81.35	76.7	UNN	2.59
ENSMUSG00000029534	St7	MmuEX0045167	chr6:17850357-17850425	69	chr6:17848079,17850357-17850425,17852258:+	15.15	14.56	13.95	17.49	29.2	13.15	30.88	30.43	DNN	-2.44
ENSMUSG00000029822	Osbpl3	MmuEX0033224	chr6:50346011-50346103	93	chr6:50346328,50346011-50346103,50345030:-	77.24	81.98	77.78	79.53	52.05	64.62	47.66	61.29	UUN	NA
ENSMUSG00000030016	Zfp638	MmuEX1028581	chr6:83976518-83977429	912	chr6:83976350,83976518-83977429,83983976:+	51.68	65.41	55.18	64.57	48.7	56.58	71.75	65.15	NND	NA
ENSMUSG00000030279	C2cd5	MmuEX0002013	chr6:143019328-143019429	102	chr6:143019921,143019328-143019429,143018073:-	24.97	17.66	34.17	53.54	39.42	33.49	48.11	56.37	DND	NA
ENSMUSG00000030516	Tjp1	MmuEX0047390	chr7:65314093-65314332	240	chr7:65314659,65314093-65314332,65313424:-	10.18	12.72	14.44	11.77	32.04	40.41	39.12	38.45	DDN	-4.26
ENSMUSG00000030605	Mfge8	MmuEX0028788	chr7:79143278-79143388	111	chr7:79145247,79143278-79143388,79143050:-	59.76	58.59	48.28	44.54	50.37	49.12	43.88	41.64	UNN	4.83
ENSMUSG00000030766	Arhgap17	MmuEX0005804	chr7:123283777-123283825	49	chr7:123286498,123283777-123283825,123280116:-	61.03	59.53	48.89	46.81	39.37	37.29	30.65	36.89	UNN	NA
ENSMUSG00000030766	Arhgap17	MmuEX0005800	chr7:123294472-123294705	234	chr7:123296410,123294472-123294705,123292205:-	93.49	95.14	89.29	89.84	77.08	72.89	76.72	80.95	UNN	-6.09
ENSMUSG00000030815	Phkg2	MmuEX0034857	chr7:127577975-127578029	55	chr7:127577710,127577975-127578029,127579667:+	52.72	69.77	65.59	64.4	61.7	60.42	75.38	78.49	DND	-8.4
ENSMUSG00000031441	Atp11a	MmuEX0006733	chr8:12861640-12861844	205	chr8:12859479,12861640-12861844,12864920:+	66.03	70	44.39	50.98	47	46.03	31.63	40.08	UNN	-11.8
ENSMUSG00000031441	Atp11a	MmuEX0006736	chr8:12863759-12863862	104	chr8:12859479,12863759-12863862,12864920:+	23.82	22.67	39.26	34.25	35.18	38.7	50.55	43.66	DNN	NA
ENSMUSG00000031596	Slc7a2	MmuEX0043555	chr8:40908056-40908195	140	chr8:40905727,40908056-40908195,40910995:+	19.2	21.35	23.08	30.05	19.15	21.57	45.83	30.91	DND	-35.18
ENSMUSG00000031596	Slc7a2	MmuEX0043556	chr8:40908398-40908534	137	chr8:40905727,40908398-40908534,40910995:+	80.69	85.42	74.05	76.35	77.85	80.12	64.8	66.34	UNN	30.15
ENSMUSG00000032212	Sltm	MmuEX0043733	chr9:70561776-70561973	198	chr9:70559101,70561776-70561973,70572149:+	89.3	90.37	86.79	74.34	78.57	75.64	93.94	93.24	NND	-3.65
ENSMUSG00000032366	Tpm1	MmuEX0048597	chr9:67032466-67032541	76	chr9:67032794,67032466-67032541,67031514:-	88.42	88.08	71.71	69.65	69.38	69.11	55.82	57.05	UNN	-27.56
ENSMUSG00000032366	Tpm1	MmuEX0048598	chr9:67031951-67032026	76	chr9:67032794,67031951-67032026,67031514:-	11.42	12.49	31.15	30.2	34.75	33.46	45.91	46.1	DDN	26.87
ENSMUSG00000032479	Map4	MmuEX0029912	chr9:110071026-110071139	114	chr9:110068985,110071026-110071139,110078003:+	67.39	63.28	74.47	73.34	81.8	77.44	82.34	78.42	DNN	-9.1
ENSMUSG00000032479	Map4	MmuEX0029913	chr9:110072613-110072705	93	chr9:110068985,110072613-110072705,110078003:+	61.47	61.84	68.78	69.65	79.09	73.3	76.91	76.73	DNN	-11.89
ENSMUSG00000032497	Lrrfip2	MmuEX0027141	chr9:111193047-111193118	72	chr9:111190284,111193047-111193118,111199665:+	64.48	63.49	80.14	75.87	92.14	93.78	92.35	91.42	DNN	NA
ENSMUSG00000033335	Dnm2	MmuEX0015299	chr9:21478899-21479037	139	chr9:21478348,21478899-21479037,21481333:+	9.51	9.5	26.49	27.82	47.76	47.26	59.97	60.29	DDN	3.48
ENSMUSG00000033335	Dnm2	MmuEX0015305	chr9:21480407-21480545	139	chr9:21478348,21480407-21480545,21481333:+	89.77	89.33	70.81	71.17	53.41	50.46	38.54	40.12	UUN	-4.03
ENSMUSG00000033577	Myo6	MmuEX0030564	chr9:80293945-80293974	30	chr9:80292517,80293945-80293974,80299146:+	13.54	33.95	8.51	12.07	18.39	11.74	4.4	0	UNN	10.03
ENSMUSG00000034164	Emid1	MmuEX0016768	chr11:5110690-5110774	85	chr11:5116880,5110690-5110774,5106969:-	56.96	61.79	65.23	63.48	71.31	66.67	57.77	49.49	NNU	NA
ENSMUSG00000034902	Pip5k1c	MmuEX0035248	chr10:81317326-81317403	78	chr10:81315118,81317326-81317403,81317766:+	32.32	31.51	16.06	14.29	14.6	12.69	13.95	8.28	UNN	-7.28
ENSMUSG00000035051	Dhx57	MmuEX0014614	chr17:80278223-80278381	159	chr17:80281196,80278223-80278381,80276035:-	88.57	82.76	66.67	81.54	79.31	92.86	100	100	NDN	NA
ENSMUSG00000035248	Zcchc6	MmuEX0052833	chr13:59779137-59779201	65	chr13:59782018,59779137-59779201,59772859:-	9.47	11.64	17.43	19.08	30.98	26.38	30.3	33.33	DNN	NA
ENSMUSG00000035325	Sec31a	MmuEX0041517	chr5:100388534-100388611	78	chr5:100390759,100388534-100388611,100386203:-	50.45	58.35	55.77	62.33	64.87	65.24	70.79	70.11	DNN	-18.5
ENSMUSG00000035762	Tmem161b	MmuEX0047793	chr13:84251230-84251333	104	chr13:84222434,84251230-84251333,84257761:+	69.7	81.82	74.36	70.67	79.66	71.43	85.71	90.7	NDN	NA
ENSMUSG00000035769	Xylb	MmuEX0052479	chr9:119361114-119361183	70	chr9:119359314,119361114-119361183,119364497:+	89.25	82.8	62.96	69.89	80.58	86.96	89.33	81.63	NDN	-12.64
ENSMUSG00000036087	Slain2	MmuEX0042523	chr5:72965804-72965881	78	chr5:72958286,72965804-72965881,72974531:+	15.03	17.14	28.4	25.78	40.88	43.61	45.69	54.69	DDN	14.53
ENSMUSG00000036167	Pphln1	MmuEX0036552	chr15:93452117-93452173	57	chr15:93441712,93452117-93452173,93455451:+	7.37	8.59	17.22	15.08	27.27	25.98	38.87	37.46	DDN	-5.44
ENSMUSG00000036499	Eea1	MmuEX0016254	chr10:95978161-95978286	126	chr10:95974078,95978161-95978286,95989562:+	20.36	34.72	27.37	35.68	31.82	33.62	18.67	16.14	NNU	9.68
ENSMUSG00000037300	Ttc13	MmuEX0049422	chr8:124695636-124695752	117	chr8:124709903,124695636-124695752,124690359:-	64.89	60	69.54	68.24	71.27	74.45	84.24	71.54	DNN	NA
ENSMUSG00000037300	Ttc13	MmuEX0049423	chr8:124694830-124694940	111	chr8:124709903,124694830-124694940,124690359:-	66.42	60.32	67.88	69.71	71.74	74.52	84	75	DNN	NA
ENSMUSG00000037369	Kdm6a	MmuEX0025354	chrX:18247567-18247722	156	chrX:18246416,18247567-18247722,18248270:+	43.02	50.21	56.28	55.26	52.36	51.43	64.14	62.08	DNN	-10.51
ENSMUSG00000037426	Depdc5	MmuEX0014329	chr5:32959281-32959346	66	chr5:32955958,32959281-32959346,32964632:+	33.33	48.78	30.91	25.42	16.42	18.75	17.02	11.43	UNN	-6.23
ENSMUSG00000037679	Inf2	MmuEX0024140	chr12:112612548-112612604	57	chr12:112612036,112612548-112612604,112614895:+	17.32	22.6	69.95	71.51	76.23	81.91	92.59	90.09	DDN	3.99
ENSMUSG00000037989	Wnk2	MmuEX0052226	chr13:49051357-49051527	171	chr13:49052559,49051357-49051527,49044418:-	45.79	40.14	36.04	36.01	41.76	32.18	52.91	58.42	NDD	NA
ENSMUSG00000037989	Wnk2	MmuEX0052228	chr13:49044374-49044418	45	chr13:49050484,49044374-49044418,49042866:-	10.13	7.45	18.24	16.5	19.22	17.43	26.59	23.67	DNN	NA
ENSMUSG00000038056	Kmt2c	MmuEX0029192	chr5:25295398-25295610	213	chr5:25298870,25295398-25295610,25293248:-	76.53	76.89	78.77	74.55	83.27	81.31	91.78	92.55	DDN	-8.03
ENSMUSG00000038056	Kmt2c	MmuEX0029193	chr5:25294557-25294721	165	chr5:25298870,25294557-25294721,25293248:-	70.29	75	73.05	66.28	76.77	76.74	88.32	89.39	DDN	-12.69
ENSMUSG00000038485	Socs7	MmuEX0044335	chr11:97376997-97377098	102	chr11:97376541,97376997-97377098,97377936:+	28.97	20	13.04	14	5.05	16.48	7.14	3.85	UNN	NA
ENSMUSG00000039108	Lsm14b	MmuEX0027205	chr2:180031794-180031871	78	chr2:180031528,180031794-180031871,180032061:+	86.32	85.19	79.57	81.67	54.58	73.66	60	60.17	UUN	-3.04
ENSMUSG00000039205	Ciz1	MmuEX0011463	chr2:32365803-32365874	72	chr2:32364334,32365803-32365874,32367303:+	57.04	57.35	78.42	81.01	66.45	72.79	75.7	86.55	DNN	NA
ENSMUSG00000039473	Ubn1	MmuEX0050277	chr16:5081894-5081983	90	chr16:5081661,5081894-5081983,5084056:+	29.34	34.07	44.18	48.25	41.15	40.13	61.68	49.33	DNN	10.15
ENSMUSG00000039599	Fam149b	MmuEX0018004	chr14:20377775-20377999	225	chr14:20375613,20377775-20377999,20378400:+	89.29	82.14	76	77.78	78.26	83.57	94.29	100	NDD	-13.74
ENSMUSG00000039599	Fam149b	MmuEX0018001	chr14:20359755-20359916	162	chr14:20358140,20359755-20359916,20363263:+	60.63	74.77	62.27	61.92	55.73	57.01	55.07	49.85	UNN	12.29
ENSMUSG00000039835	Nhsl1	MmuEX0031704	chr10:18516029-18516160	132	chr10:18511742,18516029-18516160,18523791:+	72.84	71.43	45.63	60.87	49.53	59.49	39.39	39.33	UNU	-25.31
ENSMUSG00000040174	Alkbh3	MmuEX0004683	chr2:94010263-94010408	146	chr2:94010683,94010263-94010408,94008592:-	28.89	16.67	29.13	28.99	30.82	32.41	39.68	39.71	DNN	-2.55
ENSMUSG00000040481	Bptf	MmuEX0008153	chr11:107095002-107095190	189	chr11:107095716,107095002-107095190,107082700:-	27.63	28.99	25.81	20.48	51.58	50.48	27.41	36.11	NNU	19.65
ENSMUSG00000040687	Madd	MmuEX0027515	chr2:91140557-91140626	70	chr2:91142756,91140557-91140626,91138755:-	66.1	65.85	80	74.47	85.19	84.62	87.88	78.38	DNN	-17.97
ENSMUSG00000041757	Plekha6	MmuEX0035728	chr1:133294563-133294708	146	chr1:133294087,133294563-133294708,133298920:+	54.16	49.2	58.93	61.56	61.52	64.52	70.65	64.17	DNN	-19.22
ENSMUSG00000041890	Git2	MmuEX0020456	chr5:114737348-114737437	90	chr5:114739033,114737348-114737437,114733943:-	15.94	14.71	42.94	46.67	64.23	68.62	84.96	81.39	DDD	-4.25
ENSMUSG00000041977	Arhgef11	MmuEX0005966	chr3:87718229-87718258	30	chr3:87717520,87718229-87718258,87722357:+	50.6	49.11	66.32	71.95	70.69	59.4	83.22	75.55	DNN	NA
ENSMUSG00000042439	Zfp532	MmuEX0053433	chr18:65638750-65638931	182	chr18:65625334,65638750-65638931,65682895:+	63.89	42.86	72	73.13	65.85	60	57.75	51.72	NUN	NA
ENSMUSG00000044876	Zfp444	MmuEX0053337	chr7:6173982-6174101	120	chr7:6172574,6173982-6174101,6183862:+	68.63	60	62.16	61.6	64.81	47.06	45.65	52.14	UNN	NA
ENSMUSG00000045411	2410002F23Rik	MmuEX0000986	chr7:44247238-44247416	179	chr7:44246823,44247238-44247416,44248252:+	46.56	47.02	65.84	46.61	53.75	60.5	60.02	77.52	DNN	NA
ENSMUSG00000050106	Tmc8	MmuEX0047591	chr11:117792089-117792167	79	chr11:117791601,117792089-117792167,117792538:+	90.15	74.68	75.3	67.24	73.61	73.25	61.43	63.57	UNN	-11.25
ENSMUSG00000051343	Rab11fip5	MmuEX0038271	chr6:85342343-85342361	19	chr6:85347780,85342343-85342361,85337670:-	36.06	34.68	19.78	13.71	9.49	12.41	4.72	5.6	UNN	0.67
ENSMUSG00000051343	Rab11fip5	MmuEX0038272	chr6:85340343-85340497	155	chr6:85341052,85340343-85340497,85337670:-	53.54	42.67	27.65	25.53	20.59	23.23	10.64	17.62	UNN	NA
ENSMUSG00000051730	Mettl5	MmuEX0028758	chr2:69879102-69879184	83	chr2:69880767,69879102-69879184,69873935:-	86.67	90.12	89.36	89.38	68.7	83.49	93.02	97.4	NND	NA
ENSMUSG00000052676	Zmat1	MmuEX0053886	chrX:134975318-134975362	45	chrX:134977648,134975318-134975362,134974026:-	20	23.94	39.47	52.78	33.94	38.18	70.37	47.83	DND	NA
ENSMUSG00000058835	Abi1	MmuEX0003244	chr2:22950184-22950270	87	chr2:22953435,22950184-22950270,22946761:-	69.59	67.24	65.26	57.95	61.92	58.85	55.14	51.47	UNN	-1.54
ENSMUSG00000059495	Arhgef12	MmuEX0005976	chr9:43040540-43040596	57	chr9:43042591,43040540-43040596,43027295:-	17.65	15.38	49.49	57.14	56.52	54.64	63.01	64.1	DNN	NA
ENSMUSG00000059900	Tmem40	MmuEX0047971	chr6:115741541-115741672	132	chr6:115742310,115741541-115741672,115736436:-	43.84	49.79	53.89	56.17	66.76	68.33	58.47	68.48	DNN	NA
ENSMUSG00000060012	Kif13b	MmuEX0025427	chr14:64800345-64800407	63	chr14:64789698,64800345-64800407,64803025:+	59.73	59.66	73.79	72.78	77.73	78.58	77.51	82.99	DNN	NA
ENSMUSG00000061175	Fnip2	MmuEX0019517	chr3:79507839-79507928	90	chr3:79508087,79507839-79507928,79506278:-	93.26	91.94	72.84	85.05	73.91	68.18	58.44	68.29	UNN	NA
ENSMUSG00000061859	Patj	MmuEX1019482	chr4:98454360-98454822	463	chr4:98443807,98454360-98454822,98456130:+	27.08	31.65	13.42	15	8.75	6.58	2.76	1.75	UNN	-0.36
ENSMUSG00000061887	Ssbp3	MmuEX0045024	chr4:107027217-107027297	81	chr4:107009768,107027217-107027297,107028193:+	65.88	71.81	53.51	43.75	37.08	26.79	24.05	22.22	UUN	-5.76
ENSMUSG00000066043	Phactr4	MmuEX0034675	chr4:132383282-132383362	81	chr4:132386892,132383282-132383362,132378563:-	46.53	47.02	64.96	62.22	66.56	68.55	71.7	79.7	DNN	NA
ENSMUSG00000069631	Strada	MmuEX0045527	chr11:106184562-106184619	58	chr11:106187101,106184562-106184619,106173781:-	21.63	22.84	26.03	25.73	19.46	33.68	37.89	39	DNN	-3.31
ENSMUSG00000073792	Alg6	MmuEX0004660	chr4:99746326-99746411	86	chr4:99726947,99746326-99746411,99748686:+	86.36	80.85	72.5	74.4	81.51	81.79	68.4	67.82	UNN	NA
ENSMUSG00000074513	Arfip1	MmuEX0005740	chr3:84529170-84529265	96	chr3:84534587,84529170-84529265,84527798:-	16.87	17.44	34.86	44.04	50.79	44.86	71.09	63.42	DDD	NA
ENSMUSG00000086316	2210013O21Rik	MmuEX0000768	chrX:153728862-153728939	78	chrX:153725841,153728862-153728939,153741040:+	67.74	64.52	77.38	78.57	74.49	78.27	81.16	82.63	DNN	-5.05
ENSMUSG00000000325	Arvcf	MmuEX0006306	chr16:18405102-18405221	120	chr16:18404545,18405102-18405221,18405607:+	89.53	87.23	75.88	76.51	65.16	59.84	62.89	54.12	UUN	NA
ENSMUSG00000002799	Jag2	MmuEX0024830	chr12:112915605-112915718	114	chr12:112915880,112915605-112915718,112915517:-	96.35	100	81.73	95.55	81.22	89.85	62.47	75.17	UUU	NA
ENSMUSG00000015165	Hnrnpl	MmuEX0023118	chr7:28810672-28811168	497	chr7:28808859,28810672-28811168,28813279:+	31.26	32.25	16.08	14.9	30.16	27.27	24.65	37.72	NDN	-9.7
ENSMUSG00000018417	Myo1b	MmuEX0030478	chr1:51768650-51768736	87	chr1:51769004,51768650-51768736,51763964:-	36.32	34.08	13.63	11.91	14.98	9.69	5.85	3.41	UNN	NA
ENSMUSG00000018417	Myo1b	MmuEX0030482	chr1:51766822-51766908	87	chr1:51769004,51766822-51766908,51763964:-	91.2	93.66	90.54	90.8	74.98	71.78	69.4	74.91	UUN	-3.26
ENSMUSG00000018909	Arrb1	MmuEX0006261	chr7:99597036-99597059	24	chr7:99596106,99597036-99597059,99598491:+	72.3	76.6	63.09	60.45	51.4	42.49	41.98	41.52	UUN	5.77
ENSMUSG00000020827	Mink1	MmuEX0029044	chr11:70609408-70609431	24	chr11:70609254,70609408-70609431,70609554:+	29.52	39.98	30.24	26.27	17.49	24.05	9.33	14.31	UUN	NA
ENSMUSG00000021000	Mia2	MmuEX0013003	chr12:59146336-59146362	27	chr12:59144770,59146336-59146362,59146847:+	15.87	19.17	25.21	19.31	44.2	40.69	40.18	38.37	DDN	19.1
ENSMUSG00000021144	Mta1	MmuEX0029874	chr12:113133541-113133576	36	chr12:113133337,113133541-113133576,113135797:+	48.96	44.72	74.52	69.56	87.98	90.41	87.53	88.16	DDN	NA
ENSMUSG00000021816	Ppp3cb	MmuEX0036790	chr14:20503247-20503276	30	chr14:20508624,20503247-20503276,20501662:-	37.94	37.82	48.3	48.93	50.65	48.88	56.8	51.86	DNN	19.7
ENSMUSG00000022094	Slc39a14	MmuEX0043289	chr14:70315664-70315833	170	chr14:70316438,70315664-70315833,70310975:-	54.73	51.01	36.31	39.57	43.12	39.09	23.11	29.51	UNN	-12.92
ENSMUSG00000022094	Slc39a14	MmuEX0043290	chr14:70313601-70313770	170	chr14:70316438,70313601-70313770,70310975:-	49.37	53.41	69.03	65.6	57.65	63.73	83.46	73.1	DND	11.64
ENSMUSG00000023942	Slc29a1	MmuEX0043011	chr17:45593332-45593432	101	chr17:45595482,45593332-45593432,45592261:-	73.83	70.9	59.42	54.5	50.3	55.27	54.22	45.46	UNN	NA
ENSMUSG00000023980	Taf8	MmuEX0046224	chr17:47490143-47490282	140	chr17:47493562,47490143-47490282,47489896:-	70.88	60.47	82.63	93.96	94.3	91.77	92.96	97.27	DNN	NA
ENSMUSG00000024958	Gpr137	MmuEX0021666	chr19:6939529-6939754	226	chr19:6940352,6939529-6939754,6939410:-	85.82	86.49	60.64	71.71	46.2	46.51	37.18	36.26	UUN	-21.65
ENSMUSG00000025006	Sorbs1	MmuEX0044367	chr19:40369690-40369719	30	chr19:40373476,40369690-40369719,40365166:-	69.9	64.25	78.81	83.38	75.99	74.76	88.11	83.71	DNN	-5.52
ENSMUSG00000025162	Csnk1d	MmuEX0012919	chr11:120964948-120965010	63	chr11:120967995,120964948-120965010,120963906:-	52.67	51.58	65.49	64.8	70.76	76.47	74.06	79.02	DNN	4.15
ENSMUSG00000025278	Flnb	MmuEX0019338	chr14:7922675-7922713	39	chr14:7919357,7922675-7922713,7923455:+	24.98	28.97	37.62	35.41	52.49	54.2	52.43	52.96	DDN	NA
ENSMUSG00000025915	Sgk3	MmuEX0042057	chr1:9827013-9827119	107	chr1:9798246,9827013-9827119,9865131:+	66.53	58.6	69.66	78.52	72.57	74.97	86.45	72.59	DNN	NA
ENSMUSG00000026131	Dst	MmuEX0015771	chr1:34296742-34296759	18	chr1:34295536,34296742-34296759,34299721:+	34.28	30	51.28	54.51	78.03	76.19	74.14	79.67	DDN	NA
ENSMUSG00000026837	Col5a1	MmuEX0012316	chr2:28028967-28029035	69	chr2:28025705,28028967-28029035,28032591:+	89.15	86.73	67.87	70.15	77.54	73.98	70.75	64.7	UNN	-16.67
ENSMUSG00000027111	Itga6	MmuEX0024617	chr2:71853534-71853663	130	chr2:71849506,71853534-71853663,71855854:+	24.4	17.15	40.51	46.38	53.52	47.64	59.45	44.59	DNN	14.52
ENSMUSG00000028041	Adam15	MmuEX0003717	chr3:89340863-89340937	75	chr3:89341508,89340863-89340937,89340472:-	75.8	70.77	49.7	48.86	27.97	38.18	33.84	30.37	UUN	-9.43
ENSMUSG00000028041	Adam15	MmuEX0003718	chr3:89340401-89340472	72	chr3:89340863,89340401-89340472,89340179:-	83.2	78.31	61.79	61.48	43.32	50.93	48.96	42.61	UUN	-7.65
ENSMUSG00000028863	Meaf6	MmuEX0028434	chr4:125108323-125108356	34	chr4:125103031,125108323-125108356,125109299:+	67.36	72.8	62.56	61.97	63.28	53.95	50.91	55.23	UNN	NA
ENSMUSG00000030022	Adamts9	MmuEX0003887	chr6:92823347-92823514	168	chr6:92849292,92823347-92823514,92816643:-	94.34	82.47	79.13	89.72	70.06	74.22	100	93.3	NND	-13.03
ENSMUSG00000031673	Cdh11	MmuEX1006297	chr8:102667998-102668165	168	chr8:102670053,102667998-102668165,102664791:-	48.15	65.05	62.69	62.43	63.05	55.3	31.45	53.67	NUN	16.06
ENSMUSG00000031788	Kifc3	MmuEX0025635	chr8:95100647-95100673	27	chr8:95101409,95100647-95100673,95100452:-	57.72	57.83	90.38	85.44	93.78	95.34	98.99	95	DNN	2.47
ENSMUSG00000032185	Carm1	MmuEX0009179	chr9:21587851-21587919	69	chr9:21587585,21587851-21587919,21588049:+	87.34	87.88	81.68	77.47	75.35	75.14	73.87	69.4	UNN	-9.4
ENSMUSG00000034312	Iqsec1	MmuEX0024465	chr6:90664022-90664071	50	chr6:90667900,90664022-90664071,90661025:-	33.29	17.91	41.06	42.8	43.69	50.91	56.3	55.2	DNN	-16.66
ENSMUSG00000037098	Rab11fip3	MmuEX0038266	chr17:26011997-26012131	135	chr17:26013774,26011997-26012131,26010718:-	25.67	6.96	32.33	36.28	37.84	36.38	59.2	38.06	DNN	-10.46
ENSMUSG00000037470	Uggt1	MmuEX0050467	chr1:36176776-36176799	24	chr1:36177518,36176776-36176799,36176327:-	49.85	54.7	44.05	46	42.05	35.62	30.92	34.47	UNN	NA
ENSMUSG00000039361	Picalm	MmuEX0035018	chr7:90194273-90194296	24	chr7:90191753,90194273-90194296,90195655:+	36.33	40.51	47.42	52.6	56.69	60.98	63.92	62.85	DNN	-8.77
ENSMUSG00000039782	Cpeb2	MmuEX0012537	chr5:43268869-43268892	24	chr5:43261784,43268869-43268892,43277431:+	34.9	51.41	25.62	17.19	32.94	28.42	10.81	28.2	UNN	17.17
ENSMUSG00000040268	Plekha1	MmuEX0035683	chr7:130909588-130909628	41	chr7:130908425,130909588-130909628,130910832:+	40.75	41.2	56.34	67.6	38.15	45.81	59.27	61.37	DND	NA
ENSMUSG00000041936	Agrn	MmuEX0004297	chr4:156169546-156169557	12	chr4:156169770,156169546-156169557,156169336:-	0	33.98	0	8.64	0	0	15.91	14.48	NND	NA
ENSMUSG00000042520	Ubap2l	MmuEX0050121	chr3:90001818-90001868	51	chr3:90002279,90001818-90001868,90000253:-	37.19	48.39	49.3	52	42.37	54.05	71.19	60.79	DDD	NA
ENSMUSG00000052707	Tnrc6a	MmuEX0048382	chr7:123175426-123175458	33	chr7:123174319,123175426-123175458,123176824:+	71.36	72.39	70.83	75.46	79.03	85.1	88.06	86.52	DNN	NA
ENSMUSG00000053110	Yap1	MmuEX0052491	chr9:7950492-7950539	48	chr9:7952953,7950492-7950539,7938538:-	45.89	44.55	55.5	55.28	60.81	61.5	66.55	62.21	DNN	8.21
ENSMUSG00000055320	Tead1	MmuEX0046857	chr7:112856053-112856064	12	chr7:112842102,112856053-112856064,112856798:+	19.97	8.22	35.66	26.74	27.11	40.49	61.4	38.36	DNN	NA
ENSMUSG00000062232	Rapgef2	MmuEX0038777	chr3:79082624-79082647	24	chr3:79083199,79082624-79082647,79081285:-	85.35	86.3	81.09	78.06	50.15	62.88	49.25	58.67	UUN	23.6
ENSMUSG00000068036	Afdn	MmuEX0029239	chr17:13848355-13848375	21	chr17:13846639,13848355-13848375,13849108:+	13.73	21.29	49.68	45.14	41.83	42.71	66.57	71.36	DDD	11.62
ENSMUSG00000069833	Ahnak	MmuEX0004390	chr19:9001699-9002115	417	chr19:9000863,9001699-9002115,9037159:+	71.69	57.63	57	66.94	65.53	68.02	79.06	77.05	NDN	NA
ENSMUSG00000071506	Tmem139	MmuEX0047739	chr6:42263244-42263505	262	chr6:42262026,42263244-42263505,42263728:+	90	89.33	79.8	76.24	70.87	69.89	82.35	64.71	UNN	NA
ENSMUSG00000109293	Dcst2	MmuEX1008212	chr3:89370428-89370595	168	chr3:89368869,89370428-89370595,89370700:+	21.07	22.69	11.25	30.04	28.77	26.64	6.81	8.95	NNU	NA
ENSMUSG00000022565	Plec	MmuEX1020295	chr15:76181744-76181746	3	chr15:76182910,76181744-76181746,76178385:-	0	17.14	17.37	19.69	39.37	15.1	9.92	0	NNU	NA
ENSMUSG00000037234	Hook3	MmuEX0023183	chr8:26045906-26045911	6	chr8:26048252,26045906-26045911,26044274:-	36.79	24.29	18.71	14.08	7.6	9.02	6.2	4.32	UNN	-4.07
ENSMUSG00000030189	Ybx3	MmuEX0012848	chr6:131375974-131376180	207	chr6:131379358,131375974-131376180,131370414:-	54.37	56.89	41.42	47.22	37.72	38	36.49	42.51	UNN	-7.17
ENSMUSG00000031570	Plpp5	MmuEX0036460	chr8:25723031-25723113	83	chr8:25722600,25723031-25723113,25724080:+	37.71	43.8	26.21	30.2	28.05	30.46	23.76	27.46	UNN	7.14
ENSMUSG00000032411	Tfdp2	MmuEX0047060	chr9:96247050-96247088	39	chr9:96232748,96247050-96247088,96273839:+	12.19	18.26	33.24	34.33	21.28	7.79	15.62	12.84	NUN	NA
ENSMUSG00000038500	Prr3	MmuEX0037383	chr17:35978711-35978781	71	chr17:35979127,35978711-35978781,35978443:-	49.58	52.5	50.59	67.44	55.56	65.91	62.32	73.91	DNN	NA
ENSMUSG00000066838	Zfp772	MmuEX6008357	chr7:7206246-7206372	127	chr7:7207525,7206246-7206372,7205599:-	100	100	100	56.96	67.92	100	67.62	64.58	UNN	33.9

## Sheet: DAS exons E18.5
GeneID	GeneSymbol	EventID	Coord_mm10	Length	FullCoord_mm10	Labyrinth_E18_Mbnl23_DKO_a	Labyrinth_E18_Mbnl23_DKO_b	Labyrinth_E18_Mbnl2_KO_a	Labyrinth_E18_Mbnl2_KO_b	Labyrinth_E18_Mbnl3_KO_a	Labyrinth_E18_Mbnl3_KO_b	Labyrinth_E18_WT_a	Labyrinth_E18_WT_b	Key-E18_5	dPSI_E18-E13
ENSMUSG00000000253	Gmpr	MmuEX0021294	chr13:45520032-45520175	144	chr13:45517082,45520032-45520175,45520852:+	26.11	23.7	15.69	14.56	3.89	5.12	13.69	4.95	UNN	NA
ENSMUSG00000002496	Tsc2	MmuEX0049266	chr17:24606224-24606352	129	chr17:24607437,24606224-24606352,24604992:-	26.8	20.86	42.86	37.78	56.67	52.46	50.48	44.54	DNN	-5.15
ENSMUSG00000004677	Myo9b	MmuEX0030597	chr8:71358616-71358663	48	chr8:71358236,71358616-71358663,71358963:+	80.2	73.33	51.26	67.8	68.83	55.56	52.94	58.44	UNN	-15.03
ENSMUSG00000004947	Dtx2	MmuEX0015853	chr5:136026470-136026607	138	chr5:136021858,136026470-136026607,136028499:+	43.18	60.97	66.17	71.27	83.01	72.08	66.64	75.67	DNN	-9.37
ENSMUSG00000005534	Insr	MmuEX0024247	chr8:3181702-3181737	36	chr8:3184951,3181702-3181737,3174888:-	86.59	72.98	71.43	68.79	80.66	63.25	56.19	61.26	UNN	NA
ENSMUSG00000006369	Fbln1	MmuEX1010199	chr15:85251445-85251649	205	chr15:85244306,85251445-85251649,85263259:+	65.19	70.19	65.1	66.33	40.29	38.68	41.39	44.02	UUN	1.67
ENSMUSG00000009681	Bcr	MmuEX0007891	chr10:75173681-75174167	487	chr10:75168238,75173681-75174167,75175277:+	47.79	54.63	42.28	37.79	33.33	33.59	41.63	22.63	UNN	-14.51
ENSMUSG00000018412	Kansl1	MmuEX0000590	chr11:104342859-104343047	189	chr11:104343491,104342859-104343047,104342511:-	43.14	37.12	48.95	47.37	57.29	58.33	65.07	68.63	DDN	2.6
ENSMUSG00000020788	Atp2a3	MmuEX0006817	chr11:72989475-72989547	73	chr11:72989087,72989475-72989547,72991689:+	66.04	69.23	74.07	87.5	87.76	90.91	85.37	80	DNN	29.39
ENSMUSG00000020859	Spag9	MmuEX0044511	chr11:94113263-94113301	39	chr11:94112146,94113263-94113301,94114173:+	21.04	19.63	41.28	48.9	52.78	59.37	60.52	61.73	DDN	27.26
ENSMUSG00000021027	Ralgapa1	MmuEX0038609	chr12:55721406-55721487	82	chr12:55722774,55721406-55721487,55719708:-	2.78	3.7	11.3	12.61	21.74	27.03	26.67	32.35	DDN	NA
ENSMUSG00000021224	Numb	MmuEX0032646	chr12:83797197-83797343	147	chr12:83799508,83797197-83797343,83796154:-	70.33	73.82	57.99	54.31	16.13	17.53	17.32	16.03	UUN	-21.34
ENSMUSG00000021375	Kif13a	MmuEX0025416	chr13:46780626-46780664	39	chr13:46785246,46780626-46780664,46778993:-	22.02	27.16	25.26	29.86	55.45	45.95	52.13	56.71	DDN	7.87
ENSMUSG00000021843	Ktn1	MmuEX0025963	chr14:47726471-47726554	84	chr14:47726309,47726471-47726554,47730340:+	35.23	33.68	46.54	46.65	71.99	70.02	76.47	77.35	DDN	25.45
ENSMUSG00000022420	Dnal4	MmuEX0015250	chr15:79765787-79765853	67	chr15:79774359,79765787-79765853,79765021:-	20.59	20.39	35.78	25.42	32.5	49.33	23.91	22.33	NNU	-6.83
ENSMUSG00000022892	App	MmuEX0005607	chr16:84971408-84971461	54	chr16:84978064,84971408-84971461,84965770:-	88.33	86.69	80.72	78.64	68.89	67.06	64.25	60.83	UUN	NA
ENSMUSG00000022995	Enah	MmuEX0016847	chr1:181911597-181911659	63	chr1:181913307,181911597-181911659,181908376:-	75.22	73.58	59.21	63.03	64.77	57.84	59.56	51.51	UNN	25.39
ENSMUSG00000024127	Prepl	MmuEX0037022	chr17:85088340-85088875	536	chr17:85090106,85088340-85088875,85083315:-	39.58	57.5	51.35	60.98	54.72	38.1	39.78	39.53	NUN	-14.31
ENSMUSG00000024613	Tcof1	MmuEX0046739	chr18:60827340-60827447	108	chr18:60828365,60827340-60827447,60822990:-	36.9	38.51	49.19	21.55	31.67	37.96	56.34	43.69	NND	10.53
ENSMUSG00000025006	Sorbs1	MmuEX0044359	chr19:40321793-40321960	168	chr19:40324747,40321793-40321960,40318068:-	28.14	32.75	46.47	45.58	71.73	67.59	86.12	79.96	DDN	NA
ENSMUSG00000025026	Add3	MmuEX0004045	chr19:53244310-53244405	96	chr19:53242627,53244310-53244405,53244998:+	37.3	45.38	34.56	30.61	21.46	15.42	17.07	14.5	UUN	-5.59
ENSMUSG00000025558	Dock9	MmuEX0015481	chr14:121577347-121577424	78	chr14:121578155,121577347-121577424,121576019:-	43.69	38.7	48.46	46.86	65.93	60.52	68.22	66.8	DDN	11.49
ENSMUSG00000026193	Fn1	MmuEX0019422	chr1:71603660-71603929	270	chr1:71604970,71603660-71603929,71602497:-	94.78	95.27	93.48	92.88	42.49	38.49	41.97	45.58	UUN	-30.32
ENSMUSG00000026790	Odf2	MmuEX0032959	chr2:29893001-29893154	154	chr2:29892276,29893001-29893154,29893444:+	63.78	72.13	83.13	72.48	89.47	91.67	79.75	86.81	DNN	NA
ENSMUSG00000026991	Pkp4	MmuEX0035470	chr2:59314356-59314403	48	chr2:59311913,59314356-59314403,59318512:+	3.23	4.23	10.59	14.6	14.94	7.54	19.25	22	DNN	10.05
ENSMUSG00000027210	Meis2	MmuEX0028629	chr2:115866810-115866904	95	chr2:115867269,115866810-115866904,115864513:-	55.84	54.59	44.44	54.04	48.28	45.45	34.83	34.43	UNN	-16.51
ENSMUSG00000027605	Acss2	MmuEX0003610	chr2:155551190-155551228	39	chr2:155550469,155551190-155551228,155555854:+	0	2.95	6.02	7.88	9.48	10.04	23.03	17.84	DNN	12.83
ENSMUSG00000028917	Plekhm2	MmuEX0035811	chr4:141637425-141637484	60	chr4:141639676,141637425-141637484,141634478:-	32.93	25.68	36.22	38.18	59.18	68.97	58.33	55.86	DDN	18.34
ENSMUSG00000029428	Stx2	MmuEX0045589	chr5:128987718-128987842	125	chr5:128988802,128987718-128987842,128986430:-	78.8	81.15	63.46	74.06	42.05	32.53	35.11	44.83	UUN	-12.35
ENSMUSG00000029505	Ep400	MmuEX0016972	chr5:110740182-110740289	108	chr5:110741970,110740182-110740289,110739681:-	71.74	58	75.38	54.02	45.45	30.43	39.33	37.5	UUN	-21.71
ENSMUSG00000030257	Srgap3	MmuEX0044910	chr6:112727213-112727540	328	chr6:112729649,112727213-112727540,112723201:-	69.91	66.47	62.75	59.59	35.2	32.34	38.27	41.94	UUN	NA
ENSMUSG00000030782	Tgfb1i1	MmuEX0047097	chr7:128248177-128248292	116	chr7:128247008,128248177-128248292,128248420:+	61.29	58.71	68.99	75.36	68.92	61.38	86	72.86	DNN	NA
ENSMUSG00000031098	Syt8	MmuEX0046046	chr7:142439660-142439765	106	chr7:142439521,142439660-142439765,142439851:+	29.98	32.04	19.96	16.29	17.1	15.23	10.01	14.17	UNN	NA
ENSMUSG00000031565	Fgfr1	MmuEX0019144	chr8:25555508-25555774	267	chr8:25532428,25555508-25555774,25557731:+	98.18	99.19	98.15	98.31	51.95	51.3	48.73	55.53	UUN	-12.38
ENSMUSG00000031996	Aplp2	MmuEX0005570	chr9:31167561-31167728	168	chr9:31168708,31167561-31167728,31164673:-	48.86	49.17	55.14	55.99	62.88	62.99	69.23	65.96	DNN	7.4
ENSMUSG00000032228	Tcf12	MmuEX0046651	chr9:71868999-71869070	72	chr9:71870074,71868999-71869070,71868278:-	55.05	54.18	51.96	44.03	40.3	46.98	27.87	39.01	UNN	-13.62
ENSMUSG00000032366	Tpm1	MmuEX0048596	chr9:67029664-67029742	79	chr9:67031029,67029664-67029742,67023441:-	22.53	22.15	11.36	11.65	2.62	3.18	2.25	2.22	UNN	0.23
ENSMUSG00000032374	Plod2	MmuEX0035870	chr9:92601985-92602047	63	chr9:92600882,92601985-92602047,92602948:+	10.68	13.88	8.82	15.42	20.28	30.77	28	28.12	DDN	6.46
ENSMUSG00000032612	Usp4	MmuEX0051012	chr9:108365830-108365970	141	chr9:108362898,108365830-108365970,108366761:+	78.7	79.87	60.75	59.25	41.57	39.78	41.14	40.76	UUN	-12.77
ENSMUSG00000033763	Mtss1l	MmuEX0030172	chr8:110727829-110727837	9	chr8:110727551,110727829-110727837,110728728:+	0	9.54	7.97	17.59	27.78	38.7	45.29	22.01	DNN	NA
ENSMUSG00000034101	Ctnnd1	MmuEX0013079	chr2:84612532-84612549	18	chr2:84612936,84612532-84612549,84612092:-	54.52	51.03	41.62	39.8	34.75	28.18	32.5	32.31	UNN	1.59
ENSMUSG00000034243	Golgb1	MmuEX0021450	chr16:36893316-36893438	123	chr16:36891492,36893316-36893438,36894831:+	41.12	30.16	47.19	31.6	48.75	37.77	61.54	61.39	DDD	18.19
ENSMUSG00000035863	Palm	MmuEX0033522	chr10:79816792-79816923	132	chr10:79815241,79816792-79816923,79819041:+	9.38	8.44	16.55	14.11	24.8	22.22	25	24.37	DNN	11.89
ENSMUSG00000036435	Exoc1	MmuEX0017544	chr5:76557819-76557863	45	chr5:76554205,76557819-76557863,76559004:+	68.67	56.96	53.42	39.39	20.99	16.85	10.59	11.36	UUN	-18.89
ENSMUSG00000037270	4932438A13Rik	MmuEX0001801	chr3:37012485-37012685	201	chr3:37011794,37012485-37012685,37012880:+	65.22	60.66	45.09	51.37	46.67	47	41.87	43.75	UNN	-10.49
ENSMUSG00000037656	Slc20a2	MmuEX1023801	chr8:22506581-22506654	74	chr8:22476925,22506581-22506654,22535019:+	48.82	54.55	60.28	68.13	61.15	66.1	74.7	61.72	DNN	60.75
ENSMUSG00000037936	Scarb1	MmuEX0041173	chr5:125281105-125281233	129	chr5:125283899,125281105-125281233,125277865:-	38.08	46.72	51.52	51.07	83.75	87.17	85.77	83.4	DDN	0.87
ENSMUSG00000038708	Golga4	MmuEX0021443	chr9:118579542-118579606	65	chr9:118577228,118579542-118579606,118581849:+	22.28	17.76	13.19	13.53	4.85	4.4	3.17	3.38	UNN	-2.78
ENSMUSG00000039116	Adgrg6	MmuEX0021655	chr10:14407866-14407911	46	chr10:14409673,14407866-14407911,14405438:-	5.17	5.59	8.87	10.09	36.84	33.51	34.11	35.32	DDN	-5.15
ENSMUSG00000039953	Clstn1	MmuEX0011791	chr4:149641658-149641714	57	chr4:149638395,149641658-149641714,149643195:+	20	20.84	26.18	30.68	34.88	36.48	40.98	46.25	DDN	16.3
ENSMUSG00000040407	Akap9	MmuEX0004528	chr5:4044799-4044978	180	chr5:4044070,4044799-4044978,4045898:+	82.35	96	77.78	95.92	94.44	91.3	79.49	73.58	NNU	-15.77
ENSMUSG00000040957	Cables1	MmuEX0008698	chr18:11905925-11906002	78	chr18:11888829,11905925-11906002,11923360:+	65.35	71.72	81.25	85.96	72.09	82.69	83.56	93.29	DNN	8.71
ENSMUSG00000041351	Rap1gap	MmuEX0038750	chr4:137723746-137723823	78	chr4:137721957,137723746-137723823,137724692:+	5.12	7.05	14.56	14.27	34.18	34.29	42.47	28.36	DDN	8.22
ENSMUSG00000043940	Wdfy3	MmuEX0051785	chr5:101935990-101936073	84	chr5:101937282,101935990-101936073,101931005:-	82.45	80.59	73.55	73.97	49.9	53.12	38.72	46.02	UUN	-28.32
ENSMUSG00000045095	Magi1	MmuEX0027545	chr6:93694008-93694211	204	chr6:93697194,93694008-93694211,93686875:-	80.65	92.16	84.91	79.59	67.21	59.32	86.67	83.33	NND	NA
ENSMUSG00000045098	Kmt5b	MmuEX0045816	chr19:3807225-3807421	197	chr19:3805053,3807225-3807421,3814115:+	81.68	72.26	66.67	65.15	56.7	66.27	61.04	51.52	UNN	-17.85
ENSMUSG00000047115	Fam221a	MmuEX0013548	chr6:49385373-49385455	83	chr6:49383079,49385373-49385455,49388817:+	71.43	68.67	65.71	64.6	79.41	78.18	79.31	82.14	NDN	3.03
ENSMUSG00000048612	Myof	MmuEX0030610	chr19:37969907-37969945	39	chr19:37972175,37969907-37969945,37968452:-	70.68	68.27	51.98	54.27	39.95	44.93	34.36	31.68	UUN	-22.28
ENSMUSG00000057219	Armc7	MmuEX0006181	chr11:115476122-115476265	144	chr11:115476027,115476122-115476265,115488713:+	87.5	90.7	90.32	93.1	100	95	77.78	87.1	NNU	-8.29
ENSMUSG00000066306	Numa1	MmuEX0032644	chr7:102002295-102002336	42	chr7:102001659,102002295-102002336,102007486:+	26.59	32.13	48.73	45.84	88.75	88.61	91.22	92.4	DDN	NA
ENSMUSG00000071379	Hpcal1	MmuEX0023210	chr12:17767214-17767299	86	chr12:17691046,17767214-17767299,17786147:+	35.9	45.45	50	48.65	49.45	52.38	64.71	51.16	DNN	29.72
ENSMUSG00000090841	Myl6	MmuEX0002697	chr10:128491720-128491764	45	chr10:128492059,128491720-128491764,128491347:-	74.1	71	84.2	83.7	88.31	89.13	90.16	91.69	DNN	4.17
ENSMUSG00000000827	Tpd52l2	MmuEX0048582	chr2:181511574-181511615	42	chr2:181508267,181511574-181511615,181513039:+	48.12	41.34	37.53	36.18	21.93	23.62	22.5	18.8	UUN	-1.74
ENSMUSG00000001247	Lsr	MmuEX0027226	chr7:30962811-30962867	57	chr7:30965969,30962811-30962867,30962244:-	39.21	36.51	31.86	27.27	15.71	19.72	15.91	17.06	UNN	4.48
ENSMUSG00000001948	Spa17	MmuEX0044486	chr9:37607617-37607687	71	chr9:37613556,37607617-37607687,37605870:-	88.65	79.7	89.26	85.19	66.41	71.68	81.34	92.13	NND	NA
ENSMUSG00000002602	Axl	MmuEX0007161	chr7:25774084-25774223	140	chr7:25774515,25774084-25774223,25773125:-	94.63	96.3	69.12	81.21	96.77	90.14	82.46	78.11	UNN	-14.16
ENSMUSG00000002804	Nudt14	MmuEX0032610	chr12:112938356-112938593	238	chr12:112938795,112938356-112938593,112935050:-	81.92	81.48	68.28	66.37	78.29	74.99	80.34	86.62	NDN	NA
ENSMUSG00000002948	Map2k7	MmuEX0027696	chr8:4240688-4240735	48	chr8:4239033,4240688-4240735,4243304:+	7.87	6.25	14.94	18.33	20.55	16.28	22.03	23.53	DNN	7.56
ENSMUSG00000003190	Bcl2l12	MmuEX0007844	chr7:44994180-44994271	92	chr7:44994363,44994180-44994271,44993031:-	83.92	78.07	74.03	85.65	87.45	94.19	74.47	76.75	NNU	-9.8
ENSMUSG00000006276	Eps15l1	MmuEX0017150	chr8:72345966-72346171	206	chr8:72358313,72345966-72346171,72341524:-	32.56	40	25	38.46	34.09	67.27	58.73	49.15	DDN	9.39
ENSMUSG00000007411	Mark3	MmuEX0027963	chr12:111653390-111653434	45	chr12:111651984,111653390-111653434,111655270:+	42.77	46.37	50.51	51.21	61.44	59.94	60.3	59.08	DNN	17.56
ENSMUSG00000014353	Tmem87b	MmuEX0048115	chr2:128839148-128839219	72	chr2:128837395,128839148-128839219,128841235:+	37.16	40.6	48.74	51.55	76.47	83.7	75.86	86.24	DDN	NA
ENSMUSG00000014353	Tmem87b	MmuEX0048116	chr2:128840732-128840803	72	chr2:128837395,128840732-128840803,128841235:+	63.7	64.06	47.98	46.73	23	24.47	20	14.42	UUN	NA
ENSMUSG00000015937	H2afy	MmuEX0022308	chr13:56089758-56089857	100	chr13:56096124,56089758-56089857,56084285:-	73.18	84.84	58.76	57.15	40.21	36.15	38.71	34.48	UUN	-39.78
ENSMUSG00000015937	H2afy	MmuEX0022309	chr13:56088252-56088342	91	chr13:56096124,56088252-56088342,56084285:-	24.41	20.21	37.11	39.89	66.35	65.92	61.15	62.63	DDN	39.12
ENSMUSG00000019843	Fyn	MmuEX0019817	chr10:39529437-39529601	165	chr10:39526930,39529437-39529601,39532016:+	70.26	68.66	57.9	62.18	52.43	54.36	45.05	45.05	UNN	-24.54
ENSMUSG00000019843	Fyn	MmuEX0019818	chr10:39529919-39530074	156	chr10:39526930,39529919-39530074,39532016:+	20.14	25.18	39.09	33.58	34.94	37.86	47.27	45.52	DNN	19.24
ENSMUSG00000019854	Reps1	MmuEX0039425	chr10:18107668-18107748	81	chr10:18104275,18107668-18107748,18114399:+	62.28	62.98	61.6	56.02	46.5	47.94	43.29	46.13	UNN	-4.56
ENSMUSG00000019961	Tmpo	MmuEX0048160	chr10:91153278-91153397	120	chr10:91158748,91153278-91153397,91153180:-	57.87	70.55	50.06	49.66	67.32	54.02	47.94	50.34	UNN	-15.67
ENSMUSG00000020189	Osbpl8	MmuEX0033248	chr10:111224672-111224708	37	chr10:111204840,111224672-111224708,111233553:+	81.4	72.21	75.68	62.61	33.4	39.94	43.3	31.3	UUN	-21.73
ENSMUSG00000021271	Zfp839	MmuEX0053655	chr12:110860796-110861023	228	chr12:110855872,110860796-110861023,110863964:+	45.61	40	52.63	57.14	63.27	72.15	77.27	60.87	DNN	9.76
ENSMUSG00000021375	Kif13a	MmuEX0025415	chr13:46760663-46760767	105	chr13:46761273,46760663-46760767,46752872:-	65.64	68.47	51.54	46.91	45.45	49.13	41.32	36.11	UNN	-22.71
ENSMUSG00000021493	Pdlim7	MmuEX0034296	chr13:55506819-55507123	305	chr13:55507330,55506819-55507123,55506367:-	31.96	35.51	38.59	32.23	19.44	18.64	12.33	9.13	UUN	-12
ENSMUSG00000021759	Plpp1	MmuEX0036448	chr13:112851403-112851554	152	chr13:112801266,112851403-112851554,112856746:+	37.44	35.26	41.88	43.19	61.55	53.36	60.89	59.55	DDN	4.95
ENSMUSG00000022020	Naa16	MmuEX0030730	chr14:79350689-79350830	142	chr14:79351373,79350689-79350830,79345108:-	6.12	6.25	28.57	20	20.93	20	9.09	6.25	NUN	-10.85
ENSMUSG00000022098	Bmp1	MmuEX0008056	chr14:70486554-70486930	377	chr14:70490020,70486554-70486930,70486272:-	5.92	6.93	8.34	10.47	25.2	20.26	23.24	24.85	DNN	4.84
ENSMUSG00000022139	Mbnl2	MmuEX0028101	chr14:120324794-120325412	619	chr14:120275905,120324794-120325412,120379150:+	0	0	0	0	99.14	99.67	98.79	100	DDN	33.84
ENSMUSG00000022139	Mbnl2	MmuEX0028107	chr14:120395712-120395765	54	chr14:120389163,120395712-120395765,120396451:+	89.55	86.6	76.22	81.13	40.66	37.66	32.82	30.52	UUN	-6.82
ENSMUSG00000022139	Mbnl2	MmuEX0028104	chr14:120404638-120404732	95	chr14:120396604,120404638-120404732,120428935:+	92.24	91.1	89.28	89.1	76.15	73.02	71.43	67.5	UUN	-6.39
ENSMUSG00000022150	Dab2	MmuEX0013705	chr15:6429296-6429949	654	chr15:6424697,6429296-6429949,6430954:+	41.63	30.99	66.33	63.57	62.34	68	72.6	74.42	DNN	-2.59
ENSMUSG00000022517	Mgrn1	MmuEX0028928	chr16:4926309-4926374	66	chr16:4924532,4926309-4926374,4927675:+	22.01	21.11	26.16	26.4	41.49	37.37	40.85	40.57	DNN	3.49
ENSMUSG00000022641	Bbx	MmuEX0007778	chr16:50210445-50210534	90	chr16:50220445,50210445-50210534,50209144:-	39.63	40.38	45.62	47.89	67.77	61.43	66.24	62.3	DDN	-5.72
ENSMUSG00000022749	Tbc1d23	MmuEX0046461	chr16:57181492-57181536	45	chr16:57182851,57181492-57181536,57178020:-	3.14	5.56	17.02	18.58	32	21.43	40.98	52.94	DDD	14.16
ENSMUSG00000022789	Dnm1l	MmuEX0015292	chr16:16318764-16318841	78	chr16:16319452,16318764-16318841,16316778:-	26	34.75	17	17.25	17.31	13.96	8.53	9.98	UNN	-5.18
ENSMUSG00000022789	Dnm1l	MmuEX0015293	chr16:16318445-16318477	33	chr16:16319452,16318445-16318477,16316778:-	76.5	70.01	62.39	63.52	65.91	55.39	53.61	55.56	UNN	13.98
ENSMUSG00000023994	Nfya	MmuEX0031657	chr17:48398982-48399068	87	chr17:48400438,48398982-48399068,48395796:-	64.22	59.52	76.88	62.4	89.1	80.28	83.6	77.52	DNN	8.11
ENSMUSG00000024163	Mapk8ip3	MmuEX0027856	chr17:24920472-24920495	24	chr17:24923816,24920472-24920495,24918139:-	93.6	96.26	86.87	87.81	33.98	36.15	28.59	32.78	UUN	-5
ENSMUSG00000024188	Luc7l	MmuEX0027311	chr17:26253974-26254044	71	chr17:26253091,26253974-26254044,26255031:+	37.7	47.47	54.1	50	71.72	67.5	60	60.98	DNN	31.87
ENSMUSG00000024242	Map4k3	MmuEX0027789	chr17:80629286-80629348	63	chr17:80630415,80629286-80629348,80624114:-	48.04	44.6	39.02	42.86	35.86	25.25	27.92	34.57	UNN	9.87
ENSMUSG00000024589	Nedd4l	MmuEX0031402	chr18:65167514-65167573	60	chr18:65165646,65167514-65167573,65172275:+	9.03	10.2	7.85	6.93	25.86	25.17	30.23	22.98	DDN	NA
ENSMUSG00000024969	Mark2	MmuEX0027949	chr19:7281798-7281959	162	chr19:7282726,7281798-7281959,7281255:-	77.78	78.02	68.84	80.86	33.33	33	32.93	31	UUN	-9.82
ENSMUSG00000025019	Lcor	MmuEX0026230	chr19:41528021-41528086	66	chr19:41483600,41528021-41528086,41545875:+	88.06	90.38	92.11	94.74	73.33	87.96	100	97.85	NND	12.76
ENSMUSG00000025019	Lcor	MmuEX0026231	chr19:41528561-41528640	80	chr19:41483600,41528561-41528640,41545875:+	84.81	90.26	89.3	95.55	81.05	84.98	100	97.66	NND	12.77
ENSMUSG00000025060	Slk	MmuEX0043706	chr19:47627648-47627740	93	chr19:47625484,47627648-47627740,47635469:+	30.43	28.61	30.82	31.46	65.87	61.48	57.56	46.34	DDN	NA
ENSMUSG00000025261	Huwe1	MmuEX0023496	chrX:151806272-151806407	136	chrX:151803569,151806272-151806407,151806720:+	34.29	33.69	34.77	32.7	26.26	38.49	49.9	45.13	NND	18.5
ENSMUSG00000025372	Baiap2	MmuEX0007650	chr11:120003038-120003085	48	chr11:120000586,120003038-120003085,120006359:+	21.34	18.35	27.37	27.34	36.31	31.53	35.56	40.21	DNN	12.01
ENSMUSG00000025558	Dock9	MmuEX0015484	chr14:121591812-121591879	68	chr14:121594336,121591812-121591879,121586342:-	94.68	94.88	94.84	93.13	81.22	86.38	77	81.41	UNN	-11.13
ENSMUSG00000025558	Dock9	MmuEX0015485	chr14:121591311-121591354	44	chr14:121594336,121591311-121591354,121586342:-	7.52	6.11	9.3	11.19	30.77	20	23.86	21.51	DNN	9.01
ENSMUSG00000026074	Map4k4	MmuEX0027798	chr1:40003757-40003987	231	chr1:40000749,40003757-40003987,40004807:+	56.91	52.91	48.02	50.55	32.5	30.3	32.51	31.42	UUN	-11.99
ENSMUSG00000026289	Atg16l1	MmuEX0006620	chr1:87774813-87774869	57	chr1:87774231,87774813-87774869,87775757:+	6.98	8.07	23.66	15.48	30.77	31.53	32.65	24	DNN	4.79
ENSMUSG00000026305	Lrrfip1	MmuEX1016483	chr1:91114596-91120020	5425	chr1:91112297,91114596-91120020,91120141:+	61.64	43.7	40.98	43.53	41.86	39.53	36.96	33.33	UNN	-20.47
ENSMUSG00000026490	Cdc42bpa	MmuEX0010394	chr1:180024645-180024802	158	chr1:179999453,180024645-180024802,180031505:+	36.11	39.05	38.46	28.3	8.89	10	7.14	3.3	UUN	NA
ENSMUSG00000026566	Mpzl1	MmuEX0029602	chr1:165601750-165601855	106	chr1:165604610,165601750-165601855,165593677:-	51.91	57.94	59.85	65.19	86.28	83.83	87.44	85.37	DDN	11.35
ENSMUSG00000027366	Sppl2a	MmuEX0000722	chr2:126913300-126913353	54	chr2:126913532,126913300-126913353,126912745:-	45.05	54.19	38.84	32.93	32.08	40.32	31.88	30.43	UNN	-5.67
ENSMUSG00000027695	Pld1	MmuEX0035646	chr3:28079189-28079302	114	chr3:28078417,28079189-28079302,28085786:+	0	3.45	16.98	7.94	23.81	12.5	21.74	12.73	DNN	7.28
ENSMUSG00000029174	Tbc1d1	MmuEX0046378	chr5:64283967-64284125	159	chr5:64282045,64283967-64284125,64285945:+	2.56	2.91	17.02	15.15	9.09	3.7	22.03	16.67	DNN	5.12
ENSMUSG00000029174	Tbc1d1	MmuEX0046379	chr5:64284690-64284809	120	chr5:64282045,64284690-64284809,64285945:+	0.84	1.96	14.89	11.58	5.66	7.14	24.59	13.33	DNN	10.01
ENSMUSG00000029207	Apbb2	MmuEX0005530	chr5:66392273-66392335	63	chr5:66400076,66392273-66392335,66391857:-	7.13	21.88	29.39	24.41	63.21	47.23	56.59	68.11	DDN	-13.51
ENSMUSG00000029407	Uso1	MmuEX0050799	chr5:92183482-92183502	21	chr5:92182109,92183482-92183502,92187235:+	16.81	17.31	35.32	27.23	42.45	32.63	47.71	49.4	DDN	22.59
ENSMUSG00000029822	Osbpl3	MmuEX0033224	chr6:50346011-50346103	93	chr6:50346328,50346011-50346103,50345030:-	68.75	80.53	66	71.43	63.64	57.04	61.7	56.76	UNN	NA
ENSMUSG00000030516	Tjp1	MmuEX0047390	chr7:65314093-65314332	240	chr7:65314659,65314093-65314332,65313424:-	10.4	11.38	15.71	11.89	30.51	36.14	35.14	33.91	DDN	-4.26
ENSMUSG00000030766	Arhgap17	MmuEX0005804	chr7:123283777-123283825	49	chr7:123286498,123283777-123283825,123280116:-	53.61	57.61	58.97	53.79	25.87	26.03	32.45	25.66	UUN	NA
ENSMUSG00000030766	Arhgap17	MmuEX0005800	chr7:123294472-123294705	234	chr7:123296410,123294472-123294705,123292205:-	87.05	91.84	93.26	91.03	68.42	72.55	77.5	68	UUN	-6.09
ENSMUSG00000030815	Phkg2	MmuEX0034857	chr7:127577975-127578029	55	chr7:127577710,127577975-127578029,127579667:+	49.37	59.41	54.1	39.13	64.44	40.06	64	73.08	NDN	-8.4
ENSMUSG00000031098	Syt8	MmuEX1025385	chr7:142438163-142438273	111	chr7:142435092,142438163-142438273,142438894:+	40.47	44.31	33.34	30.73	31.15	19.51	32.11	19.48	UNN	NA
ENSMUSG00000031098	Syt8	MmuEX0046045	chr7:142438375-142438544	170	chr7:142435092,142438375-142438544,142438894:+	45.89	45.53	30.82	31.02	26.55	19.51	29.52	14.86	UNN	NA
ENSMUSG00000031226	Pbdc1	MmuEX1019505	chrX:105083016-105083199	184	chrX:105082805,105083016-105083199,105116827:+	70.31	59.86	56.4	54.79	66.98	56.29	42.27	54.07	UNN	-18.06
ENSMUSG00000031441	Atp11a	MmuEX0006733	chr8:12861640-12861844	205	chr8:12859479,12861640-12861844,12864920:+	60.29	57.44	45.2	40.9	29.16	25.06	25.85	22.25	UUN	-11.8
ENSMUSG00000031441	Atp11a	MmuEX0006736	chr8:12863759-12863862	104	chr8:12859479,12863759-12863862,12864920:+	23.72	21.35	33.59	35.69	47.01	51.73	47.4	49.44	DNN	NA
ENSMUSG00000031767	Nudt7	MmuEX0032632	chr8:114136338-114136491	154	chr8:114133700,114136338-114136491,114147895:+	84	86.67	65.44	76.53	89.65	92.86	86.39	90.91	NDN	NA
ENSMUSG00000032366	Tpm1	MmuEX0048597	chr9:67032466-67032541	76	chr9:67032794,67032466-67032541,67031514:-	87.5	85.67	59.29	61.88	42.95	40.96	31.04	26.71	UUN	-27.56
ENSMUSG00000032366	Tpm1	MmuEX0048598	chr9:67031951-67032026	76	chr9:67032794,67031951-67032026,67031514:-	13.96	15.66	42.52	41.82	58.65	57.99	70.92	74.81	DDN	26.87
ENSMUSG00000032479	Map4	MmuEX0029912	chr9:110071026-110071139	114	chr9:110068985,110071026-110071139,110078003:+	50.23	61.5	61.48	65.85	69.14	62.29	69.33	73.24	DNN	-9.1
ENSMUSG00000032497	Lrrfip2	MmuEX0027141	chr9:111193047-111193118	72	chr9:111190284,111193047-111193118,111199665:+	69.9	72.6	77.99	77.69	94.9	95.5	95.92	91.29	DDN	NA
ENSMUSG00000033009	Ogfod1	MmuEX0033043	chr8:94038965-94039110	146	chr8:94037442,94038965-94039110,94047272:+	72.13	76	63.3	67.62	73.49	75.24	84.27	80	NDN	NA
ENSMUSG00000033014	Trim33	MmuEX0048899	chr3:103353567-103353617	51	chr3:103352155,103353567-103353617,103353697:+	66.19	71.08	76.21	71.73	74.42	72.08	86.76	82.2	DNN	17.41
ENSMUSG00000033287	Kctd17	MmuEX0025211	chr15:78436901-78436994	94	chr15:78435710,78436901-78436994,78438487:+	57.51	46.87	53.56	46.1	45.95	43.09	63.92	56.15	NND	7.58
ENSMUSG00000033335	Dnm2	MmuEX0015299	chr9:21478899-21479037	139	chr9:21478348,21478899-21479037,21481333:+	12.51	11.78	29.07	26.56	57.56	66.33	65.34	61.87	DDN	3.48
ENSMUSG00000033335	Dnm2	MmuEX0015305	chr9:21480407-21480545	139	chr9:21478348,21480407-21480545,21481333:+	87.6	86.06	73.99	72.25	40.3	34.96	35.91	34.7	UUN	-4.03
ENSMUSG00000033577	Myo6	MmuEX0030563	chr9:80293527-80293553	27	chr9:80292517,80293527-80293553,80299146:+	27.27	33.33	18.49	16.42	6.54	15.42	11.76	12.7	UNN	-3.81
ENSMUSG00000033577	Myo6	MmuEX0030565	chr9:80296643-80296681	39	chr9:80292517,80296643-80296681,80299146:+	25.58	23.14	11.15	12.08	7.3	13.42	5.81	11.53	UNN	NA
ENSMUSG00000034175	Rhbdd3	MmuEX0039696	chr11:5104021-5104404	384	chr11:5103349,5104021-5104404,5105433:+	100	100	100	90.12	78.96	82.14	79.55	80.49	UUN	-8.89
ENSMUSG00000034902	Pip5k1c	MmuEX0035248	chr10:81317326-81317403	78	chr10:81315118,81317326-81317403,81317766:+	22.28	16.07	10.49	9.55	4.55	4.48	4	3.65	UNN	-7.28
ENSMUSG00000035248	Zcchc6	MmuEX0052833	chr13:59779137-59779201	65	chr13:59782018,59779137-59779201,59772859:-	13.64	14.42	23.08	18.94	41.18	37.39	31.46	32.67	DNN	NA
ENSMUSG00000035325	Sec31a	MmuEX0041514	chr5:100373380-100373715	336	chr5:100375208,100373380-100373715,100368352:-	98.23	95.14	94.93	95.22	72.19	82.24	78.74	79.62	UUN	-12.57
ENSMUSG00000035621	Midn	MmuEX0029010	chr10:80153591-80153719	129	chr10:80151723,80153591-80153719,80153816:+	44.45	43.27	23.55	33.95	31.46	31.57	27.09	29.52	UNN	-9.73
ENSMUSG00000035992	Fnip1	MmuEX0019507	chr11:54487712-54487795	84	chr11:54482586,54487712-54487795,54489269:+	77.08	73.92	77.5	79.66	77.63	82.42	58.91	62.09	UUU	-27.06
ENSMUSG00000036022	Fam122b	MmuEX1009896	chrX:53246150-53246290	141	chrX:53254036,53246150-53246290,53245371:-	72.09	74.68	64.18	63.06	29.27	32.18	36.69	31.03	UUN	-26.3
ENSMUSG00000036087	Slain2	MmuEX0042523	chr5:72965804-72965881	78	chr5:72958286,72965804-72965881,72974531:+	24.62	21.29	35.29	39.74	65.71	57.27	65.71	63.73	DDN	14.53
ENSMUSG00000036167	Pphln1	MmuEX0036552	chr15:93452117-93452173	57	chr15:93441712,93452117-93452173,93455451:+	7.07	5.73	10.4	10.91	44	27.27	33.33	32.11	DDN	-5.44
ENSMUSG00000037426	Depdc5	MmuEX0014329	chr5:32959281-32959346	66	chr5:32955958,32959281-32959346,32964632:+	32.58	26.32	25.93	12.94	10	10.53	11.11	4.88	UNN	-6.23
ENSMUSG00000037486	Asxl2	MmuEX0006508	chr12:3476026-3476169	144	chr12:3474613,3476026-3476169,3484445:+	71.43	82.98	57.45	60.71	77.14	76.19	75	77.78	NDN	-11.75
ENSMUSG00000037679	Inf2	MmuEX0024140	chr12:112612548-112612604	57	chr12:112612036,112612548-112612604,112614895:+	20.71	28.28	60.8	71.43	95.06	95.07	92.82	97.85	DDN	3.99
ENSMUSG00000038187	Btbd10	MmuEX0008366	chr7:113364905-113364969	65	chr7:113368872,113364905-113364969,113335518:-	61.78	69.01	62.79	54.43	64.36	64.52	51.18	49.62	UNN	-1.26
ENSMUSG00000038485	Socs7	MmuEX0044335	chr11:97376997-97377098	102	chr11:97376541,97376997-97377098,97377936:+	34.55	17.86	23.81	20	7.32	3.76	10.87	5.8	UNN	NA
ENSMUSG00000039103	Nexn	MmuEX0031533	chr3:152249660-152249701	42	chr3:152252808,152249660-152249701,152248368:-	59.52	75.31	58.27	50.82	54.76	58	50	45.79	UNN	NA
ENSMUSG00000039108	Lsm14b	MmuEX0027203	chr2:180028958-180029074	117	chr2:180028035,180028958-180029074,180031361:+	53.19	56.1	69.23	50	37.63	38.05	56.41	50.62	NND	12.85
ENSMUSG00000039108	Lsm14b	MmuEX0027205	chr2:180031794-180031871	78	chr2:180031528,180031794-180031871,180032061:+	80.95	73.53	88.52	76.64	48.15	47.2	54.78	59.32	UUN	-3.04
ENSMUSG00000039473	Ubn1	MmuEX0050277	chr16:5081894-5081983	90	chr16:5081661,5081894-5081983,5084056:+	33.51	35.87	47.95	46.13	53	61.43	64.25	67.05	DDN	10.15
ENSMUSG00000040481	Bptf	MmuEX0008153	chr11:107095002-107095190	189	chr11:107095716,107095002-107095190,107082700:-	30.82	38.21	46.34	41.67	44.76	47.46	52.83	50	DNN	19.65
ENSMUSG00000041890	Git2	MmuEX0020456	chr5:114737348-114737437	90	chr5:114739033,114737348-114737437,114733943:-	20.88	22.58	37.55	36.28	68.28	73.5	79.49	78.35	DDN	-4.25
ENSMUSG00000041977	Arhgef11	MmuEX0005966	chr3:87718229-87718258	30	chr3:87717520,87718229-87718258,87722357:+	61.69	63.73	77.87	77.95	84.58	85.55	78.69	81.4	DNN	NA
ENSMUSG00000051343	Rab11fip5	MmuEX0038271	chr6:85342343-85342361	19	chr6:85347780,85342343-85342361,85337670:-	42.94	30.55	9.82	16.25	9.95	5.44	5.79	5.87	UNN	0.67
ENSMUSG00000051343	Rab11fip5	MmuEX0038272	chr6:85340343-85340497	155	chr6:85341052,85340343-85340497,85337670:-	44.67	39.93	25.91	24.57	12.56	15.7	12.64	12.12	UNN	NA
ENSMUSG00000052676	Zmat1	MmuEX0053886	chrX:134975318-134975362	45	chrX:134977648,134975318-134975362,134974026:-	29.59	23.4	38.32	37.7	45.21	22.58	66.2	44.93	DDN	NA
ENSMUSG00000055762	Eef1d	MmuEX0016265	chr15:75900691-75900762	72	chr15:75901132,75900691-75900762,75896919:-	93.46	91.87	88.74	89.2	77.16	78.05	73.34	75.16	UNN	-5.22
ENSMUSG00000058835	Abi1	MmuEX0003244	chr2:22950184-22950270	87	chr2:22953435,22950184-22950270,22946761:-	69.43	66.42	55.79	57.87	59.99	49.03	52.32	51.2	UNN	-1.54
ENSMUSG00000059495	Arhgef12	MmuEX0005976	chr9:43040540-43040596	57	chr9:43042591,43040540-43040596,43027295:-	19.58	19.15	46.88	34.9	61.97	47.54	60.22	66.94	DDN	NA
ENSMUSG00000059900	Tmem40	MmuEX0047971	chr6:115741541-115741672	132	chr6:115742310,115741541-115741672,115736436:-	60.42	61.04	68.25	59.46	91.84	89.33	70.27	62.96	NNU	NA
ENSMUSG00000060012	Kif13b	MmuEX0025427	chr14:64800345-64800407	63	chr14:64789698,64800345-64800407,64803025:+	70.22	58.45	75.66	69.43	83.95	74.98	79.33	81.4	DNN	NA
ENSMUSG00000061859	Patj	MmuEX1019482	chr4:98454360-98454822	463	chr4:98443807,98454360-98454822,98456130:+	18.63	19.48	16.08	18.48	2.63	4.9	2.44	1.33	UUN	-0.36
ENSMUSG00000061887	Ssbp3	MmuEX0045024	chr4:107027217-107027297	81	chr4:107009768,107027217-107027297,107028193:+	60.95	52.81	47.06	42.15	18.26	14.27	18.18	16.55	UUN	-5.76
ENSMUSG00000066043	Phactr4	MmuEX0034675	chr4:132383282-132383362	81	chr4:132386892,132383282-132383362,132378563:-	45.81	53.88	56.41	62.5	69.58	69.43	69.03	73.28	DNN	NA
ENSMUSG00000069631	Strada	MmuEX0045527	chr11:106184562-106184619	58	chr11:106187101,106184562-106184619,106173781:-	21.57	18.54	35.6	31.61	25.46	37.02	36.93	33.35	DNN	-3.31
ENSMUSG00000074513	Arfip1	MmuEX0005740	chr3:84529170-84529265	96	chr3:84534587,84529170-84529265,84527798:-	26.51	28	30.77	37.5	64.23	59.12	71.87	63.46	DDN	NA
ENSMUSG00000086316	2210013O21Rik	MmuEX0000768	chrX:153728862-153728939	78	chrX:153725841,153728862-153728939,153741040:+	51.3	70.26	86.67	76.8	80.77	75	75.34	78.33	DNN	-5.05
ENSMUSG00000000325	Arvcf	MmuEX0006306	chr16:18405102-18405221	120	chr16:18404545,18405102-18405221,18405607:+	79.7	83.9	77.7	72.25	62.67	56.58	50.7	56.36	UUN	NA
ENSMUSG00000002010	Idh3g	MmuEX0023592	chrX:73782298-73782309	12	chrX:73782675,73782298-73782309,73782103:-	45.99	33.33	34.43	45.45	65.88	65.03	61.4	61.4	DDN	-8.1
ENSMUSG00000004565	Pnpla6	MmuEX0036053	chr8:3537969-3538085	117	chr8:3537520,3537969-3538085,3541291:+	92.46	94.16	87.78	84.45	94.31	86.26	71.95	70.71	UNU	-12.49
ENSMUSG00000006673	Qrich1	MmuEX0038156	chr9:108518767-108518826	60	chr9:108517240,108518767-108518826,108528589:+	40.48	42.28	49.98	44.21	63.59	60.33	52.78	61.06	DNN	NA
ENSMUSG00000018417	Myo1b	MmuEX0030478	chr1:51768650-51768736	87	chr1:51769004,51768650-51768736,51763964:-	26.49	31.09	15.87	9.59	2.27	5.85	2.22	4.53	UNN	NA
ENSMUSG00000018417	Myo1b	MmuEX0030482	chr1:51766822-51766908	87	chr1:51769004,51766822-51766908,51763964:-	94.1	94.73	89.9	96	69.67	70.9	70.17	67.63	UUN	-3.26
ENSMUSG00000018909	Arrb1	MmuEX0006261	chr7:99597036-99597059	24	chr7:99596106,99597036-99597059,99598491:+	78.16	74.15	73.11	69.63	56.7	55.38	45.4	49.65	UUN	5.77
ENSMUSG00000019966	Kitl	MmuEX0025667	chr10:100080905-100080940	36	chr10:100080130,100080905-100080940,100087347:+	58.9	63.41	49.73	55.7	47.63	42.46	40.54	45.03	UNN	12.9
ENSMUSG00000021000	Mia2	MmuEX0013003	chr12:59146336-59146362	27	chr12:59144770,59146336-59146362,59146847:+	23.35	25.02	45.51	41.68	59.41	62.06	56.41	60.33	DNN	19.1
ENSMUSG00000021144	Mta1	MmuEX0029874	chr12:113133541-113133576	36	chr12:113133337,113133541-113133576,113135797:+	48.65	58.16	78.66	73.2	93.13	100	84.71	94.74	DNN	NA
ENSMUSG00000021759	Plpp1	MmuEX0036447	chr13:112834859-112835013	155	chr13:112801266,112834859-112835013,112856746:+	51.22	56.57	48	49.16	35.96	42.8	37.47	38.1	UNN	-4.52
ENSMUSG00000021816	Ppp3cb	MmuEX0036790	chr14:20503247-20503276	30	chr14:20508624,20503247-20503276,20501662:-	62.36	56.97	51.21	58.11	57.03	63.09	73.15	74.92	NDN	19.7
ENSMUSG00000021843	Ktn1	MmuEX0025964	chr14:47734158-47734264	107	chr14:47733322,47734158-47734264,47736100:+	11.41	29.71	17.62	27.87	9.66	20.86	31.48	33.55	NND	-11.11
ENSMUSG00000022094	Slc39a14	MmuEX0043289	chr14:70315664-70315833	170	chr14:70316438,70315664-70315833,70310975:-	41.86	41.33	27.97	29.5	16.07	21.58	14.68	12.11	UUN	-12.92
ENSMUSG00000022094	Slc39a14	MmuEX0043290	chr14:70313601-70313770	170	chr14:70316438,70313601-70313770,70310975:-	61.71	61.18	70.27	71.53	89.16	84.16	90.18	89.65	DDN	11.64
ENSMUSG00000022246	Rai14	MmuEX0038599	chr15:10589259-10589345	87	chr15:10591587,10589259-10589345,10587924:-	71.27	72.61	65.81	75.36	55.27	53.61	51.23	50.53	UUN	-18.28
ENSMUSG00000024130	Abca3	MmuEX0002974	chr17:24357919-24357991	73	chr17:24352251,24357919-24357991,24360888:+	65.9	68.44	71.37	62.56	78.72	74.51	89.99	78.13	DDN	NA
ENSMUSG00000024180	Tmem8	MmuEX0048080	chr17:26120539-26120685	147	chr17:26120462,26120539-26120685,26121540:+	82.57	84.53	77.88	66.71	72.05	69.15	57.02	66.98	UNN	-25.78
ENSMUSG00000024958	Gpr137	MmuEX0021666	chr19:6939529-6939754	226	chr19:6940352,6939529-6939754,6939410:-	68.59	79.29	62.86	55.96	25.47	15.21	14.42	15.73	UUN	-21.65
ENSMUSG00000025006	Sorbs1	MmuEX0044367	chr19:40369690-40369719	30	chr19:40373476,40369690-40369719,40365166:-	66.74	63.91	73.12	70.39	80.72	77.78	80.98	79.79	DNN	-5.52
ENSMUSG00000025162	Csnk1d	MmuEX0012919	chr11:120964948-120965010	63	chr11:120967995,120964948-120965010,120963906:-	54.71	58.64	62.89	64.05	79.04	79.37	82.22	79.16	DDN	4.15
ENSMUSG00000025278	Flnb	MmuEX0019338	chr14:7922675-7922713	39	chr14:7919357,7922675-7922713,7923455:+	26.26	26.44	31.63	33.22	51.41	49.36	55.25	45.63	DDN	NA
ENSMUSG00000025964	Adam23	MmuEX0003761	chr1:63585365-63585455	91	chr1:63572998,63585365-63585455,63592608:+	39.6	55.1	49.78	49.06	85.83	73.86	56.42	74.82	NDN	NA
ENSMUSG00000026767	Fam188a	MmuEX0018159	chr2:12403998-12404168	171	chr2:12405860,12403998-12404168,12401076:-	65	64.6	68.84	65.33	76.92	81.33	65.13	59.81	NNU	-23.65
ENSMUSG00000026837	Col5a1	MmuEX0012316	chr2:28028967-28029035	69	chr2:28025705,28028967-28029035,28032591:+	89.44	83.79	79.68	75.7	55.91	63.82	44.68	57.43	UUN	-16.67
ENSMUSG00000026927	Sdccag3	MmuEX0041374	chr2:26388492-26388560	69	chr2:26389149,26388492-26388560,26387671:-	68.2	49.9	52.22	48.94	52.87	61.03	43.33	43.49	UNN	-11.39
ENSMUSG00000027111	Itga6	MmuEX0024617	chr2:71853534-71853663	130	chr2:71849506,71853534-71853663,71855854:+	27.23	28.31	44.25	47.29	54.65	54.95	73.26	59.82	DDN	14.52
ENSMUSG00000028041	Adam15	MmuEX0003717	chr3:89340863-89340937	75	chr3:89341508,89340863-89340937,89340472:-	59.34	47.55	43.31	27.33	17.89	26.29	26.17	19.19	UNN	-9.43
ENSMUSG00000028041	Adam15	MmuEX0003718	chr3:89340401-89340472	72	chr3:89340863,89340401-89340472,89340179:-	65.15	60.22	58.29	41.64	34.24	34.52	35.66	40.6	UNN	-7.65
ENSMUSG00000028284	Map3k7	MmuEX0027748	chr4:31994874-31994954	81	chr4:31992516,31994874-31994954,32002089:+	50.16	60.24	28.3	72.38	33.77	38.95	32.51	43.8	UNN	-17.57
ENSMUSG00000028649	Macf1	MmuEX0027477	chr4:123465356-123465505	150	chr4:123480187,123465356-123465505,123461234:-	7.55	8.61	24.17	19.4	26.14	19.27	34.67	27.3	DNN	21.07
ENSMUSG00000028649	Macf1	MmuEX0027478	chr4:123463538-123463771	234	chr4:123480187,123463538-123463771,123461234:-	4.64	8.72	23.75	16.93	26.43	14.08	30.79	28.1	DNN	21.7
ENSMUSG00000028772	Zcchc17	MmuEX0052805	chr4:130349265-130349322	58	chr4:130354136,130349265-130349322,130338584:-	75.73	79.46	78.54	70.45	90.01	89.1	89.28	94.94	NDN	NA
ENSMUSG00000031731	Ap1g1	MmuEX0005395	chr8:109830613-109830621	9	chr8:109829675,109830613-109830621,109832717:+	67.29	45.07	32	73.39	0	40.51	37.5	36.36	UNN	NA
ENSMUSG00000031788	Kifc3	MmuEX0025635	chr8:95100647-95100673	27	chr8:95101409,95100647-95100673,95100452:-	55.17	67.01	80.83	78.3	98.67	97.93	99.45	99.5	DDN	2.47
ENSMUSG00000032185	Carm1	MmuEX0009179	chr9:21587851-21587919	69	chr9:21587585,21587851-21587919,21588049:+	86.9	82.95	76.85	73.6	76	71.75	57.58	66.9	UNN	-9.4
ENSMUSG00000036528	Ppfibp2	MmuEX0036536	chr7:107693278-107693422	145	chr7:107691968,107693278-107693422,107697567:+	55.45	54.81	51.34	40.26	42.25	33.49	34.86	39.16	UNN	-36.61
ENSMUSG00000037098	Rab11fip3	MmuEX0038266	chr17:26011997-26012131	135	chr17:26013774,26011997-26012131,26010718:-	20.9	21.74	21.64	27.73	25.07	49.45	38.06	38.28	DNN	-10.46
ENSMUSG00000037470	Uggt1	MmuEX0050467	chr1:36176776-36176799	24	chr1:36177518,36176776-36176799,36176327:-	52.73	54.98	43.59	49.64	39.7	24.53	26.77	36.1	UUN	NA
ENSMUSG00000039361	Picalm	MmuEX0035018	chr7:90194273-90194296	24	chr7:90191753,90194273-90194296,90195655:+	40.82	36.46	41.37	42.37	55.85	59.94	56.05	53.2	DNN	-8.77
ENSMUSG00000040648	Ppip5k2	MmuEX0036613	chr1:97717442-97717561	120	chr1:97719834,97717442-97717561,97713144:-	14.73	17.3	12.09	13.25	35.4	25.4	33.15	22.85	NDN	13.96
ENSMUSG00000045103	Dmd	MmuEX0014879	chrX:85197508-85197535	28	chrX:85190702,85197508-85197535,85202471:+	5.85	3.53	5.26	4.49	15.55	10.72	28.93	21.17	DDN	14.77
ENSMUSG00000053110	Yap1	MmuEX0052491	chr9:7950492-7950539	48	chr9:7952953,7950492-7950539,7938538:-	55.09	57.5	62.23	59.25	71.5	67.74	75.97	69.2	DNN	8.21
ENSMUSG00000055320	Tead1	MmuEX0046858	chr7:112841888-112841950	63	chr7:112839480,112841888-112841950,112842040:+	10.75	13.72	20.81	24.3	61.84	71.55	64.31	57.73	DDN	NA
ENSMUSG00000055320	Tead1	MmuEX0046859	chr7:112842040-112842102	63	chr7:112841950,112842040-112842102,112856053:+	89.1	93.02	77.4	79.01	51.47	33.35	47.3	64.78	UUN	NA
ENSMUSG00000055320	Tead1	MmuEX0046857	chr7:112856053-112856064	12	chr7:112842102,112856053-112856064,112856798:+	8.86	28.52	43.92	27.15	68.92	58.44	60.16	65.92	DDN	NA
ENSMUSG00000062232	Rapgef2	MmuEX1022084	chr3:79169739-79169756	18	chr3:79172908,79169739-79169756,79154389:-	38.04	41.06	42.65	42.94	29.13	31.67	47.06	44.21	NND	5.85
ENSMUSG00000064215	Ifi27	MmuEX0023614	chr12:103437390-103437524	135	chr12:103436682,103437390-103437524,103437676:+	71.94	71.53	68.05	52.55	82.88	51.31	49.41	64.03	UNN	-9.13
ENSMUSG00000068036	Afdn	MmuEX0029239	chr17:13848355-13848375	21	chr17:13846639,13848355-13848375,13849108:+	26.7	19.25	40.76	48.88	67.25	71.78	80.43	80.76	DDN	11.62
ENSMUSG00000069601	Ank3	MmuEX0004910	chr10:69929447-69929458	12	chr10:69927818,69929447-69929458,69932394:+	22.58	11.04	0	0	0	25.55	0	0	UNN	0
ENSMUSG00000071042	Rasgrp3	MmuEX0038922	chr17:75488817-75488949	133	chr17:75436168,75488817-75488949,75491758:+	34.54	40.59	25.02	31.86	36.43	27.55	13.92	21.97	UNN	-17.73
ENSMUSG00000073563	Csnk1g3	MmuEX0012941	chr18:53948645-53948668	24	chr18:53948154,53948645-53948668,53953245:+	30.83	30.69	37.29	41.66	45.16	38.89	50.72	45.28	DNN	24.96
ENSMUSG00000022607	Ptk2	MmuEX0037733	chr15:73211987-73211995	9	chr15:73215979,73211987-73211995,73210897:-	75.38	70.33	57.38	59.5	59.98	62.67	60.41	54.78	UNN	7.69
ENSMUSG00000026074	Map4k4	MmuEX0027794	chr1:40008331-40008339	9	chr1:40007530,40008331-40008339,40009688:+	53.99	52.58	61.99	60.33	61.47	65.48	70.65	67.8	DNN	8.39
ENSMUSG00000027829	Ccnl1	MmuEX0010075	chr3:65950213-65950226	14	chr3:65950480,65950213-65950226,65948790:-	11.11	19.81	37.32	21.28	7.87	5.63	4.82	13.16	NUN	NA
ENSMUSG00000004565	Pnpla6	MmuEX0036052	chr8:3537767-3537883	117	chr8:3537520,3537767-3537883,3541291:+	12.32	6.94	21.28	17.81	16.48	19.39	28.07	28.39	DNN	15.88
ENSMUSG00000021532	Fastkd3	MmuEX7007337	chr13:68583539-68585002	1464	chr13:68582350,68583539-68585002,68585178:+	92.08	89.16	100	97.24	100	95.05	81.02	82.25	NUU	-13.92
ENSMUSG00000028649	Macf1	MmuEX0027474	chr4:123471007-123476337	5331	chr4:123480187,123471007-123476337,123461234:-	4.95	2.47	20.09	20.4	26.91	13.67	31.85	26.98	DNN	21.36
ENSMUSG00000030660	Pik3c2a	MmuEX0035109	chr7:116442591-116442678	88	chr7:116443304,116442591-116442678,116418581:-	37.58	37.02	41.72	49.71	44.15	40.79	56.49	49.61	DNN	9.75
