# Supplementary material for: The X-linked splicing regulator MBNL3 has been co-opted to restrict placental growth in eutherians
Source: PLoS Biol. 2022 Apr 27;20(4):e3001615. doi: 10.1371/journal.pbio.3001615 (PMC9084524; doi:10.1371/journal.pbio.3001615)
Supplement: S9 Table — For E13.5 or E18.5, a pair of alternative polyA sites per gene was selected (see Methods for details). Genomic features, raw read counts, and log2 FCs for each KO versus WT (KO/WT) comparison and E18.5 versus E13.5 using the proximal polyA site as reference are provided. Enhanced/Repressed indicates a given polyA pair is significantly differentially regulated in the KO and the direction refers to the proximal polyA, e.g., an enhanced pair means the proximal site is up-regulated in the KO. KO_Up/KO_Down indicates that the proximal site is up/down-regulated in the KO, but not reaching statistical significance. FC, fold change; KO, knockout; WT, wild-type. (XLSX) [file pbio.3001615.s019.xlsx]

## Sheet: APA_E13.5
EVENT	GENE_ID	GENE_SYMBOL	polyA_sites	PROX_mm10	PROX_type	DISTAL_mm10	DISTAL_type	FC_PROX_M2KO	FC_PROX_M3KO	FC_PROX_DKO	KEY_M2KO	KEY_M3KO	KEY_DKO	FC_TIME	READS_WT_PROX	READS_WT_DIST	READS_M2KO_PROX	READS_M2KO_DIST	READS_M3KO_PROX	READS_M3KO_DIST	READS_DKO_PROX	READS_DKO_DIST
ENSMUSG00000022098:70724047-70711999	ENSMUSG00000022098	Bmp1	3	chr14:70724047	utr3	chr14:70711999	utr3	-1.45121	-0.68862	-1.35621	Repressed	KO_Down	Repressed	0.18425	40;43	261;382	18;18	502;441	37;15	447;539	26;25	797;542
ENSMUSG00000036109:50220854-50209327	ENSMUSG00000036109	Mbnl3	19	chrX:50220854	intron	chrX:50209327	utr3	-0.19855	-16.6006	-16.5883	KO_Down	Repressed	Repressed	-0.29203	52;50	248;375	59;56	466;379	0;0	4;5	0;0	8;1
ENSMUSG00000046899:27842945-27842575	ENSMUSG00000046899	Prl7a2	12	chr13:27842945	utr3	chr13:27842575	utr3	-0.73153	-1.03268	-0.586	KO_Down	Repressed	Repressed	0.01181	4150;6425	143;224	6303;874	222;198	2122;2156	198;270	2800;1297	236;133
ENSMUSG00000058013:93317302-93324295	ENSMUSG00000058013	Septin11	17	chr5:93317302	utr3	chr5:93324295	utr3	-2.19816	-0.81819	-3.4967	KO_Down	KO_Down	Repressed	-1.33445	10;12	61;82	3;3	45;47	6;6	55;53	2;0	60;22
ENSMUSG00000000594:55001723-55003851	ENSMUSG00000000594	Gm2a	5	chr11:55001723	utr3	chr11:55003851	utr3	0.19686	0.06742	0.49837	Enhanced	KO_Up	Enhanced	-0.28739	11625;16984	60;93	18468;19407	41;37	15644;17713	57;76	19824;10085	14;9
ENSMUSG00000006369:85136078-85169888	ENSMUSG00000006369	Fbln1	5	chr15:85136078	utr3	chr15:85169888	utr3	0.54861	0.14198	0.62459	Enhanced	KO_Up	Enhanced	0.14802	349;477	525;629	760;575	501;436	518;564	697;572	1082;697	667;453
ENSMUSG00000024513:70715985-70759197	ENSMUSG00000024513	Mbd2	14	chr18:70715985	intron	chr18:70759197	utr3	4.30255	-0.62043	7.05705	KO_Up	KO_Down	Enhanced	-9.60399	0;1	63;133	11;13	143;74	0;1	121;179	105;54	104;51
ENSMUSG00000025935:13636442-13635004	ENSMUSG00000025935	Tram1	9	chr1:13636442	utr3	chr1:13635004	utr3	0.43406	0.13953	0.55649	KO_Up	KO_Up	Enhanced	0.15347	355;674	225;362	830;800	330;258	664;770	294;423	1197;484	312;123
ENSMUSG00000027502:172310789-172311824	ENSMUSG00000027502	Rtf2	5	chr2:172310789	utr3	chr2:172311824	utr3	0.14485	0.12428	0.45271	KO_Up	KO_Up	Enhanced	-0.0357	202;309	990;1301	355;346	1339;1210	302;416	1118;1017	458;304	1184;756
ENSMUSG00000031156:7760264-7760698	ENSMUSG00000031156	Slc35a2	4	chrX:7760264	utr3	chrX:7760698	utr3	0.35067	0.25099	0.49418	Enhanced	KO_Up	Enhanced	-0.07786	191;298	113;180	347;337	99;105	270;543	123;188	519;165	123;38
ENSMUSG00000032366:66936130-66935256	ENSMUSG00000032366	Tpm1	15	chr9:66936130	utr3	chr9:66935256	utr3	2.94164	2.0829	4.35302	Enhanced	KO_Up	Enhanced	0.17091	1;4	91;122	34;20	482;416	7;17	264;202	113;44	1139;601
ENSMUSG00000040945:140448723-140450524	ENSMUSG00000040945	Rcc2	3	chr4:140448723	utr3	chr4:140450524	utr3	0.52152	0.20564	0.83483	Enhanced	KO_Up	Enhanced	-0.53726	106;196	531;732	272;242	617;464	140;212	523;653	317;131	410;150
ENSMUSG00000068566:3347728-3347862	ENSMUSG00000068566	Myadm	6	chr7:3347728	utr3	chr7:3347862	utr3	0.2129	0.21929	0.42732	KO_Up	KO_Up	Enhanced	0.07921	273;402	176;269	552;452	270;197	324;469	187;191	855;377	229;114
ENSMUSG00000000001:108053228-108016090	ENSMUSG00000000001	Gnai3	12	chr3:108053228	exon	chr3:108016090	utr3	-1.84606	-3.01168	0.27429	KO_Down	KO_Down	KO_Up	-1.4109	3;3	51;74	1;1	82;55	1;0	82;59	7;2	113;45
ENSMUSG00000000028:18690767-18599202	ENSMUSG00000000028	Cdc45	2	chr16:18690767	exon	chr16:18599202	utr3	-0.57602	-0.30068	0.40297	KO_Down	KO_Down	KO_Up	0.48703	11;25	31;55	16;19	83;65	13;23	52;65	16;28	71;16
ENSMUSG00000000031:142129995-142129268	ENSMUSG00000000031	H19	8	chr7:142129995	exon	chr7:142129268	exon	10.2308	10.1437	11.0861	KO_Up	KO_Up	KO_Up	9.77725	0;0	45652;73897	1;2	78265;75031	2;1	76698;84959	3;3	111506;77861
ENSMUSG00000000058:17288710-17289008	ENSMUSG00000000058	Cav2	2	chr6:17288710	utr3	chr6:17289008	utr3	0.29337	-0.48742	0.51549	KO_Up	KO_Down	KO_Up	-1.9282	3;3	40;91	8;2	96;69	1;4	85;65	7;3	72;59
ENSMUSG00000000078:5919150-5920189	ENSMUSG00000000078	Klf6	10	chr13:5919150	utr3	chr13:5920189	utr3	10.7389	11.4008	10.2142	KO_Up	KO_Up	KO_Up	7.72778	0;0	288;400	2;1	512;407	1;3	340;365	2;0	523;257
ENSMUSG00000000085:120266263-120387376	ENSMUSG00000000085	Scmh1	7	chr4:120266263	intron	chr4:120387376	utr3	8.60491	7.86936	10.2349	KO_Up	KO_Up	KO_Up	9.22541	0;0	27;53	0;1	68;76	1;0	40;81	2;0	71;30
ENSMUSG00000000093:85726514-85732447	ENSMUSG00000000093	Tbx2	5	chr11:85726514	intron	chr11:85732447	utr3	0.01838	1.87247	1.97022	KO_Up	KO_Up	KO_Up	0.69749	0;2	15;18	2;1	28;18	7;4	26;32	6;3	30;17
ENSMUSG00000000094:85805783-85806922	ENSMUSG00000000094	Tbx4	2	chr11:85805783	utr3	chr11:85806922	utr3	0.16984	1.22382	0.39007	KO_Up	KO_Up	KO_Up	0.4388	1;3	9;13	1;6	15;19	4;14	15;11	5;5	22;17
ENSMUSG00000000127:64403775-64446188	ENSMUSG00000000127	Fer	11	chr17:64403775	intron	chr17:64446188	utr3	-0.75267	-10.3141	0.85973	KO_Down	KO_Down	KO_Up	2.1648	1;2	28;62	1;1	66;37	0;0	50;54	3;3	72;23
ENSMUSG00000000131:125721632-125700892	ENSMUSG00000000131	Xpo6	5	chr7:125721632	intron	chr7:125700892	utr3	1.30597	-9.4107	0.0099	KO_Up	KO_Down	KO_Up	-9.56011	1;0	120;228	3;1	248;240	0;0	164;247	1;0	293;81
ENSMUSG00000000134:7638253-7641437	ENSMUSG00000000134	Tfe3	3	chrX:7638253	exon	chrX:7641437	utr3	10.8648	8.03439	10.4886	KO_Up	KO_Up	KO_Up	10.6615	0;0	251;354	3;4	356;259	0;1	333;243	3;0	354;268
ENSMUSG00000000154:143050475-143053066	ENSMUSG00000000154	Slc22a18	4	chr7:143050475	intron	chr7:143053066	utr3	12.1221	11.4431	10.0121	KO_Up	KO_Up	KO_Up	NA	0;0	314;581	6;6	768;630	5;4	702;845	3;0	777;436
ENSMUSG00000000184:127125260-127107177	ENSMUSG00000000184	Ccnd2	7	chr6:127125260	utr3	chr6:127107177	utr3	-0.02376	1.26352	0.83572	KO_Down	KO_Up	KO_Up	-0.54463	1;5	271;421	2;6	470;468	6;12	390;390	11;3	514;310
ENSMUSG00000000223:133354948-133357320	ENSMUSG00000000223	Drp2	3	chrX:133354948	utr3	chrX:133357320	utr3	0.31989	1.9768	1.28157	KO_Up	KO_Up	KO_Up	-0.34464	0;1	4;3	2;0	5;3	4;4	2;6	4;2	6;2
ENSMUSG00000000275:88901758-88911118	ENSMUSG00000000275	Trim25	13	chr11:88901758	exon	chr11:88911118	utr3	8.24439	10.7514	8.38333	KO_Up	KO_Up	KO_Up	10.3959	0;0	518;803	0;1	841;824	1;4	774;1030	1;0	1062;472
ENSMUSG00000000295:31192363-31204198	ENSMUSG00000000295	Hddc2	2	chr10:31192363	exon	chr10:31204198	utr3	-11.6513	0.37243	0.21532	KO_Down	KO_Up	KO_Up	0.39963	1;2	23;22	0;0	55;38	0;5	26;30	1;4	44;26
ENSMUSG00000000303:107346008-107396877	ENSMUSG00000000303	Cdh1	4	chr8:107346008	intron	chr8:107396877	utr3	8.44766	8.82776	10.8064	KO_Up	KO_Up	KO_Up	7.20693	0;0	3576;5908	0;1	6764;5586	0;1	4487;5842	2;1	6223;2639
ENSMUSG00000000305:179538197-179541164	ENSMUSG00000000305	Cdh4	3	chr2:179538197	utr3	chr2:179541164	utr3	-2.19934	0.18779	0.91694	KO_Down	KO_Up	KO_Up	0.2693	1;4	19;16	0;1	16;19	1;3	13;12	9;2	33;13
ENSMUSG00000000340:116339589-116343623	ENSMUSG00000000340	Dbt	5	chr3:116339589	intron	chr3:116343623	utr3	1.70429	1.83467	1.39764	KO_Up	KO_Up	KO_Up	-2.42304	1;3	18;39	9;6	38;21	6;11	18;45	9;3	47;18
ENSMUSG00000000365:56647929-56762485	ENSMUSG00000000365	Rnf17	5	chr14:56647929	intron	chr14:56762485	utr3	-2.07459	-11.199	0.52757	KO_Down	KO_Down	KO_Up	-1.8912	1;3	12;25	0;1	16;13	0;0	17;15	5;0	16;3
ENSMUSG00000000374:78054603-78022623	ENSMUSG00000000374	Trappc10	8	chr10:78054603	intron	chr10:78022623	utr3	10.3104	8.24275	10.1327	KO_Up	KO_Up	KO_Up	10.9851	0;0	83;167	4;0	132;132	0;1	142;271	1;2	222;77
ENSMUSG00000000378:6497684-6546741	ENSMUSG00000000378	Ccm2	6	chr11:6497684	intron	chr11:6546741	utr3	12.3412	12.8229	12.5276	KO_Up	KO_Up	KO_Up	13.1267	0;0	527;824	6;7	889;875	9;9	725;1042	6;4	975;460
ENSMUSG00000000385:97368853-97365883	ENSMUSG00000000385	Tmprss2	7	chr16:97368853	exon	chr16:97365883	utr3	9.78128	9.16565	8.1276	KO_Up	KO_Up	KO_Up	10.1303	0;0	332;656	0;2	804;670	1;2	720;842	0;1	946;359
ENSMUSG00000000420:24397412-24419871	ENSMUSG00000000420	Galnt1	14	chr18:24397412	utr3	chr18:24419871	utr3	8.05247	8.21442	11.3377	KO_Up	KO_Up	KO_Up	10.704	0;0	189;298	1;0	374;291	0;1	276;342	6;1	396;106
ENSMUSG00000000440:115464720-115467353	ENSMUSG00000000440	Pparg	25	chr6:115464720	intron	chr6:115467353	utr3	2.2687	2.59237	0.88145	KO_Up	KO_Up	KO_Up	1.76635	0;2	74;137	7;3	152;91	5;7	94;133	3;0	124;54
ENSMUSG00000000441:115596555-115595558	ENSMUSG00000000441	Raf1	2	chr6:115596555	utr3	chr6:115595558	utr3	-0.75617	0.42629	0.3637	KO_Down	KO_Up	KO_Up	0.55758	1;1	68;122	1;0	119;43	0;2	59;77	1;1	117;36
ENSMUSG00000000561:105873407-105876685	ENSMUSG00000000561	Wdr77	4	chr3:105873407	utr3	chr3:105876685	utr3	1.70377	0.31304	2.3409	KO_Up	KO_Up	KO_Up	-0.74033	1;1	27;50	6;1	42;37	0;3	37;46	7;3	70;28
ENSMUSG00000000568:100109011-100108865	ENSMUSG00000000568	Hnrnpd	14	chr5:100109011	utr3	chr5:100108865	utr3	0.01955	0.07628	0.00876	KO_Up	KO_Up	KO_Up	-0.2599	117;201	139;272	216;150	248;143	181;178	193;169	268;83	253;90
ENSMUSG00000000581:17216692-17217229	ENSMUSG00000000581	C1d	7	chr11:17216692	exon	chr11:17217229	utr3	8.99014	9.70337	12.243	KO_Up	KO_Up	KO_Up	NA	0;0	84;141	0;1	167;108	0;2	142;142	1;4	146;51
ENSMUSG00000000600:3874323-3891356	ENSMUSG00000000600	Krit1	9	chr5:3874323	exon	chr5:3891356	utr3	1.41104	0.02845	2.94915	KO_Up	KO_Up	KO_Up	1.6291	1;0	47;83	2;1	75;63	1;0	62;68	4;3	83;30
ENSMUSG00000000605:7286952-7286685	ENSMUSG00000000605	Clcn4	3	chr7:7286952	utr3	chr7:7286685	utr3	0.9047	1.20081	0.47681	KO_Up	KO_Up	KO_Up	1.41789	2;1	9;13	2;4	5;11	1;10	13;16	3;3	14;19
ENSMUSG00000000628:82751171-82702009	ENSMUSG00000000628	Hk2	8	chr6:82751171	utr5	chr6:82702009	utr3	0.04827	0.09879	0.08572	KO_Up	KO_Up	KO_Up	0.14969	662;1004	119;190	1048;875	195;115	808;1300	109;168	1184;666	195;82
ENSMUSG00000000686:77411453-77412930	ENSMUSG00000000686	Abhd15	6	chr11:77411453	intron	chr11:77412930	intron	1.44056	1.84243	2.59514	KO_Up	KO_Up	KO_Up	1.9309	1;1	10;7	3;3	6;5	4;1	5;9	5;5	6;2
ENSMUSG00000000708:53936372-53972451	ENSMUSG00000000708	Kat2b	7	chr17:53936372	exon	chr17:53972451	exon	10.1675	10.5274	8.12589	KO_Up	KO_Up	KO_Up	7.42654	0;0	6;17	2;3	15;4	1;5	5;10	1;0	12;3
ENSMUSG00000000730:77889835-77899448	ENSMUSG00000000730	Dnmt3l	2	chr10:77889835	exon	chr10:77899448	utr3	9.21293	8.9587	9.95029	KO_Up	KO_Up	KO_Up	9.34938	0;0	160;217	0;1	219;234	0;2	197;196	4;0	206;128
ENSMUSG00000000751:75192086-75191174	ENSMUSG00000000751	Rpa1	3	chr11:75192086	utr3	chr11:75191174	utr3	2.30621	1.91985	2.0507	KO_Up	KO_Up	KO_Up	-0.19228	1;1	177;324	7;5	290;275	5;4	237;298	5;5	395;97
ENSMUSG00000000776:70678763-70678543	ENSMUSG00000000776	Polr3d	3	chr14:70678763	exon	chr14:70678543	exon	-0.41577	-0.55225	0.3129	KO_Down	KO_Down	KO_Up	-0.35826	13;17	43;76	15;12	81;57	15;13	70;81	31;15	103;59
ENSMUSG00000000805:84855005-84856864	ENSMUSG00000000805	Car4	7	chr11:84855005	utr3	chr11:84856864	utr3	-2.07551	-1.3614	0.39334	KO_Down	KO_Down	KO_Up	-0.67793	1;2	1673;2912	0;1	3498;2895	1;1	3472;4120	4;1	4031;1558
ENSMUSG00000000826:181187234-181194672	ENSMUSG00000000826	Dnajc5	13	chr2:181187234	intron	chr2:181194672	utr3	2.70367	0.88397	1.72671	KO_Up	KO_Up	KO_Up	0.47852	1;0	1198;1873	4;4	2157;1703	0;2	1455;1766	2;2	2251;1585
ENSMUSG00000000827:181144674-181157176	ENSMUSG00000000827	Tpd52l2	6	chr2:181144674	utr3	chr2:181157176	utr3	8.85245	10.1127	11.8489	KO_Up	KO_Up	KO_Up	9.86753	0;0	181;316	1;0	315;253	3;0	272;445	2;1	412;194
ENSMUSG00000000876:154428101-154427678	ENSMUSG00000000876	Pxmp4	9	chr2:154428101	utr3	chr2:154427678	utr3	1.78808	1.95218	2.26256	KO_Up	KO_Up	KO_Up	1.97537	1;2	39;58	7;7	82;76	7;8	41;65	6;10	99;38
ENSMUSG00000000881:99860089-99862013	ENSMUSG00000000881	Dlg3	10	chrX:99860089	utr3	chrX:99862013	utr3	2.85873	2.21999	2.17942	KO_Up	KO_Up	KO_Up	1.50179	0;1	630;1132	3;6	1104;1047	2;5	884;2438	5;1	1733;679
ENSMUSG00000000884:18322714-18383285	ENSMUSG00000000884	Gnb1l	4	chr16:18322714	intron	chr16:18383285	utr3	1.47946	0.71783	1.10442	KO_Up	KO_Up	KO_Up	-0.83251	2;0	12;46	1;6	38;30	3;3	37;41	3;2	51;25
ENSMUSG00000000902:75750656-75732608	ENSMUSG00000000902	Smarcb1	4	chr10:75750656	exon	chr10:75732608	utr3	-0.71888	0.59002	2.1124	KO_Down	KO_Up	KO_Up	0.18619	0;3	691;1101	1;1	1221;926	4;0	1043;875	10;2	1241;521
ENSMUSG00000000915:124121315-124141261	ENSMUSG00000000915	Hip1r	4	chr5:124121315	intron	chr5:124141261	utr3	1.96509	1.59421	0.31514	KO_Up	KO_Up	KO_Up	2.75397	1;0	316;400	1;4	498;430	3;1	408;498	2;0	574;364
ENSMUSG00000000916:135404995-135405652	ENSMUSG00000000916	Nsun5	2	chr5:135404995	utr3	chr5:135405652	exon	0.0114	-0.00734	0.0913	KO_Up	KO_Down	KO_Up	0.03377	47;82	1;4	66;80	3;2	52;69	1;4	85;68	2;0
ENSMUSG00000000948:59627467-59625260	ENSMUSG00000000948	Gm38393	3	chr7:59627467	exon	chr7:59625260	intron	9.47654	9.11633	10.5876	KO_Up	KO_Up	KO_Up	10.5775	0;0	29;34	1;1	42;30	0;1	23;17	3;0	41;7
ENSMUSG00000000957:54670385-54679898	ENSMUSG00000000957	Mmp14	5	chr14:54670385	exon	chr14:54679898	intron	-1.61022	1.8182	0.49781	KO_Down	KO_Up	KO_Up	-0.39075	2;0	2065;2917	1;0	3525;3432	4;3	2584;1924	2;1	3213;2019
ENSMUSG00000000959:54601243-54606907	ENSMUSG00000000959	Oxa1l	6	chr14:54601243	exon	chr14:54606907	utr3	2.71029	1.93247	2.5633	KO_Up	KO_Up	KO_Up	1.62608	1;0	23;56	4;4	48;44	3;2	55;67	6;1	49;37
ENSMUSG00000001018:90395909-90395676	ENSMUSG00000001018	Snapin	3	chr3:90395909	utr3	chr3:90395676	utr3	0.00253	1.4141	1.11724	KO_Up	KO_Up	KO_Up	0.97431	1;3	231;369	5;0	402;310	7;8	353;427	5;5	517;148
ENSMUSG00000001020:90511285-90513347	ENSMUSG00000001020	S100a4	2	chr3:90511285	intron	chr3:90513347	utr3	0.31404	0.08229	1.03795	KO_Up	KO_Up	KO_Up	0.55867	1;1	133;136	2;2	240;202	0;3	172;212	4;1	139;141
ENSMUSG00000001025:90521720-90522724	ENSMUSG00000001025	S100a6	4	chr3:90521720	utr3	chr3:90522724	intron	0.0147	-0.02367	0.0483	KO_Up	KO_Down	KO_Up	0.24844	20895;28770	65;97	33828;29642	106;93	33836;38102	113;140	44924;22527	134;69
ENSMUSG00000001053:51534044-51533916	ENSMUSG00000001053	N4bp3	2	chr11:51534044	utr3	chr11:51533916	utr3	-0.07027	-0.00352	0.34909	KO_Down	KO_Down	KO_Up	-0.3053	23;23	104;199	22;30	182;174	33;24	120;254	40;23	212;74
ENSMUSG00000001119:76545015-76544626	ENSMUSG00000001119	Col6a1	2	chr10:76545015	utr3	chr10:76544626	utr3	0.84601	-9.45152	0.11209	KO_Up	KO_Down	KO_Up	0.55847	0;1	8;12	2;1	18;14	0;0	17;17	1;1	29;10
ENSMUSG00000001134:20818159-20817902	ENSMUSG00000001134	Uxt	2	chrX:20818159	utr3	chrX:20817902	utr3	-0.01662	-1.29871	1.05274	KO_Down	KO_Down	KO_Up	-1.36722	2;2	3;5	2;1	2;4	1;1	5;8	7;2	4;0
ENSMUSG00000001138:36556546-36566295	ENSMUSG00000001138	Cnnm3	8	chr1:36556546	intron	chr1:36566295	utr3	8.0997	8.70534	10.6006	KO_Up	KO_Up	KO_Up	9.89721	0;0	535;813	0;1	881;924	0;2	648;1211	3;0	1098;644
ENSMUSG00000001143:36466168-36462271	ENSMUSG00000001143	Lman2l	4	chr1:36466168	intron	chr1:36462271	utr3	0.92983	1.72626	1.96769	KO_Up	KO_Up	KO_Up	0.75479	2;0	106;220	4;1	222;147	3;5	171;176	7;3	214;118
ENSMUSG00000001150:76346917-76351689	ENSMUSG00000001150	Mcm3ap	5	chr10:76346917	exon	chr10:76351689	utr3	0.8411	-1.23328	1.48542	KO_Up	KO_Down	KO_Up	-1.02309	1;1	204;320	0;4	339;284	0;1	290;377	5;1	386;199
ENSMUSG00000001157:86703072-86668751	ENSMUSG00000001157	Gmcl1	8	chr6:86703072	exon	chr6:86668751	utr3	10.0018	9.01851	10.1494	KO_Up	KO_Up	KO_Up	7.92515	0;0	275;432	1;2	477;315	0;2	364;515	1;2	519;173
ENSMUSG00000001175:100172927-100173569	ENSMUSG00000001175	Calm1	7	chr12:100172927	utr3	chr12:100173569	utr3	0.67058	0.34559	0.14753	KO_Up	KO_Up	KO_Up	-1.0398	5;4	1717;2598	7;12	2986;2683	8;7	3034;2659	6;5	3821;1156
ENSMUSG00000001228:56629712-56630484	ENSMUSG00000001228	Uhrf1	3	chr17:56629712	utr3	chr17:56630484	utr3	-0.3292	0.82819	0.43495	KO_Down	KO_Up	KO_Up	0.66167	3;6	4;14	5;4	11;12	17;12	12;6	7;4	9;4
ENSMUSG00000001247:30657508-30657203	ENSMUSG00000001247	Lsr	3	chr7:30657508	exon	chr7:30657203	utr3	-0.30324	-0.12986	0.17182	KO_Down	KO_Down	KO_Up	-0.65243	20;28	517;819	32;19	992;748	25;25	633;895	34;12	803;325
ENSMUSG00000001285:102241467-102246570	ENSMUSG00000001285	Myg1	3	chr15:102241467	intron	chr15:102246570	utr3	-0.43572	-0.74177	0.07419	KO_Down	KO_Down	KO_Up	-1.87582	2;10	2;5	5;7	10;3	4;6	1;9	24;2	8;7
ENSMUSG00000001300:8692765-8669884	ENSMUSG00000001300	Efnb2	13	chr8:8692765	intron	chr8:8669884	utr3	1.82761	1.38215	2.93371	KO_Up	KO_Up	KO_Up	1.97857	0;1	15;25	1;3	28;30	3;0	26;22	5;3	24;13
ENSMUSG00000001305:186479635-186453449	ENSMUSG00000001305	Rrp15	5	chr1:186479635	intron	chr1:186453449	utr3	10.2528	8.84256	9.03982	KO_Up	KO_Up	KO_Up	10.7991	0;0	20;39	1;2	40;25	0;1	24;44	0;1	34;9
ENSMUSG00000001323:74815000-74799382	ENSMUSG00000001323	Srr	9	chr11:74815000	intron	chr11:74799382	utr3	0.67422	1.38755	1.05189	KO_Up	KO_Up	KO_Up	0.17377	1;2	74;98	5;1	131;109	3;8	99;158	4;3	121;64
ENSMUSG00000001436:76880490-76886259	ENSMUSG00000001436	Slc19a1	3	chr10:76880490	intron	chr10:76886259	utr3	0.19115	1.38521	0.71004	KO_Up	KO_Up	KO_Up	0.98957	3;2	107;170	5;1	163;125	6;4	87;100	2;3	115;50
ENSMUSG00000001440:97054240-97052868	ENSMUSG00000001440	Kpnb1	7	chr11:97054240	exon	chr11:97052868	utr3	-2.2355	-0.57116	0.12508	KO_Down	KO_Down	KO_Up	-2.76376	3;5	272;450	1;1	452;391	2;5	324;531	10;1	568;217
ENSMUSG00000001482:124185324-124190005	ENSMUSG00000001482	Def8	3	chr8:124185324	intron	chr8:124190005	utr3	9.93084	10.5239	8.27801	KO_Up	KO_Up	KO_Up	NA	0;0	88;185	1;1	194;125	0;3	114;192	1;0	242;123
ENSMUSG00000001507:94943735-94935301	ENSMUSG00000001507	Itga3	6	chr11:94943735	intron	chr11:94935301	utr3	11.5008	9.52125	9.93017	KO_Up	KO_Up	KO_Up	10.8693	0;0	166;252	5;0	229;230	1;0	256;183	2;0	316;177
ENSMUSG00000001521:128303298-128298128	ENSMUSG00000001521	Tulp3	6	chr6:128303298	intron	chr6:128298128	utr3	2.34853	1.46884	0.16246	KO_Up	KO_Up	KO_Up	-0.40453	0;1	82;98	3;3	129;91	0;3	76;128	1;0	114;39
ENSMUSG00000001552:100262826-100261446	ENSMUSG00000001552	Jup	4	chr11:100262826	intron	chr11:100261446	utr3	-0.85287	-0.834	0.00196	KO_Down	KO_Down	KO_Up	-0.8606	26;32	5052;8374	17;21	9042;7934	22;12	6398;9900	37;26	11100;2939
ENSMUSG00000001569:29650035-29656603	ENSMUSG00000001569	Nom1	10	chr5:29650035	intron	chr5:29656603	utr3	-8.8584	0.70686	1.66068	KO_Down	KO_Up	KO_Up	-0.12986	1;0	79;111	0;0	128;111	0;2	126;128	1;2	131;163
ENSMUSG00000001604:135992778-136002207	ENSMUSG00000001604	Tcea3	3	chr4:135992778	intron	chr4:136002207	utr3	8.62095	11.2081	7.37249	KO_Up	KO_Up	KO_Up	NA	0;0	3;12	1;0	8;7	2;5	7;7	1;0	20;23
ENSMUSG00000001627:40365044-40253128	ENSMUSG00000001627	Ifrd1	6	chr12:40365044	exon	chr12:40253128	utr3	7.88749	10.1881	9.53097	KO_Up	KO_Up	KO_Up	9.06038	0;0	3503;4674	1;0	4651;4784	4;1	3804;6196	1;1	4677;2513
ENSMUSG00000001632:113298201-113301797	ENSMUSG00000001632	Brpf1	6	chr6:113298201	exon	chr6:113301797	utr3	-0.35597	-1.31758	0.59027	KO_Down	KO_Down	KO_Up	-0.23923	6;8	78;121	6;6	116;95	2;4	84;159	10;8	134;34
ENSMUSG00000001655:102836675-102837247	ENSMUSG00000001655	Hoxc13	2	chr15:102836675	utr3	chr15:102837247	utr3	0.19791	-1.02748	0.32559	KO_Up	KO_Down	KO_Up	-0.41807	3;6	8;19	6;3	11;11	4;3	16;37	6;3	17;3
ENSMUSG00000001672:110686191-110675426	ENSMUSG00000001672	Marveld3	2	chr8:110686191	intron	chr8:110675426	intron	0.10224	-0.97442	0.01861	KO_Up	KO_Down	KO_Up	1.12263	1;1	2;1	2;1	2;2	0;1	1;3	2;0	3;0
ENSMUSG00000001674:121493851-121481567	ENSMUSG00000001674	Ddx18	2	chr1:121493851	exon	chr1:121481567	utr3	-0.26831	0.06871	0.26249	KO_Down	KO_Up	KO_Up	-0.51202	9;9	52;109	9;7	86;87	12;17	82;158	14;7	112;37
ENSMUSG00000001700:56618206-56636860	ENSMUSG00000001700	Gramd3	5	chr18:56618206	intron	chr18:56636860	utr3	-1.19552	-0.15561	1.21506	KO_Down	KO_Down	KO_Up	1.61256	1;1	307;416	1;0	425;341	0;2	296;518	5;1	506;273
ENSMUSG00000001707:38837034-38829666	ENSMUSG00000001707	Eef1e1	3	chr13:38837034	intron	chr13:38829666	utr3	0.34097	0.86603	0.6405	KO_Up	KO_Up	KO_Up	-0.1463	2;7	50;67	12;3	98;44	9;11	53;71	11;2	62;22
ENSMUSG00000001767:145770048-145761802	ENSMUSG00000001767	Crnkl1	7	chr2:145770048	exon	chr2:145761802	exon	-0.4282	1.88707	1.23712	KO_Down	KO_Up	KO_Up	2.4736	1;1	12;16	0;2	25;27	4;5	30;19	2;3	25;15
ENSMUSG00000001774:18209410-18225295	ENSMUSG00000001774	Chordc1	13	chr9:18209410	intron	chr9:18225295	utr3	0.8617	1.72036	0.14452	KO_Up	KO_Up	KO_Up	-0.83267	1;1	350;614	1;3	530;487	3;5	445;752	1;1	671;307
ENSMUSG00000001783:85793523-85783664	ENSMUSG00000001783	Rtcb	2	chr10:85793523	exon	chr10:85783664	intron	-0.18581	-0.71624	0.06873	KO_Down	KO_Down	KO_Up	-0.23434	5;2	0;1	4;7	0;3	0;6	1;4	8;2	0;0
ENSMUSG00000001844:143313461-143302244	ENSMUSG00000001844	Zdhhc4	3	chr5:143313461	intron	chr5:143302244	utr3	-1.3585	0.70772	0.01151	KO_Down	KO_Up	KO_Up	0.82703	1;4	51;115	2;0	98;96	5;7	100;122	5;0	128;52
ENSMUSG00000001847:143492762-143491236	ENSMUSG00000001847	Rac1	9	chr5:143492762	exon	chr5:143491236	utr3	11.6747	8.8435	8.70917	KO_Up	KO_Up	KO_Up	12.6841	0;0	2411;3753	4;3	4100;3322	1;0	3301;3729	1;0	4369;2149
ENSMUSG00000001855:31920279-31942380	ENSMUSG00000001855	Nup214	11	chr2:31920279	intron	chr2:31942380	utr3	2.28658	3.0887	2.35848	KO_Up	KO_Up	KO_Up	2.48886	0;1	78;135	5;1	148;110	5;7	124;162	3;2	157;55
ENSMUSG00000001870:75588143-75698767	ENSMUSG00000001870	Ltbp1	5	chr17:75588143	intron	chr17:75698767	exon	9.72174	8.90918	8.69683	KO_Up	KO_Up	KO_Up	9.83924	0;0	4;2	1;2	4;8	0;1	13;5	1;0	7;4
ENSMUSG00000001891:21303450-21271673	ENSMUSG00000001891	Ugp2	10	chr11:21303450	exon	chr11:21271673	utr3	11.694	11.139	9.88301	KO_Up	KO_Up	KO_Up	11.3022	0;0	186;278	6;3	363;230	2;6	294;252	3;0	427;158
ENSMUSG00000001911:85432768-85431348	ENSMUSG00000001911	Nfix	3	chr8:85432768	utr3	chr8:85431348	utr3	0.41422	0.2951	0.64251	KO_Up	KO_Up	KO_Up	0.37739	4;8	7;3	10;14	2;8	10;2	2;1	12;5	8;1
ENSMUSG00000001918:16532023-16532166	ENSMUSG00000001918	Slc1a5	3	chr7:16532023	utr3	chr7:16532166	utr3	8.07371	11.1791	10.6158	KO_Up	KO_Up	KO_Up	9.58742	0;0	120;239	1;0	247;212	3;4	204;257	3;1	289;110
ENSMUSG00000001930:125563121-125663635	ENSMUSG00000001930	Vwf	4	chr6:125563121	intron	chr6:125663635	utr3	1.24288	-1.51919	0.5418	KO_Up	KO_Down	KO_Up	0.58433	1;5	27;43	13;5	35;46	1;1	34;44	7;3	37;31
ENSMUSG00000001946:37448416-37449607	ENSMUSG00000001946	Esam	2	chr9:37448416	exon	chr9:37449607	utr3	0.07465	0.77891	0.98134	KO_Up	KO_Up	KO_Up	-0.44004	2;3	2998;4442	3;3	4900;3651	6;3	3611;3999	5;4	4826;1953
ENSMUSG00000001983:105962326-105964419	ENSMUSG00000001983	Taco1	4	chr11:105962326	intron	chr11:105964419	utr3	-0.6674	1.10062	0.19021	KO_Down	KO_Up	KO_Up	1.47325	4;1	34;45	3;1	59;44	4;8	28;48	4;1	65;34
ENSMUSG00000001998:126880849-126908879	ENSMUSG00000001998	Ap4e1	5	chr2:126880849	intron	chr2:126908879	utr3	2.72131	2.53167	2.04942	KO_Up	KO_Up	KO_Up	2.63916	2;0	1;1	10;5	1;1	10;9	3;1	7;2	3;1
ENSMUSG00000002010:72836964-72822572	ENSMUSG00000002010	Idh3g	2	chrX:72836964	exon	chrX:72822572	utr3	1.81317	1.33506	0.96689	KO_Up	KO_Up	KO_Up	2.51256	1;1	696;986	2;7	1055;1047	2;5	1007;1244	6;0	1259;696
ENSMUSG00000002028:44719502-44715954	ENSMUSG00000002028	Kmt2a	17	chr9:44719502	intron	chr9:44715954	utr3	10.9991	10.7357	11.2768	KO_Up	KO_Up	KO_Up	8.06254	0;0	53;78	2;3	76;51	2;1	34;60	4;0	81;37
ENSMUSG00000002055:78209895-78213278	ENSMUSG00000002055	Spag5	3	chr11:78209895	intron	chr11:78213278	utr3	-1.26859	-1.42571	0.05983	KO_Down	KO_Down	KO_Up	-1.70943	3;2	16;30	1;3	48;52	2;2	32;60	5;3	41;37
ENSMUSG00000002076:32241840-32165057	ENSMUSG00000002076	Hsf2bp	4	chr17:32241840	exon	chr17:32165057	utr3	1.02048	1.92811	0.86408	KO_Up	KO_Up	KO_Up	-0.38039	0;2	21;27	3;1	25;25	4;3	20;21	3;1	31;28
ENSMUSG00000002205:44411660-44426935	ENSMUSG00000002205	Vrk3	4	chr7:44411660	intron	chr7:44426935	utr3	0.94737	1.28908	2.77988	KO_Up	KO_Up	KO_Up	1.54349	1;0	301;456	3;0	447;422	1;3	385;506	4;4	554;307
ENSMUSG00000002221:27963927-27947173	ENSMUSG00000002221	Paxip1	3	chr5:27963927	intron	chr5:27947173	utr3	1.10283	1.43284	1.6039	KO_Up	KO_Up	KO_Up	-0.41689	0;5	4;11	8;5	11;7	4;10	9;11	12;3	12;10
ENSMUSG00000002222:71369879-71369647	ENSMUSG00000002222	Rmnd5a	12	chr6:71369879	utr3	chr6:71369647	utr3	11.2274	10.4444	12.2451	KO_Up	KO_Up	KO_Up	9.82314	0;0	29;40	3;1	45;21	2;0	44;20	1;5	48;17
ENSMUSG00000002249:28551415-28550689	ENSMUSG00000002249	Tead3	3	chr17:28551415	utr3	chr17:28550689	utr3	0.51283	0.10936	0.60576	KO_Up	KO_Up	KO_Up	0.62316	1;13	185;244	17;9	291;248	7;6	243;162	6;9	258;124
ENSMUSG00000002250:28471798-28520438	ENSMUSG00000002250	Ppard	3	chr17:28471798	intron	chr17:28520438	utr3	1.53253	2.32691	1.69862	KO_Up	KO_Up	KO_Up	0.83049	1;0	85;161	0;4	153;129	4;2	136;130	3;2	209;80
ENSMUSG00000002266:6679873-6679119	ENSMUSG00000002266	Zim1	15	chr7:6679873	utr3	chr7:6679119	utr3	10.6936	10.9933	8.93889	KO_Up	KO_Up	KO_Up	8.89908	0;0	5;14	0;4	12;4	3;0	9;11	1;0	11;14
ENSMUSG00000002274:26013802-26013600	ENSMUSG00000002274	Metrn	2	chr17:26013802	utr3	chr17:26013600	utr3	-0.01544	-0.01854	0.05409	KO_Down	KO_Down	KO_Up	-0.05637	63;98	1;3	81;92	4;1	68;62	2;2	102;74	1;1
ENSMUSG00000002280:26001768-26002305	ENSMUSG00000002280	Ciao3	2	chr17:26001768	utr3	chr17:26002305	utr3	0.20359	0.2241	0.17372	KO_Up	KO_Up	KO_Up	0.22878	83;127	15;9	145;119	8;8	105;139	9;7	167;68	14;4
ENSMUSG00000002319:55863178-55862872	ENSMUSG00000002319	Ipo4	2	chr14:55863178	utr3	chr14:55862872	utr3	-0.14345	-0.28336	0.29616	KO_Down	KO_Down	KO_Up	-0.04854	480;620	5;25	758;603	15;27	610;687	10;43	837;563	23;3
ENSMUSG00000002324:55856915-55862850	ENSMUSG00000002324	Rec8	4	chr14:55856915	intron	chr14:55862850	utr3	-0.0417	-1.77162	0.52148	KO_Down	KO_Down	KO_Up	-2.31987	3;6	22;49	7;2	47;29	3;0	42;45	2;9	59;20
ENSMUSG00000002329:55895721-55895349	ENSMUSG00000002329	Mdp1	3	chr14:55895721	utr3	chr14:55895349	utr3	-0.22605	2.08705	0.63584	KO_Down	KO_Up	KO_Up	2.39695	0;1	350;474	1;0	475;456	3;3	495;639	2;0	629;367
ENSMUSG00000002342:70635254-70635499	ENSMUSG00000002342	Tmem161a	4	chr8:70635254	utr3	chr8:70635499	utr3	1.42004	0.94324	0.87208	KO_Up	KO_Up	KO_Up	1.09505	4;4	268;398	22;8	381;380	11;11	364;547	13;4	543;221
ENSMUSG00000002345:70598191-70599907	ENSMUSG00000002345	Borcs8	2	chr8:70598191	utr3	chr8:70599907	utr3	0.34416	0.44496	0.40813	KO_Up	KO_Up	KO_Up	0.30478	45;78	56;100	119;90	74;88	90;137	77;74	136;77	89;61
ENSMUSG00000002365:5892290-5970442	ENSMUSG00000002365	Snx9	22	chr17:5892290	intron	chr17:5970442	exon	-0.12862	-0.51369	0.0256	KO_Down	KO_Down	KO_Up	-0.28723	48;49	51;57	64;48	82;78	48;37	87;79	82;28	111;22
ENSMUSG00000002372:57001465-57018760	ENSMUSG00000002372	Ranbp3	4	chr17:57001465	intron	chr17:57018760	utr3	0.97796	-8.775	2.02545	KO_Up	KO_Down	KO_Up	2.58963	0;1	160;216	1;1	215;185	0;0	209;196	5;0	215;152
ENSMUSG00000002393:71831360-71826770	ENSMUSG00000002393	Nr2f6	4	chr8:71831360	intron	chr8:71826770	utr3	-0.7768	-10.6315	0.61743	KO_Down	KO_Down	KO_Up	-0.07058	2;1	443;656	2;0	678;573	0;0	588;677	6;0	782;431
ENSMUSG00000002413:39588423-39587660	ENSMUSG00000002413	Braf	31	chr6:39588423	intron	chr6:39587660	intron	1.9698	-8.38047	0.82142	KO_Up	KO_Down	KO_Up	3.02188	0;1	29;46	5;0	46;53	0;0	32;84	2;0	52;11
ENSMUSG00000002416:39576396-39580315	ENSMUSG00000002416	Ndufb2	2	chr6:39576396	utr3	chr6:39580315	utr3	0.04832	0.35146	0.17451	KO_Up	KO_Up	KO_Up	-0.08227	969;1378	10;15	1610;1364	12;8	1404;2263	12;5	2038;861	5;2
ENSMUSG00000002455:181250015-181297452	ENSMUSG00000002455	Prpf6	7	chr2:181250015	utr5	chr2:181297452	utr3	0.46611	-10.4368	0.55507	KO_Up	KO_Down	KO_Up	-0.08544	0;3	651;1105	3;2	1095;1022	0;0	845;1324	4;1	1264;639
ENSMUSG00000002475:10655305-10644412	ENSMUSG00000002475	Abhd3	2	chr18:10655305	intron	chr18:10644412	utr3	3.342	1.78269	2.61941	KO_Up	KO_Up	KO_Up	2.36995	0;1	52;100	5;5	88;48	2;1	57;71	3;1	75;20
ENSMUSG00000002486:114860084-114860386	ENSMUSG00000002486	Tchp	3	chr5:114860084	utr3	chr5:114860386	utr3	0.01937	0.86699	1.14768	KO_Up	KO_Up	KO_Up	0.95667	0;3	53;74	3;1	96;83	1;6	81;85	1;4	109;46
ENSMUSG00000002504:24859010-24858746	ENSMUSG00000002504	Slc9a3r2	3	chr17:24859010	utr3	chr17:24858746	utr3	0.65699	0.9064	1.29017	KO_Up	KO_Up	KO_Up	1.43128	0;1	30;55	1;1	53;58	2;0	41;60	0;2	76;24
ENSMUSG00000002524:75942177-75942038	ENSMUSG00000002524	Puf60	4	chr15:75942177	utr3	chr15:75942038	utr3	10.3227	11.313	10.2757	KO_Up	KO_Up	KO_Up	10.577	0;0	1327;1937	4;0	2186;2050	2;5	1814;2820	4;0	2635;1433
ENSMUSG00000002550:32168827-32145015	ENSMUSG00000002550	Uck1	3	chr2:32168827	exon	chr2:32145015	utr3	-0.14547	-0.1018	0.21752	KO_Down	KO_Down	KO_Up	-0.44328	3667;4940	491;744	5099;3934	851;733	4143;3392	630;594	4818;3576	701;296
ENSMUSG00000002578:128468337-128467386	ENSMUSG00000002578	Ikzf4	3	chr10:128468337	utr3	chr10:128467386	utr3	9.13685	11.4664	9.90071	KO_Up	KO_Up	KO_Up	11.7595	0;0	1;3	2;2	6;1	1;1	3;1	1;1	1;2
ENSMUSG00000002602:25457402-25456698	ENSMUSG00000002602	Axl	5	chr7:25457402	utr3	chr7:25456698	utr3	-0.02499	-9.55475	0.95294	KO_Down	KO_Down	KO_Up	0.37901	0;2	73;132	2;1	163;155	0;0	109;147	4;0	163;77
ENSMUSG00000002603:25398844-25404500	ENSMUSG00000002603	Tgfb1	3	chr7:25398844	intron	chr7:25404500	utr3	10.424	11.0507	11.757	KO_Up	KO_Up	KO_Up	11.2937	0;0	32;46	3;1	31;36	0;4	27;13	5;0	45;18
ENSMUSG00000002608:25412221-25410539	ENSMUSG00000002608	Ccdc97	4	chr7:25412221	utr3	chr7:25410539	utr3	1.42146	2.23386	2.39833	KO_Up	KO_Up	KO_Up	2.54293	0;2	680;956	3;4	976;1065	6;6	750;1366	12;1	1286;497
ENSMUSG00000002658:57311769-57311329	ENSMUSG00000002658	Gtf2f1	3	chr17:57311769	exon	chr17:57311329	exon	-0.11926	0.01434	0.00379	KO_Down	KO_Up	KO_Up	-0.01457	36;61	13;12	57;51	22;15	47;65	11;11	67;30	26;5
ENSMUSG00000002660:57299223-57303186	ENSMUSG00000002660	Clpp	3	chr17:57299223	intron	chr17:57303186	utr3	0.30349	0.0302	0.90753	KO_Up	KO_Up	KO_Up	0.55983	2;7	300;519	7;7	546;485	5;7	505;564	20;4	639;351
ENSMUSG00000002718:166769728-166788182	ENSMUSG00000002718	Cse1l	5	chr2:166769728	exon	chr2:166788182	utr3	1.91014	1.911	1.86545	KO_Up	KO_Up	KO_Up	2.4204	0;1	376;612	2;2	606;453	1;3	417;668	4;0	728;285
ENSMUSG00000002728:145747128-145758343	ENSMUSG00000002728	Naa20	2	chr2:145747128	intron	chr2:145758343	utr3	0.78383	-0.30425	1.33196	KO_Up	KO_Down	KO_Up	0.72593	1;1	63;67	2;2	76;74	0;2	94;65	3;2	78;45
ENSMUSG00000002731:76467093-76460534	ENSMUSG00000002731	Prkra	3	chr2:76467093	intron	chr2:76460534	utr3	0.71216	1.13487	0.11968	KO_Up	KO_Up	KO_Up	0.77146	0;2	15;7	4;0	10;14	1;5	12;28	2;1	36;10
ENSMUSG00000002741:5916292-5917777	ENSMUSG00000002741	Ykt6	2	chr11:5916292	utr3	chr11:5917777	utr3	-0.12367	-0.30484	0.00719	KO_Down	KO_Down	KO_Up	-0.76684	173;256	302;497	247;195	489;456	204;252	393;913	282;160	646;227
ENSMUSG00000002748:135265143-135274980	ENSMUSG00000002748	Baz1b	15	chr5:135265143	exon	chr5:135274980	utr3	13.1392	13.3695	12.0851	KO_Up	KO_Up	KO_Up	13.1332	0;0	440;729	7;1	744;606	1;8	550;711	6;2	772;368
ENSMUSG00000002781:45547426-45566834	ENSMUSG00000002781	Tmem143	3	chr7:45547426	exon	chr7:45566834	utr3	-0.36001	-0.14352	1.04193	KO_Down	KO_Down	KO_Up	-0.68636	3;3	31;35	4;1	32;39	3;3	21;56	12;2	42;17
ENSMUSG00000002797:54962915-54962638	ENSMUSG00000002797	Ggct	2	chr6:54962915	exon	chr6:54962638	utr3	0.37188	-0.51361	0.69793	KO_Up	KO_Down	KO_Up	0.06924	3;1	16;26	2;6	36;22	0;4	29;31	9;1	33;18
ENSMUSG00000002799:112886830-112872324	ENSMUSG00000002799	Jag2	3	chr12:112886830	intron	chr12:112872324	utr3	-1.1814	0.06254	1.01696	KO_Down	KO_Up	KO_Up	-1.29499	3;7	19;47	1;3	22;30	4;6	24;32	12;3	36;13
ENSMUSG00000002812:60607117-60604974	ENSMUSG00000002812	Flii	4	chr11:60607117	exon	chr11:60604974	utr3	1.56742	1.55419	0.58041	KO_Up	KO_Up	KO_Up	0.78161	0;3	87;144	7;5	158;145	4;6	133;173	5;0	182;76
ENSMUSG00000002825:21324480-21331555	ENSMUSG00000002825	Qtrt1	2	chr9:21324480	intron	chr9:21331555	utr3	0.2377	-0.17964	0.33498	KO_Up	KO_Down	KO_Up	-0.46082	22;16	48;88	27;24	80;52	19;13	61;73	18;22	98;17
ENSMUSG00000002845:38393056-38411745	ENSMUSG00000002845	Tmem39a	6	chr16:38393056	intron	chr16:38411745	utr3	0.84293	1.36148	0.19787	KO_Up	KO_Up	KO_Up	0.63572	2;1	471;786	2;4	749;561	4;5	561;657	3;1	836;427
ENSMUSG00000002846:38319004-38318715	ENSMUSG00000002846	Timmdc1	4	chr16:38319004	utr3	chr16:38318715	utr3	0.51872	0.91083	1.84758	KO_Up	KO_Up	KO_Up	0.69745	4;1	13;53	3;8	52;33	9;3	25;79	8;11	62;18
ENSMUSG00000002847:38264391-38232324	ENSMUSG00000002847	Pla1a	4	chr16:38264391	exon	chr16:38232324	intron	-0.71512	-1.52012	2.22122	KO_Down	KO_Down	KO_Up	0.32228	1;1	8;10	1;1	14;17	1;0	14;11	3;2	1;6
ENSMUSG00000002900:31346059-31379637	ENSMUSG00000002900	Lamb1	19	chr12:31346059	intron	chr12:31379637	utr3	1.5705	1.44793	0.56315	KO_Up	KO_Up	KO_Up	-0.34561	4;2	2195;3715	11;12	3665;3630	9;14	2984;5102	13;1	5577;2201
ENSMUSG00000002944:18042956-17988070	ENSMUSG00000002944	Cd36	9	chr5:18042956	intron	chr5:17988070	utr3	10.2774	9.69741	13.1573	KO_Up	KO_Up	KO_Up	11.6209	0;0	25;54	1;0	68;36	0;2	34;30	2;1	44;21
ENSMUSG00000002963:44508594-44512348	ENSMUSG00000002963	Pnkp	3	chr7:44508594	intron	chr7:44512348	utr3	0.88282	0.74206	0.67073	KO_Up	KO_Up	KO_Up	1.47121	2;4	33;63	8;5	60;58	10;4	52;91	6;4	65;20
ENSMUSG00000002968:44541092-44528811	ENSMUSG00000002968	Med25	4	chr7:44541092	exon	chr7:44528811	utr3	-0.74438	-2.13054	0.32957	KO_Down	KO_Down	KO_Up	-2.47956	1;3	92;160	3;0	180;165	1;0	147;135	3;3	191;97
ENSMUSG00000002983:19345600-19340147	ENSMUSG00000002983	Relb	4	chr7:19345600	utr3	chr7:19340147	utr3	8.18684	9.73648	11.0842	KO_Up	KO_Up	KO_Up	9.98388	0;0	87;109	0;1	107;132	0;2	87;88	2;1	94;36
ENSMUSG00000002984:19439652-19435251	ENSMUSG00000002984	Tomm40	3	chr7:19439652	intron	chr7:19435251	utr3	1.53487	1.97938	2.45748	KO_Up	KO_Up	KO_Up	2.02809	0;1	66;104	3;1	122;77	1;4	55;134	7;0	127;54
ENSMUSG00000002996:31977365-31976454	ENSMUSG00000002996	Hbp1	8	chr12:31977365	utr3	chr12:31976454	utr3	11.124	10.7007	11.8657	KO_Up	KO_Up	KO_Up	13.3407	0;0	253;423	2;2	443;415	1;1	437;590	4;4	562;211
ENSMUSG00000002997:32017284-32013905	ENSMUSG00000002997	Prkar2b	6	chr12:32017284	exon	chr12:32013905	exon	0.91904	0.4047	0.15428	KO_Up	KO_Up	KO_Up	1.06099	13;15	10;13	22;27	5;8	13;30	17;10	19;9	14;2
ENSMUSG00000003039:72976107-72977276	ENSMUSG00000003039	Fam32a	11	chr8:72976107	utr3	chr8:72977276	utr3	8.56758	10.1745	9.63148	KO_Up	KO_Up	KO_Up	8.01938	0;0	259;398	1;0	419;330	1;2	311;445	1;1	499;155
ENSMUSG00000003062:19543793-19541846	ENSMUSG00000003062	Stard3nl	4	chr13:19543793	intron	chr13:19541846	utr3	1.22266	3.00786	2.88806	KO_Up	KO_Up	KO_Up	2.75273	0;1	81;88	1;2	139;80	1;9	95;117	9;0	143;36
ENSMUSG00000003070:80025535-80025841	ENSMUSG00000003070	Efna2	2	chr10:80025535	utr3	chr10:80025841	utr3	0.46847	0.24794	0.21954	KO_Up	KO_Up	KO_Up	0.36629	17;33	50;67	45;42	65;56	26;32	50;54	50;16	92;31
ENSMUSG00000003119:98098390-98144362	ENSMUSG00000003119	Cdk12	17	chr11:98098390	intron	chr11:98144362	intron	2.98862	0.87001	1.7025	KO_Up	KO_Up	KO_Up	2.67234	1;0	30;49	3;6	53;22	2;0	28;43	1;2	69;15
ENSMUSG00000003123:25079342-25079074	ENSMUSG00000003123	Lipe	2	chr7:25079342	utr3	chr7:25079074	utr3	9.06138	7.67078	7.88972	KO_Up	KO_Up	KO_Up	8.18935	0;0	17;26	3;0	30;29	1;0	23;36	1;0	30;17
ENSMUSG00000003131:45878701-45877620	ENSMUSG00000003131	Pafah1b2	14	chr9:45878701	utr3	chr9:45877620	utr3	0.33439	-1.94558	1.72801	KO_Up	KO_Down	KO_Up	0.95122	1;2	146;291	3;2	351;294	0;1	215;421	5;5	360;124
ENSMUSG00000003134:39456110-39439253	ENSMUSG00000003134	Tbc1d8	10	chr1:39456110	intron	chr1:39439253	intron	12.1144	11.4059	9.83447	KO_Up	KO_Up	KO_Up	11.0806	0;0	2;9	2;2	9;9	1;1	9;11	1;1	13;7
ENSMUSG00000003154:122810376-122822317	ENSMUSG00000003154	Foxj2	5	chr6:122810376	intron	chr6:122822317	utr3	1.60171	0.77758	0.77722	KO_Up	KO_Up	KO_Up	0.36331	1;1	186;321	5;2	327;245	2;1	228;293	3;0	387;111
ENSMUSG00000003190:44646951-44640646	ENSMUSG00000003190	Bcl2l12	2	chr7:44646951	utr5	chr7:44640646	utr3	10.436	9.36227	11.6745	KO_Up	KO_Up	KO_Up	12.1898	0;0	28;37	3;1	39;57	1;1	50;51	8;1	78;16
ENSMUSG00000003233:20348207-20352758	ENSMUSG00000003233	Dvl3	2	chr16:20348207	intron	chr16:20352758	utr3	1.47374	2.74348	1.23029	KO_Up	KO_Up	KO_Up	-0.51221	1;0	388;612	1;2	533;515	4;3	441;541	3;0	730;352
ENSMUSG00000003234:20379566-20380125	ENSMUSG00000003234	Abcf3	3	chr16:20379566	utr3	chr16:20380125	utr3	0.08808	-0.01826	0.00327	KO_Up	KO_Down	KO_Up	0.17898	64;128	16;21	144;97	22;15	109;165	26;29	159;47	24;12
ENSMUSG00000003341:80359391-80355418	ENSMUSG00000003341	Atp8b3	2	chr10:80359391	intron	chr10:80355418	utr3	1.3538	1.22348	1.21393	KO_Up	KO_Up	KO_Up	-6.95955	1;0	2;5	3;1	5;3	2;2	6;3	3;2	10;2
ENSMUSG00000003348:80530419-80522339	ENSMUSG00000003348	Mob3a	5	chr10:80530419	intron	chr10:80522339	utr3	0.67939	-0.9291	1.15998	KO_Up	KO_Down	KO_Up	-1.07564	0;2	144;231	3;1	249;204	1;0	151;195	2;3	246;92
ENSMUSG00000003378:24724905-24709277	ENSMUSG00000003378	Grik5	2	chr7:24724905	intron	chr7:24709277	utr3	-1.34744	-0.24445	1.81604	KO_Down	KO_Down	KO_Up	-0.51525	0;4	5;25	1;0	13;8	1;2	14;13	5;2	9;0
ENSMUSG00000003410:21927165-21926481	ENSMUSG00000003410	Elavl3	3	chr9:21927165	utr3	chr9:21926481	utr3	1.14497	1.75261	1.55115	KO_Up	KO_Up	KO_Up	-1.29105	0;2	4;3	3;4	8;2	5;3	2;3	10;2	9;0
ENSMUSG00000003437:28096635-28098806	ENSMUSG00000003437	Paf1	7	chr7:28096635	exon	chr7:28098806	utr3	-1.0021	1.19968	0.59855	KO_Down	KO_Up	KO_Up	-0.74636	0;5	252;383	1;2	441;391	1;12	346;419	5;3	450;230
ENSMUSG00000003438:28005248-28004941	ENSMUSG00000003438	Timm50	2	chr7:28005248	utr3	chr7:28004941	utr3	-0.13775	0.13053	0.20386	KO_Down	KO_Up	KO_Up	0.13468	60;77	167;242	82;74	283;251	92;86	201;258	104;60	313;98
ENSMUSG00000003444:28086815-28086164	ENSMUSG00000003444	Med29	4	chr7:28086815	intron	chr7:28086164	utr3	2.46871	2.20207	1.32974	KO_Up	KO_Up	KO_Up	1.88645	0;1	102;158	3;3	168;126	2;3	145;137	3;0	197;110
ENSMUSG00000003452:149458397-149459316	ENSMUSG00000003452	Bicd1	3	chr6:149458397	utr3	chr6:149459316	utr3	0.64402	0.29525	0.64103	KO_Up	KO_Up	KO_Up	0.55524	0;4	0;1	0;2	0;0	4;3	0;2	0;4	0;0
ENSMUSG00000003526:17898935-17889593	ENSMUSG00000003526	Prodh	4	chr16:17898935	exon	chr16:17889593	utr3	-0.09972	2.0223	0.00204	KO_Down	KO_Up	KO_Up	1.84084	0;1	9;9	0;1	10;9	2;3	11;14	1;0	9;9
ENSMUSG00000003527:17719628-17718574	ENSMUSG00000003527	Ess2	2	chr16:17719628	utr3	chr16:17718574	utr3	-0.04985	0.01048	0.3222	KO_Down	KO_Up	KO_Up	-0.00737	21;37	26;38	29;31	45;27	37;43	35;53	55;31	43;18
ENSMUSG00000003528:17743415-17743087	ENSMUSG00000003528	Slc25a1	2	chr16:17743415	utr3	chr16:17743087	utr3	0.02011	-0.13027	0.17337	KO_Up	KO_Down	KO_Up	0.0782	21;36	49;93	38;28	86;74	32;24	57;111	56;18	94;50
ENSMUSG00000003531:17889206-17889495	ENSMUSG00000003531	Dgcr6	2	chr16:17889206	utr3	chr16:17889495	utr3	0.11754	0.20917	0.01377	KO_Up	KO_Up	KO_Up	0.07342	57;87	7;13	92;88	6;8	95;123	5;6	109;47	11;9
ENSMUSG00000003546:46950074-46941553	ENSMUSG00000003546	Klc4	2	chr17:46950074	intron	chr17:46941553	utr3	-1.40342	-1.43211	0.26345	KO_Down	KO_Down	KO_Up	-1.37528	0;2	245;395	1;0	444;423	1;0	381;548	2;1	493;283
ENSMUSG00000003549:19088752-19090448	ENSMUSG00000003549	Ercc1	2	chr7:19088752	utr3	chr7:19090448	utr3	2.06994	0.90481	0.66596	KO_Up	KO_Up	KO_Up	-0.98652	0;2	188;247	7;5	281;313	0;6	251;324	4;0	321;158
ENSMUSG00000003555:46658205-46655621	ENSMUSG00000003555	Cyp17a1	2	chr19:46658205	exon	chr19:46655621	utr3	1.0658	0.37158	0.48648	KO_Up	KO_Up	KO_Up	0.80795	1;1	67;147	2;4	140;151	1;4	211;161	7;0	278;133
ENSMUSG00000003573:70744929-70746999	ENSMUSG00000003573	Homer3	2	chr8:70744929	intron	chr8:70746999	utr3	-0.5818	1.02955	0.36749	KO_Down	KO_Up	KO_Up	-9.15728	0;4	155;210	1;2	213;245	5;3	158;178	3;3	227;178
ENSMUSG00000003585:4071898-4047046	ENSMUSG00000003585	Sec14l2	2	chr11:4071898	intron	chr11:4047046	utr3	0.94727	-0.58962	0.1264	KO_Up	KO_Down	KO_Up	-0.07413	0;3	71;113	3;3	115;74	2;1	101;214	5;1	194;120
ENSMUSG00000003604:112375217-112461596	ENSMUSG00000003604	Aven	5	chr2:112375217	intron	chr2:112461596	utr3	-0.22016	1.59287	0.93298	KO_Down	KO_Up	KO_Up	1.9905	0;1	74;120	1;0	129;104	4;0	78;167	2;0	123;68
ENSMUSG00000003617:20047308-20063303	ENSMUSG00000003617	Cp	6	chr3:20047308	intron	chr3:20063303	utr3	10.8909	12.3712	14.6426	KO_Up	KO_Up	KO_Up	11.1596	0;0	1;0	0;2	1;0	4;0	0;0	2;3	0;0
ENSMUSG00000003660:127058573-127082369	ENSMUSG00000003660	Snrnp200	8	chr2:127058573	exon	chr2:127082369	utr3	0.38131	1.15608	1.80177	KO_Up	KO_Up	KO_Up	-0.22484	3;2	369;651	3;4	682;563	5;8	484;673	13;6	784;276
ENSMUSG00000003731:129551647-129541273	ENSMUSG00000003731	Kpna6	9	chr4:129551647	exon	chr4:129541273	utr3	0.99093	0.38098	1.70029	KO_Up	KO_Up	KO_Up	0.88915	1;1	74;100	3;2	117;102	2;1	85;77	5;2	131;69
ENSMUSG00000003746:53858997-53783109	ENSMUSG00000003746	Man1a	26	chr10:53858997	intron	chr10:53783109	utr3	10.8378	10.9341	9.24959	KO_Up	KO_Up	KO_Up	11.6255	0;0	295;434	2;3	466;381	3;0	374;357	1;0	434;186
ENSMUSG00000003779:34764207-34765856	ENSMUSG00000003779	Kif20a	2	chr18:34764207	utr3	chr18:34765856	utr3	0.58493	0.25433	0.65032	KO_Up	KO_Up	KO_Up	0.72738	4;7	82;175	13;12	197;169	11;6	134;183	8;10	189;62
ENSMUSG00000003863:45008451-44988702	ENSMUSG00000003863	Ppfia3	2	chr7:45008451	intron	chr7:44988702	utr3	-0.69849	0.28042	0.33449	KO_Down	KO_Up	KO_Up	-0.36174	3;12	2;5	3;5	3;8	6;7	2;1	13;3	2;1
ENSMUSG00000003929:33550628-33548320	ENSMUSG00000003929	Zfp81	3	chr17:33550628	utr3	chr17:33548320	utr3	1.5741	1.37048	1.39485	KO_Up	KO_Up	KO_Up	-0.57929	0;5	4;5	5;3	2;1	5;7	3;3	3;4	3;1
ENSMUSG00000003948:90142442-90169397	ENSMUSG00000003948	Mmd	6	chr11:90142442	intron	chr11:90169397	utr3	0.67365	1.61603	1.59926	KO_Up	KO_Up	KO_Up	2.45539	1;0	93;119	2;0	137;120	0;5	133;157	4;0	174;70
ENSMUSG00000003949:90231459-90229810	ENSMUSG00000003949	Hlf	3	chr11:90231459	utr3	chr11:90229810	utr3	-1.26661	-0.28291	0.09526	KO_Down	KO_Down	KO_Up	-1.70594	2;2	4;2	2;2	10;9	4;1	5;2	1;1	2;1
ENSMUSG00000004040:100789494-100777642	ENSMUSG00000004040	Stat3	4	chr11:100789494	exon	chr11:100777642	utr3	9.95938	9.78715	10.5597	KO_Up	KO_Up	KO_Up	8.15082	0;0	257;363	0;3	394;266	1;2	372;234	3;0	344;121
ENSMUSG00000004044:100848662-100847565	ENSMUSG00000004044	Cavin1	4	chr11:100848662	utr3	chr11:100847565	utr3	2.29632	-9.51455	2.29445	KO_Up	KO_Down	KO_Up	1.10449	0;1	1912;2980	1;5	3519;3203	0;0	2658;2835	3;1	2832;2210
ENSMUSG00000004054:5746539-5752884	ENSMUSG00000004054	Map3k11	2	chr19:5746539	intron	chr19:5752884	utr3	0.36021	1.11216	0.55715	KO_Up	KO_Up	KO_Up	-9.73672	2;0	90;160	2;1	153;117	2;3	133;124	2;1	151;78
ENSMUSG00000004071:4605167-4584704	ENSMUSG00000004071	Cdip1	11	chr16:4605167	exon	chr16:4584704	utr3	1.33751	1.47079	1.42408	KO_Up	KO_Up	KO_Up	0.45539	0;1	479;761	2;1	708;663	1;2	604;646	1;2	803;240
ENSMUSG00000004096:14413213-14421857	ENSMUSG00000004096	Cwc15	4	chr9:14413213	utr5	chr9:14421857	utr3	1.40731	1.28825	0.47417	KO_Up	KO_Up	KO_Up	1.90205	1;1	56;82	2;4	67;50	4;2	80;51	2;1	99;28
ENSMUSG00000004099:20847840-20818505	ENSMUSG00000004099	Dnmt1	5	chr9:20847840	exon	chr9:20818505	utr3	-0.97356	1.24469	0.36505	KO_Down	KO_Up	KO_Up	-9.34264	1;2	988;1338	2;0	1616;1151	2;8	1017;1383	4;0	1748;478
ENSMUSG00000004207:60137656-60137878	ENSMUSG00000004207	Psap	4	chr10:60137656	utr3	chr10:60137878	utr3	0.97888	-1.19597	0.7209	KO_Up	KO_Down	KO_Up	-1.35603	1;1	0;8	3;3	7;8	1;0	3;2	1;2	2;5
ENSMUSG00000004221:73492850-73497379	ENSMUSG00000004221	Ikbkg	7	chrX:73492850	utr3	chrX:73497379	utr3	0.82803	0.49983	0.51984	KO_Up	KO_Up	KO_Up	-0.14211	7;9	8;28	19;14	23;12	15;9	14;36	22;5	21;21
ENSMUSG00000004263:124731873-124719508	ENSMUSG00000004263	Atn1	2	chr6:124731873	intron	chr6:124719508	utr3	0.50896	1.29769	0.34636	KO_Up	KO_Up	KO_Up	0.23794	7;9	17;31	11;6	25;5	10;18	10;6	12;8	23;18
ENSMUSG00000004264:124692465-124693907	ENSMUSG00000004264	Phb2	3	chr6:124692465	exon	chr6:124693907	utr3	0.30883	-0.12607	0.76538	KO_Up	KO_Down	KO_Up	1.13117	5;0	3202;4966	6;3	5578;4697	0;6	4401;5317	3;5	5986;1948
ENSMUSG00000004266:124698151-124697679	ENSMUSG00000004266	Ptpn6	2	chr6:124698151	exon	chr6:124697679	utr3	0.03111	-0.34762	0.03167	KO_Up	KO_Down	KO_Up	0.07775	50;56	40;70	66;63	66;60	48;55	71;94	66;33	76;24
ENSMUSG00000004319:61386126-61363429	ENSMUSG00000004319	Clcn3	11	chr8:61386126	exon	chr8:61363429	utr3	-2.7734	-0.97538	0.21831	KO_Down	KO_Down	KO_Up	-3.07509	2;4	177;344	1;0	381;229	1;3	259;482	5;3	492;148
ENSMUSG00000004356:88623468-88582469	ENSMUSG00000004356	Utp20	9	chr10:88623468	exon	chr10:88582469	utr3	12.7669	12.4194	12.0475	KO_Up	KO_Up	KO_Up	10.4765	0;0	104;151	1;4	141;145	1;2	84;207	2;0	206;60
ENSMUSG00000004364:80260365-80244568	ENSMUSG00000004364	Cul3	22	chr1:80260365	exon	chr1:80244568	utr3	0.6823	-10.8708	0.98355	KO_Up	KO_Down	KO_Up	0.80709	2;1	224;312	2;4	383;247	0;0	278;368	7;0	434;139
ENSMUSG00000004394:6220713-6220370	ENSMUSG00000004394	Tmed4	3	chr11:6220713	utr3	chr11:6220370	utr3	0.33192	0.63651	0.28385	KO_Up	KO_Up	KO_Up	0.07669	72;157	10;19	170;145	19;2	111;287	5;9	211;51	11;7
ENSMUSG00000004462:22636599-22632235	ENSMUSG00000004462	Tbccd1	3	chr16:22636599	utr3	chr16:22632235	utr3	0.23705	0.34719	0.83804	KO_Up	KO_Up	KO_Up	-0.28866	2;13	8;9	8;12	9;11	6;18	7;15	23;10	15;14
ENSMUSG00000004530:114024990-113980497	ENSMUSG00000004530	Coro1c	10	chr5:114024990	intron	chr5:113980497	utr3	10.8718	10.5972	8.79675	KO_Up	KO_Up	KO_Up	7.78277	0;0	4611;6703	1;6	7334;7253	2;5	5845;11425	1;1	10389;5629
ENSMUSG00000004535:52743252-52743761	ENSMUSG00000004535	Tax1bp1	16	chr6:52743252	utr3	chr6:52743761	utr3	8.88977	10.873	10.6899	KO_Up	KO_Up	KO_Up	9.47992	0;0	167;334	1;1	282;208	3;4	229;505	4;2	429;127
ENSMUSG00000004540:18552093-18547917	ENSMUSG00000004540	Psg17	4	chr7:18552093	intron	chr7:18547917	utr3	0.92957	0.0045	0.24682	KO_Up	KO_Up	KO_Up	0.24648	2;4	3959;6090	3;7	4465;4039	2;4	4231;8509	3;2	5058;2542
ENSMUSG00000004562:52228111-52243078	ENSMUSG00000004562	Arhgef40	4	chr14:52228111	exon	chr14:52243078	utr3	1.1918	1.76297	1.3185	KO_Up	KO_Up	KO_Up	2.39879	2;0	33;69	1;5	77;48	2;6	60;42	3;2	66;32
ENSMUSG00000004591:142521104-142509482	ENSMUSG00000004591	Pkn2	18	chr3:142521104	intron	chr3:142509482	utr3	9.09887	11.5298	12.0099	KO_Up	KO_Up	KO_Up	8.65452	0;0	25;48	0;1	61;38	1;1	39;67	4;0	61;46
ENSMUSG00000004631:4683666-4674351	ENSMUSG00000004631	Sgce	8	chr6:4683666	intron	chr6:4674351	utr3	12.4592	10.137	10.759	KO_Up	KO_Up	KO_Up	10.5447	0;0	79;127	1;2	162;109	2;2	133;188	4;0	208;65
ENSMUSG00000004637:115449715-115788231	ENSMUSG00000004637	Wwox	22	chr8:115449715	intron	chr8:115788231	intron	12.572	12.4963	11.8377	KO_Up	KO_Up	KO_Up	9.61256	0;0	6;3	3;1	2;2	0;4	1;2	1;1	5;2
ENSMUSG00000004642:33807129-33797400	ENSMUSG00000004642	Slbp	2	chr5:33807129	utr5	chr5:33797400	utr3	-0.19283	0.9332	0.65087	KO_Down	KO_Up	KO_Up	-0.19786	3;1	36;95	0;4	85;62	4;10	74;119	3;4	100;31
ENSMUSG00000004661:57743773-57697636	ENSMUSG00000004661	Arid3b	5	chr9:57743773	utr5	chr9:57697636	utr3	0.78784	1.23357	0.98467	KO_Up	KO_Up	KO_Up	-0.69466	0;2	209;329	4;1	400;355	2;4	310;308	3;2	440;255
ENSMUSG00000004665:79830544-79831219	ENSMUSG00000004665	Cnn2	5	chr10:79830544	utr3	chr10:79831219	utr3	0.80846	0.71686	0.34135	KO_Up	KO_Up	KO_Up	-0.08907	9;15	396;616	33;16	687;508	18;30	544;800	27;10	867;476
ENSMUSG00000004677:71759870-71813355	ENSMUSG00000004677	Myo9b	4	chr8:71759870	intron	chr8:71813355	utr3	1.43942	2.10439	1.00199	KO_Up	KO_Up	KO_Up	0.72822	1;0	84;122	3;0	105;97	1;4	108;113	0;2	129;79
ENSMUSG00000004698:34421496-34097580	ENSMUSG00000004698	Hdac9	2	chr12:34421496	utr3	chr12:34097580	utr3	0.2462	0.31997	0.30295	KO_Up	KO_Up	KO_Up	-0.20716	16;20	9;10	27;32	7;11	23;28	5;8	28;10	5;5
ENSMUSG00000004846:137021560-137025390	ENSMUSG00000004846	Plod3	3	chr5:137021560	intron	chr5:137025390	utr3	1.20562	0.98993	1.98614	KO_Up	KO_Up	KO_Up	0.15767	1;1	1285;2041	2;3	1836;1841	2;3	1676;2943	7;1	2308;908
ENSMUSG00000004849:137072024-137063852	ENSMUSG00000004849	Ap1s1	3	chr5:137072024	exon	chr5:137063852	utr3	0.0296	0.49633	0.25341	KO_Up	KO_Up	KO_Up	-0.34565	8;3	2554;3761	8;8	4387;3967	11;11	3947;4468	19;3	5947;2809
ENSMUSG00000004865:28808725-28808564	ENSMUSG00000004865	Srpk1	10	chr17:28808725	utr3	chr17:28808564	utr3	2.28911	1.52065	3.34552	KO_Up	KO_Up	KO_Up	2.33865	1;0	597;864	5;1	962;850	1;2	749;671	4;6	943;811
ENSMUSG00000004891:87884035-87887755	ENSMUSG00000004891	Nes	5	chr3:87884035	exon	chr3:87887755	utr3	10.6012	10.7046	9.5165	KO_Up	KO_Up	KO_Up	8.46813	0;0	51;92	1;3	113;97	4;0	87;106	2;0	147;43
ENSMUSG00000004897:87823272-87823437	ENSMUSG00000004897	Hdgf	5	chr3:87823272	utr3	chr3:87823437	utr3	-0.63092	-1.11304	0.26595	KO_Down	KO_Down	KO_Up	-0.51146	1;7	865;1430	2;4	1574;1395	2;3	1266;1959	8;3	1950;858
ENSMUSG00000004936:64093834-64093069	ENSMUSG00000004936	Map2k1	11	chr9:64093834	utr3	chr9:64093069	utr3	1.01435	2.23755	2.12177	KO_Up	KO_Up	KO_Up	-9.54791	1;0	231;417	0;2	388;305	6;0	348;542	4;1	494;182
ENSMUSG00000004937:80887260-80886452	ENSMUSG00000004937	Sgta	2	chr10:80887260	intron	chr10:80886452	intron	-9.84866	-11.7148	0.30619	KO_Down	KO_Down	KO_Up	-7.40357	0;3	2;2	0;0	1;5	0;0	5;4	1;2	2;1
ENSMUSG00000004947:136053342-136061717	ENSMUSG00000004947	Dtx2	3	chr5:136053342	intron	chr5:136061717	utr3	-1.22086	-0.1304	0.28171	KO_Down	KO_Down	KO_Up	0.31948	1;5	160;265	3;0	325;288	1;6	261;328	6;3	354;149
ENSMUSG00000004996:84978116-84977651	ENSMUSG00000004996	Mri1	2	chr8:84978116	utr3	chr8:84977651	utr3	-0.02141	-0.27916	0.07382	KO_Down	KO_Down	KO_Up	0.00153	52;49	2;1	100;88	2;5	48;65	6;0	96;49	0;1
ENSMUSG00000005078:72145157-72148232	ENSMUSG00000005078	Jkamp	5	chr12:72145157	intron	chr12:72148232	utr3	1.05388	-0.25489	0.96292	KO_Up	KO_Down	KO_Up	1.82424	4;3	107;192	8;8	164;127	5;4	164;313	14;5	260;101
ENSMUSG00000005087:102718579-102644339	ENSMUSG00000005087	Cd44	5	chr2:102718579	intron	chr2:102644339	utr3	2.35818	0.8636	1.10465	KO_Up	KO_Up	KO_Up	2.08868	1;0	3;11	2;3	8;8	0;2	5;3	2;0	7;4
ENSMUSG00000005089:102612086-102621123	ENSMUSG00000005089	Slc1a2	3	chr2:102612086	utr3	chr2:102621123	utr3	1.2565	-0.38426	0.35077	KO_Up	KO_Down	KO_Up	2.22229	0;2	6;21	3;3	9;18	2;0	9;34	2;0	17;5
ENSMUSG00000005102:118251322-118305713	ENSMUSG00000005102	Eif2ak4	6	chr2:118251322	exon	chr2:118305713	utr3	-10.6321	-0.2094	1.74787	KO_Down	KO_Down	KO_Up	1.37978	0;2	25;34	0;0	36;32	1;1	28;34	6;0	34;10
ENSMUSG00000005103:38684572-38684295	ENSMUSG00000005103	Wdr1	9	chr5:38684572	utr3	chr5:38684295	utr3	11.6937	12.4495	12.3721	KO_Up	KO_Up	KO_Up	9.82368	0;0	277;498	2;2	492;442	1;6	537;399	1;3	563;145
ENSMUSG00000005124:66791889-66795047	ENSMUSG00000005124	Ccn4	3	chr15:66791889	utr3	chr15:66795047	utr3	-0.04029	0.57577	0.68082	KO_Down	KO_Up	KO_Up	0.63843	2;13	11;32	8;12	23;35	14;19	30;17	20;8	27;13
ENSMUSG00000005125:66801391-66801170	ENSMUSG00000005125	Ndrg1	9	chr15:66801391	utr3	chr15:66801170	utr3	2.36616	2.12409	2.3538	KO_Up	KO_Up	KO_Up	0.88872	0;1	1767;2607	4;2	2755;2395	3;2	2481;2518	5;0	2859;1129
ENSMUSG00000005148:99542770-99552467	ENSMUSG00000005148	Klf5	3	chr14:99542770	intron	chr14:99552467	utr3	0.44296	-0.4115	0.73261	KO_Up	KO_Down	KO_Up	0.27521	1;6	49;104	6;6	98;73	3;3	79;64	7;5	92;45
ENSMUSG00000005150:85803966-85801665	ENSMUSG00000005150	Wdr83	2	chr8:85803966	intron	chr8:85801665	utr3	-0.32109	-0.4806	0.22794	KO_Down	KO_Down	KO_Up	0.51614	1;4	84;113	0;4	141;99	2;3	116;173	2;5	134;102
ENSMUSG00000005161:85698610-85700943	ENSMUSG00000005161	Prdx2	6	chr8:85698610	exon	chr8:85700943	utr3	1.33787	1.75687	0.60423	KO_Up	KO_Up	KO_Up	-9.98525	0;3	2025;2941	5;5	3475;3135	7;5	2978;3156	3;2	3511;1864
ENSMUSG00000005204:69573402-69563941	ENSMUSG00000005204	Senp3	3	chr11:69573402	exon	chr11:69563941	utr3	8.45195	12.6485	11.8838	KO_Up	KO_Up	KO_Up	11.8818	0;0	466;630	0;1	875;161	1;8	378;181	3;2	582;154
ENSMUSG00000005225:54592348-54622796	ENSMUSG00000005225	Plekha8	6	chr6:54592348	exon	chr6:54622796	utr3	-9.78231	-1.47339	0.8461	KO_Down	KO_Down	KO_Up	0.4717	2;1	309;519	0;0	548;410	0;1	368;493	3;1	543;167
ENSMUSG00000005262:18636692-18654004	ENSMUSG00000005262	Ufd1	7	chr16:18636692	utr3	chr16:18654004	utr3	-1.40775	-10.065	1.11695	KO_Down	KO_Down	KO_Up	-0.64444	1;1	39;59	1;0	67;66	0;0	55;79	6;0	88;24
ENSMUSG00000005355:78550380-78547830	ENSMUSG00000005355	Casp14	2	chr10:78550380	intron	chr10:78547830	utr3	1.21134	1.20785	1.50253	KO_Up	KO_Up	KO_Up	2.30436	0;1	7;8	1;0	3;3	3;0	13;5	3;1	11;7
ENSMUSG00000005360:8735225-8663609	ENSMUSG00000005360	Slc1a3	2	chr15:8735225	intron	chr15:8663609	utr3	-0.07766	-1.78394	0.01552	KO_Down	KO_Down	KO_Up	-12.4238	0;6	6;6	4;1	6;6	1;1	11;11	2;2	8;2
ENSMUSG00000005362:106771211-106757423	ENSMUSG00000005362	Crbn	4	chr6:106771211	exon	chr6:106757423	utr3	0.83481	-0.9466	0.14821	KO_Up	KO_Down	KO_Up	0.78289	1;4	3;6	6;6	11;3	2;1	3;11	7;0	12;5
ENSMUSG00000005370:88292366-88298318	ENSMUSG00000005370	Msh6	3	chr17:88292366	exon	chr17:88298318	utr3	1.95164	1.54935	0.53362	KO_Up	KO_Up	KO_Up	0.50147	0;2	59;112	4;7	115;91	2;6	92;139	0;2	128;38
ENSMUSG00000005374:135190483-135191520	ENSMUSG00000005374	Tbl2	7	chr5:135190483	utr3	chr5:135191520	utr3	1.98305	0.50303	2.67063	KO_Up	KO_Up	KO_Up	0.88782	1;0	85;118	1;4	175;143	0;2	122;221	2;5	194;116
ENSMUSG00000005469:84700742-84723068	ENSMUSG00000005469	Prkaca	4	chr8:84700742	intron	chr8:84723068	utr3	-9.70856	-9.60787	1.22853	KO_Down	KO_Down	KO_Up	-0.55605	0;1	802;1219	0;0	1285;1241	0;0	1103;1355	1;2	1617;651
ENSMUSG00000005493:153609541-153609266	ENSMUSG00000005493	Msh4	2	chr3:153609541	intron	chr3:153609266	intron	2.46393	2.07433	1.60096	KO_Up	KO_Up	KO_Up	1.14513	1;0	1;5	8;1	0;1	0;4	1;1	5;0	1;2
ENSMUSG00000005505:90740903-90741679	ENSMUSG00000005505	Kbtbd4	2	chr2:90740903	utr3	chr2:90741679	exon	0.03603	0.19538	0.00833	KO_Up	KO_Up	KO_Up	0.24734	20;29	4;6	33;23	2;8	28;36	5;1	41;11	7;3
ENSMUSG00000005506:90835092-90849839	ENSMUSG00000005506	Celf1	11	chr2:90835092	exon	chr2:90849839	utr3	-0.56654	1.14829	0.15001	KO_Down	KO_Up	KO_Up	-0.02725	3;2	345;497	0;4	612;461	6;5	406;665	2;3	713;243
ENSMUSG00000005514:135746642-135764178	ENSMUSG00000005514	Por	5	chr5:135746642	intron	chr5:135764178	utr3	9.67456	9.83885	9.0821	KO_Up	KO_Up	KO_Up	NA	0;0	528;861	4;0	1009;850	1;2	764;904	1;1	1287;480
ENSMUSG00000005533:67876348-67876571	ENSMUSG00000005533	Igf1r	17	chr7:67876348	utr3	chr7:67876571	utr3	0.12974	0.00268	0.2573	KO_Up	KO_Up	KO_Up	-0.6811	245;340	96;136	390;420	150;124	302;346	97;116	453;278	158;64
ENSMUSG00000005575:12771181-12769165	ENSMUSG00000005575	Ube2m	2	chr7:12771181	exon	chr7:12769165	utr3	0.2849	1.01871	0.12437	KO_Up	KO_Up	KO_Up	-0.02932	1;1	234;419	2;1	407;376	2;3	421;334	4;0	491;432
ENSMUSG00000005583:83814458-83815195	ENSMUSG00000005583	Mef2c	7	chr13:83814458	utr3	chr13:83815195	utr3	1.39691	0.43595	1.05548	KO_Up	KO_Up	KO_Up	1.27598	2;1	7;11	8;4	11;7	4;1	14;13	7;2	16;13
ENSMUSG00000005610:110674883-110671135	ENSMUSG00000005610	Eif4g2	14	chr7:110674883	exon	chr7:110671135	utr3	10.0007	10.9077	10.7295	KO_Up	KO_Up	KO_Up	NA	0;0	65;128	1;1	154;85	2;3	96;121	2;1	165;42
ENSMUSG00000005611:110489778-110467476	ENSMUSG00000005611	Irag1	3	chr7:110489778	intron	chr7:110467476	utr3	2.13819	2.51987	1.50837	KO_Up	KO_Up	KO_Up	2.149	0;1	31;76	1;6	104;83	2;7	73;77	3;2	114;66
ENSMUSG00000005621:80691691-80694910	ENSMUSG00000005621	Zfp592	4	chr7:80691691	utr3	chr7:80694910	utr3	0.10089	0.45571	0.95586	KO_Up	KO_Up	KO_Up	0.17265	32;74	16;17	65;69	25;7	60;120	10;16	94;77	14;3
ENSMUSG00000005667:83283401-83282966	ENSMUSG00000005667	Mthfd2	4	chr6:83283401	utr3	chr6:83282966	utr3	-0.17484	-0.65543	0.11214	KO_Down	KO_Down	KO_Up	-0.20295	51;64	65;102	54;58	84;106	48;38	67;127	65;37	115;37
ENSMUSG00000005672:75772235-75817378	ENSMUSG00000005672	Kit	6	chr5:75772235	intron	chr5:75817378	utr3	1.83745	1.03416	2.89945	KO_Up	KO_Up	KO_Up	1.72798	0;1	190;273	1;3	276;209	1;1	207;194	4;2	253;90
ENSMUSG00000005674:171046807-171046680	ENSMUSG00000005674	Tomm40l	3	chr1:171046807	utr3	chr1:171046680	utr3	0.24233	0.03631	0.18107	KO_Up	KO_Up	KO_Up	0.28215	22;40	49;109	58;35	97;91	43;44	93;134	46;22	109;36
ENSMUSG00000005683:128179167-128198343	ENSMUSG00000005683	Cs	6	chr10:128179167	intron	chr10:128198343	utr3	1.03108	-10.4914	0.22224	KO_Up	KO_Down	KO_Up	1.27627	2;0	108;195	3;2	176;172	0;0	162;225	3;0	257;78
ENSMUSG00000005686:110373928-110411600	ENSMUSG00000005686	Ampd3	3	chr7:110373928	intron	chr7:110411600	utr3	0.74278	0.35505	0.93529	KO_Up	KO_Up	KO_Up	1.24186	5;10	45;64	8;19	80;37	10;10	62;48	11;9	47;25
ENSMUSG00000005732:18058781-18057842	ENSMUSG00000005732	Ranbp1	2	chr16:18058781	exon	chr16:18057842	utr3	0.06798	0.04312	0.04724	KO_Up	KO_Up	KO_Up	0.07676	50;83	440;760	85;93	802;698	90;85	549;985	80;39	899;224
ENSMUSG00000005774:94866215-94868658	ENSMUSG00000005774	Rfx5	3	chr3:94866215	utr3	chr3:94868658	utr3	-9.15636	2.01629	2.26325	KO_Down	KO_Up	KO_Up	2.54585	0;1	39;60	0;0	67;57	2;4	61;71	4;2	79;37
ENSMUSG00000005871:34447650-34452624	ENSMUSG00000005871	Apc	17	chr18:34447650	exon	chr18:34452624	utr3	0.9352	-11.1219	0.44258	KO_Up	KO_Down	KO_Up	-0.38301	2;0	57;94	2;2	73;61	0;0	73;105	3;0	102;34
ENSMUSG00000005873:34497428-34480046	ENSMUSG00000005873	Reep5	7	chr18:34497428	intron	chr18:34480046	utr3	-1.10512	1.8458	0.82935	KO_Down	KO_Up	KO_Up	0.17288	2;2	586;893	0;2	918;840	7;10	887;661	5;4	1058;879
ENSMUSG00000005882:155711227-155689874	ENSMUSG00000005882	Uqcc1	10	chr2:155711227	intron	chr2:155689874	utr3	-10.801	0.40685	0.53073	KO_Down	KO_Up	KO_Up	0.80555	0;3	111;165	0;0	165;158	3;2	159;187	4;1	205;76
ENSMUSG00000005899:17461038-17462691	ENSMUSG00000005899	Smpd4	4	chr16:17461038	utr3	chr16:17462691	utr3	1.03417	0.44445	0.95161	KO_Up	KO_Up	KO_Up	0.48813	3;2	6;6	4;10	1;6	1;8	10;6	8;5	5;1
ENSMUSG00000005907:3677827-3687093	ENSMUSG00000005907	Pex1	9	chr5:3677827	exon	chr5:3687093	utr3	0.73486	1.18697	1.30346	KO_Up	KO_Up	KO_Up	-0.74912	2;3	62;76	4;5	79;57	7;4	46;52	6;6	61;33
ENSMUSG00000005936:29187737-29188522	ENSMUSG00000005936	Kctd20	5	chr17:29187737	utr3	chr17:29188522	utr3	-10.7146	-0.19341	0.7005	KO_Down	KO_Down	KO_Up	-0.43966	2;2	408;575	0;0	640;552	1;3	487;580	5;3	819;227
ENSMUSG00000005951:73114377-73115329	ENSMUSG00000005951	Shpk	3	chr11:73114377	utr3	chr11:73115329	utr3	11.2263	10.9355	12.1925	KO_Up	KO_Up	KO_Up	9.58864	0;0	13;20	6;2	26;27	4;1	23;21	4;1	17;6
ENSMUSG00000005968:94529373-94520065	ENSMUSG00000005968	Tuft1	4	chr3:94529373	exon	chr3:94520065	utr3	0.92081	1.13032	1.03401	KO_Up	KO_Up	KO_Up	1.07642	2;5	80;110	5;10	100;85	9;9	107;104	7;6	109;63
ENSMUSG00000005983:3723662-3713044	ENSMUSG00000005983	1700037C18Rik	2	chr16:3723662	utr3	chr16:3713044	utr3	0.03304	0.0522	0.02581	KO_Up	KO_Up	KO_Up	-0.0581	28;25	2;1	38;38	2;1	14;49	1;1	38;17	0;0
ENSMUSG00000006010:150253932-150237063	ENSMUSG00000006010	Odr4	12	chr1:150253932	intron	chr1:150237063	utr3	-0.89054	-12.1212	0.23211	KO_Down	KO_Down	KO_Up	-0.09008	1;2	39;61	1;1	68;42	0;0	59;152	3;1	86;48
ENSMUSG00000006024:15851051-15851899	ENSMUSG00000006024	Napa	4	chr7:15851051	utr3	chr7:15851899	utr3	-0.03245	-0.07994	0.00464	KO_Down	KO_Down	KO_Up	-0.17807	524;927	62;132	916;912	139;131	862;1152	108;249	1193;494	156;74
ENSMUSG00000006050:36802873-36800299	ENSMUSG00000006050	Sra1	4	chr18:36802873	intron	chr18:36800299	utr3	1.22731	-9.52364	0.85701	KO_Up	KO_Down	KO_Up	-9.34561	1;0	279;507	0;3	494;484	0;0	432;527	0;2	636;341
ENSMUSG00000006056:95994048-95990434	ENSMUSG00000006056	Calcoco2	3	chr11:95994048	exon	chr11:95990434	utr3	0.3237	0.70953	0.79619	KO_Up	KO_Up	KO_Up	-0.68682	1;2	2;5	5;0	7;8	6;0	3;3	7;1	7;1
ENSMUSG00000006057:95963814-95959694	ENSMUSG00000006057	Atp5g1	4	chr11:95963814	utr3	chr11:95959694	utr3	0.06627	0.03841	0.15585	KO_Up	KO_Up	KO_Up	0.09674	789;1328	13;17	1451;1252	12;16	1283;1803	14;28	1867;965	29;6
ENSMUSG00000006127:75526105-75539689	ENSMUSG00000006127	Inpp5k	3	chr11:75526105	intron	chr11:75539689	utr3	1.0951	1.68594	1.81051	KO_Up	KO_Up	KO_Up	0.75168	1;1	63;89	3;2	105;69	5;1	78;67	6;1	76;53
ENSMUSG00000006134:17304119-17305295	ENSMUSG00000006134	Crkl	7	chr16:17304119	utr3	chr16:17305295	utr3	-1.73218	0.63169	0.50716	KO_Down	KO_Up	KO_Up	0.72687	3;3	88;111	1;1	145;123	5;4	108;106	5;2	127;61
ENSMUSG00000006154:4481875-4482242	ENSMUSG00000006154	Eps8l1	6	chr7:4481875	utr3	chr7:4482242	utr3	0.22516	-0.07036	0.069	KO_Up	KO_Down	KO_Up	0.14181	36;69	38;55	72;51	51;59	56;59	44;73	98;51	82;58
ENSMUSG00000006179:22190494-22186345	ENSMUSG00000006179	Prss16	3	chr13:22190494	utr5	chr13:22186345	utr3	8.8969	8.02899	8.69928	KO_Up	KO_Up	KO_Up	9.56982	0;0	21;34	0;2	32;38	0;1	36;31	2;0	43;32
ENSMUSG00000006205:130563855-130587386	ENSMUSG00000006205	Htra1	2	chr7:130563855	exon	chr7:130587386	utr3	9.76726	7.76486	8.52446	KO_Up	KO_Up	KO_Up	9.3276	0;0	120;177	2;2	237;212	0;1	195;196	1;0	314;172
ENSMUSG00000006215:141191569-141194533	ENSMUSG00000006215	Zbtb17	2	chr4:141191569	exon	chr4:141194533	utr3	10.2177	9.80241	9.24059	KO_Up	KO_Up	KO_Up	8.16846	0;0	15;30	5;1	28;31	2;2	22;38	0;1	51;13
ENSMUSG00000006276:73151188-73135305	ENSMUSG00000006276	Eps15l1	3	chr8:73151188	intron	chr8:73135305	exon	0.26408	0.41934	0.58318	KO_Up	KO_Up	KO_Up	-0.10358	1;2	6;10	1;3	5;14	2;3	5;4	4;0	6;6
ENSMUSG00000006289:51161816-51153140	ENSMUSG00000006289	Osgep	4	chr14:51161816	intron	chr14:51153140	utr3	1.30243	1.20578	1.52632	KO_Up	KO_Up	KO_Up	1.7456	2;2	168;268	7;5	274;240	3;10	228;379	7;4	314;109
ENSMUSG00000006299:74323715-74319005	ENSMUSG00000006299	Aamp	4	chr1:74323715	exon	chr1:74319005	utr3	2.43747	2.33493	1.61569	KO_Up	KO_Up	KO_Up	2.58564	1;0	4093;6477	6;1	6703;6368	4;2	5498;7925	3;0	7724;2393
ENSMUSG00000006335:3632777-3623323	ENSMUSG00000006335	Tfpt	3	chr7:3632777	utr5	chr7:3623323	utr3	8.401	10.5821	9.67909	KO_Up	KO_Up	KO_Up	9.80155	0;0	40;67	0;1	82;69	1;5	81;100	3;0	98;55
ENSMUSG00000006373:35868505-35869729	ENSMUSG00000006373	Pgrmc1	4	chrX:35868505	exon	chrX:35869729	utr3	0.17928	0.12246	0.46402	KO_Up	KO_Up	KO_Up	0.06705	11;13	229;339	20;16	407;289	14;19	312;344	23;11	380;142
ENSMUSG00000006378:78921660-78922547	ENSMUSG00000006378	Gcat	3	chr15:78921660	utr3	chr15:78922547	utr3	0.09152	0.18476	0.01617	KO_Up	KO_Up	KO_Up	0.05306	132;208	6;5	248;211	5;8	171;322	8;7	287;93	12;1
ENSMUSG00000006386:94747894-94763174	ENSMUSG00000006386	Tek	7	chr4:94747894	exon	chr4:94763174	utr3	2.84766	2.21498	1.66251	KO_Up	KO_Up	KO_Up	1.74577	1;1	30;61	13;6	63;46	6;2	35;42	4;3	71;41
ENSMUSG00000006412:171184356-171185736	ENSMUSG00000006412	Pfdn2	5	chr1:171184356	exon	chr1:171185736	utr3	-9.59635	0.31552	0.3293	KO_Down	KO_Up	KO_Up	0.07114	0;3	314;469	0;0	506;360	0;4	333;505	4;0	548;182
ENSMUSG00000006423:36112198-36090407	ENSMUSG00000006423	C330007P06Rik	5	chrX:36112198	utr3	chrX:36090407	intron	-0.13614	0.04671	0.01725	KO_Down	KO_Up	KO_Up	-0.08314	79;92	1;2	91;68	3;3	92;79	1;2	100;57	2;1
ENSMUSG00000006463:4934536-4935419	ENSMUSG00000006463	Zdhhc24	3	chr19:4934536	utr3	chr19:4935419	utr3	0.57084	0.76575	0.42523	KO_Up	KO_Up	KO_Up	0.4863	2;7	13;4	11;12	17;14	6;14	11;8	15;6	17;7
ENSMUSG00000006490:27746467-27741992	ENSMUSG00000006490	Prl8a9	10	chr13:27746467	exon	chr13:27741992	utr3	0.58653	-11.3013	0.14317	KO_Up	KO_Down	KO_Up	0.51133	0;5	17904;30977	4;3	25940;19745	0;0	24167;30863	4;0	24762;8644
ENSMUSG00000006494:71732868-71734184	ENSMUSG00000006494	Pdk1	4	chr2:71732868	utr3	chr2:71734184	utr3	0.03216	0.11683	2.02074	KO_Up	KO_Up	KO_Up	1.57538	2;0	17;23	1;1	19;10	2;1	14;33	4;3	33;10
ENSMUSG00000006519:123160339-123154000	ENSMUSG00000006519	Cyba	2	chr8:123160339	exon	chr8:123154000	exon	-0.04267	0.03383	0.05249	KO_Down	KO_Up	KO_Up	0.03294	242;355	1;3	355;322	6;2	303;291	2;0	411;344	2;0
ENSMUSG00000006576:75528185-75535726	ENSMUSG00000006576	Slc4a3	3	chr1:75528185	intron	chr1:75535726	utr3	2.67899	2.53184	1.65672	KO_Up	KO_Up	KO_Up	2.382	0;1	12;10	1;3	6;6	0;4	6;7	0;2	8;4
ENSMUSG00000006586:13890314-13893640	ENSMUSG00000006586	Runx1t1	5	chr4:13890314	utr3	chr4:13893640	utr3	-0.02979	-2.65545	0.29461	KO_Down	KO_Down	KO_Up	-0.36967	1;4	9;20	2;3	13;12	1;0	22;27	5;2	28;12
ENSMUSG00000006587:123192885-123181386	ENSMUSG00000006587	Snai3	2	chr8:123192885	exon	chr8:123181386	utr3	0.02694	0.04905	0.01824	KO_Up	KO_Up	KO_Up	0.01554	148;184	1;3	144;144	2;0	166;182	2;0	170;68	0;0
ENSMUSG00000006673:108436839-108437361	ENSMUSG00000006673	Qrich1	9	chr9:108436839	utr3	chr9:108437361	utr3	9.27536	11.2771	9.24386	KO_Up	KO_Up	KO_Up	10.1827	0;0	375;505	1;0	553;529	1;4	487;456	0;1	591;303
ENSMUSG00000006678:92670176-92523261	ENSMUSG00000006678	Pola1	3	chrX:92670176	exon	chrX:92523261	intron	0.70163	0.65111	0.59434	KO_Up	KO_Up	KO_Up	0.32087	47;34	1;8	60;45	0;1	57;39	2;1	55;36	1;1
ENSMUSG00000006705:31808883-31826648	ENSMUSG00000006705	Pknox1	7	chr17:31808883	exon	chr17:31826648	utr3	7.79243	12.4278	9.55482	KO_Up	KO_Up	KO_Up	10.2769	0;0	33;47	1;0	53;55	7;1	31;65	1;1	57;32
ENSMUSG00000006715:24944156-24935828	ENSMUSG00000006715	Gmnn	4	chr13:24944156	exon	chr13:24935828	utr3	1.58905	-0.17844	2.39018	KO_Up	KO_Down	KO_Up	1.32269	0;2	192;354	7;1	382;305	2;1	332;611	9;3	482;147
ENSMUSG00000006717:25012800-25001937	ENSMUSG00000006717	Acot13	2	chr13:25012800	intron	chr13:25001937	utr3	11.9533	11.7672	9.96054	KO_Up	KO_Up	KO_Up	9.50802	0;0	48;112	5;2	97;92	0;9	74;111	0;2	123;79
ENSMUSG00000006731:127004390-127008197	ENSMUSG00000006731	B4galnt1	2	chr10:127004390	exon	chr10:127008197	utr3	2.13394	-7.88783	0.31944	KO_Up	KO_Down	KO_Up	1.60455	0;1	20;21	2;3	22;21	0;0	22;10	0;1	18;16
ENSMUSG00000006740:6203547-6203088	ENSMUSG00000006740	Kif5b	20	chr18:6203547	utr3	chr18:6203088	utr3	10.117	11.7026	10.1529	KO_Up	KO_Up	KO_Up	7.92569	0;0	121;227	1;2	217;192	2;5	184;141	0;2	238;99
ENSMUSG00000006763:46338729-46337407	ENSMUSG00000006763	Saal1	3	chr7:46338729	utr3	chr7:46337407	utr3	0.16556	0.13211	0.01192	KO_Up	KO_Up	KO_Up	0.10206	65;100	2;11	108;140	6;6	107;138	5;4	143;74	8;6
ENSMUSG00000006782:100471766-100472552	ENSMUSG00000006782	Cnp	2	chr11:100471766	utr3	chr11:100472552	utr3	-1.51482	0.86549	0.542	KO_Down	KO_Up	KO_Up	-0.84837	2;4	20;38	2;1	46;44	3;7	22;24	10;2	39;27
ENSMUSG00000006920:101083326-101081941	ENSMUSG00000006920	Ezh1	7	chr11:101083326	utr3	chr11:101081941	utr3	0.14362	-9.66526	1.26977	KO_Up	KO_Down	KO_Up	-0.32336	0;3	447;648	3;1	628;576	0;0	466;449	2;4	578;352
ENSMUSG00000006998:20470573-20482161	ENSMUSG00000006998	Psmd2	4	chr16:20470573	exon	chr16:20482161	utr3	0.55373	0.19224	0.13359	KO_Up	KO_Up	KO_Up	0.29644	5;7	3014;4491	15;8	5233;4376	9;7	4046;4746	11;3	5729;2298
ENSMUSG00000007038:35154291-35154927	ENSMUSG00000007038	Neu1	2	chr17:35154291	utr3	chr17:35154927	exon	0.15077	0.09994	0.06926	KO_Up	KO_Up	KO_Up	-0.27073	293;443	451;577	551;448	612;541	322;509	446;575	609;196	683;306
ENSMUSG00000007041:35269839-35277695	ENSMUSG00000007041	Clic1	3	chr17:35269839	intron	chr17:35277695	utr3	1.32367	0.11305	2.54758	KO_Up	KO_Up	KO_Up	0.72283	1;0	886;1340	2;1	1499;1134	1;0	1126;892	2;4	1400;858
ENSMUSG00000007209:16459461-16460056	ENSMUSG00000007209	Ceacam9	2	chr7:16459461	utr3	chr7:16460056	utr3	0.00906	0.0803	0.19482	KO_Up	KO_Up	KO_Up	-5.7867	28;39	704;891	33;22	697;618	29;25	475;754	61;17	1071;466
ENSMUSG00000007379:103055362-103077046	ENSMUSG00000007379	Dennd2c	2	chr3:103055362	intron	chr3:103077046	utr3	-1.37276	-0.44918	0.26017	KO_Down	KO_Down	KO_Up	-2.02913	5;10	22;27	5;2	47;27	7;5	19;46	14;2	29;11
ENSMUSG00000007411:111602727-111622652	ENSMUSG00000007411	Mark3	19	chr12:111602727	intron	chr12:111622652	utr3	9.94422	11.1244	9.90937	KO_Up	KO_Up	KO_Up	12.3257	0;0	77;102	2;0	127;77	1;1	97;83	1;0	113;46
ENSMUSG00000007564:21181880-21186165	ENSMUSG00000007564	Ppp2r1a	3	chr17:21181880	exon	chr17:21186165	utr3	0.55744	-1.01774	0.10781	KO_Up	KO_Down	KO_Up	0.07793	11;20	341;522	34;27	616;499	4;14	545;532	26;10	663;286
ENSMUSG00000007570:28542713-28545540	ENSMUSG00000007570	Fance	3	chr17:28542713	intron	chr17:28545540	utr3	0.81946	1.99392	0.94251	KO_Up	KO_Up	KO_Up	0.71419	1;1	229;368	5;0	434;356	5;7	314;496	2;2	442;188
ENSMUSG00000007594:70543146-70543510	ENSMUSG00000007594	Hapln4	2	chr8:70543146	utr3	chr8:70543510	utr3	0.49031	0.35358	0.02977	KO_Up	KO_Up	KO_Up	0.06177	7;6	5;3	18;11	2;3	11;10	3;3	10;6	9;1
ENSMUSG00000007617:93529541-93541633	ENSMUSG00000007617	Homer1	7	chr13:93529541	exon	chr13:93541633	utr3	-0.89012	0.93087	1.77636	KO_Down	KO_Up	KO_Up	0.18536	0;4	7;3	1;1	6;8	3;4	8;8	2;9	12;6
ENSMUSG00000007805:91775469-91775749	ENSMUSG00000007805	Twist2	2	chr1:91775469	utr3	chr1:91775749	utr3	0.11386	0.49988	0.16588	KO_Up	KO_Up	KO_Up	-0.7532	2;3	0;6	1;6	7;0	6;2	4;0	6;2	4;3
ENSMUSG00000007817:25586275-25667164	ENSMUSG00000007817	Zmiz1	11	chr14:25586275	intron	chr14:25667164	utr3	-0.37332	-10.8114	0.06503	KO_Down	KO_Down	KO_Up	-0.17847	2;0	96;146	0;2	187;114	0;0	119;136	1;1	157;67
ENSMUSG00000007827:118485616-118482845	ENSMUSG00000007827	Ankrd26	10	chr6:118485616	exon	chr6:118482845	intron	1.16936	-9.9109	0.9299	KO_Up	KO_Down	KO_Up	1.30421	0;2	4;9	4;0	3;2	0;0	0;2	2;1	3;1
ENSMUSG00000007867:86200411-86209231	ENSMUSG00000007867	Ift43	7	chr12:86200411	intron	chr12:86209231	utr3	0.60584	2.17399	1.54422	KO_Up	KO_Up	KO_Up	2.40058	1;0	150;247	2;0	279;216	3;4	226;448	4;0	341;139
ENSMUSG00000007880:133471923-133409209	ENSMUSG00000007880	Arid1a	5	chr4:133471923	intron	chr4:133409209	exon	-0.00238	2.41976	2.37093	KO_Down	KO_Up	KO_Up	-0.56083	0;1	14;13	1;0	19;12	3;2	13;15	4;1	16;5
ENSMUSG00000007888:70955332-70956726	ENSMUSG00000007888	Crlf1	2	chr8:70955332	intron	chr8:70956726	utr3	0.14295	-1.7853	1.04028	KO_Up	KO_Down	KO_Up	-0.12181	2;4	44;94	2;6	107;58	0;2	72;95	8;3	74;35
ENSMUSG00000007950:71910110-71909351	ENSMUSG00000007950	Abhd8	2	chr8:71910110	intron	chr8:71909351	utr3	-0.48529	0.88155	0.6213	KO_Down	KO_Up	KO_Up	0.6529	2;1	53;73	2;1	94;83	2;3	45;64	4;1	92;39
ENSMUSG00000007987:136942096-136943363	ENSMUSG00000007987	Ift22	2	chr5:136942096	utr3	chr5:136943363	utr3	0.12312	-0.08094	0.19271	KO_Up	KO_Down	KO_Up	-0.45324	35;71	17;13	66;64	11;20	53;55	15;23	72;50	18;9
ENSMUSG00000008140:44140377-44139547	ENSMUSG00000008140	Emc10	4	chr7:44140377	utr3	chr7:44139547	utr3	0.73748	1.23442	1.7941	KO_Up	KO_Up	KO_Up	3.26449	0;1	1492;2180	0;2	2552;2208	2;1	2153;2410	4;1	3176;1811
ENSMUSG00000008206:4574054-4574674	ENSMUSG00000008206	Cers4	4	chr8:4574054	utr3	chr8:4574674	utr3	0.05607	0.14374	0.29729	KO_Up	KO_Up	KO_Up	-0.31087	26;31	1;8	44;34	11;1	26;62	3;6	65;31	4;6
ENSMUSG00000008226:73149299-73168154	ENSMUSG00000008226	Scrn3	7	chr2:73149299	intron	chr2:73168154	utr3	11.6072	12.0495	13.3733	KO_Up	KO_Up	KO_Up	13.9278	0;0	15;18	3;2	25;23	1;6	22;17	4;2	17;6
ENSMUSG00000008301:56696029-56720574	ENSMUSG00000008301	Phax	7	chr18:56696029	intron	chr18:56720574	utr3	1.40895	1.81595	2.25312	KO_Up	KO_Up	KO_Up	1.40645	1;0	332;539	4;0	567;609	3;2	468;943	4;2	754;294
ENSMUSG00000008435:4429992-4428666	ENSMUSG00000008435	Rdh13	4	chr7:4429992	utr3	chr7:4428666	utr3	2.24654	1.81232	2.84366	KO_Up	KO_Up	KO_Up	0.21951	0;1	185;282	1;4	288;231	3;1	281;279	3;4	348;161
ENSMUSG00000008489:91139923-91139005	ENSMUSG00000008489	Elavl2	3	chr4:91139923	utr3	chr4:91139005	utr3	-8.30742	2.13166	2.28244	KO_Down	KO_Up	KO_Up	1.62908	0;1	0;4	0;0	3;1	3;1	0;2	5;2	1;0
ENSMUSG00000008496:24864906-24791928	ENSMUSG00000008496	Pou2f2	3	chr7:24864906	intron	chr7:24791928	utr3	2.36649	1.41836	0.7686	KO_Up	KO_Up	KO_Up	0.69956	0;1	3;10	1;3	6;2	2;2	7;5	1;1	9;3
ENSMUSG00000008575:82401544-82213510	ENSMUSG00000008575	Nfib	15	chr4:82401544	intron	chr4:82213510	utr3	-3.01468	-2.08241	0.10981	KO_Down	KO_Down	KO_Up	-1.2968	3;4	66;153	1;0	149;148	2;0	129;148	6;1	121;95
ENSMUSG00000008668:34173088-34171235	ENSMUSG00000008668	Rps18	2	chr17:34173088	exon	chr17:34171235	utr3	-0.20244	0.2666	0.52159	KO_Down	KO_Up	KO_Up	0.5802	9;6	9;7	5;8	10;8	11;7	7;6	16;6	8;2
ENSMUSG00000008683:117708286-117703600	ENSMUSG00000008683	Rps15a	4	chr7:117708286	utr3	chr7:117703600	utr3	-0.01213	0.03372	0.07489	KO_Down	KO_Up	KO_Up	-0.02863	4362;7022	2;4	7696;6528	0;0	6779;8207	6;4	9028;3884	2;1
ENSMUSG00000008730:103650985-103647472	ENSMUSG00000008730	Hipk1	13	chr3:103650985	utr3	chr3:103647472	utr3	-10.9889	-1.82322	0.13552	KO_Down	KO_Down	KO_Up	-1.06919	2;4	62;104	0;0	103;90	0;2	76;163	0;4	118;41
ENSMUSG00000008734:118573132-118572872	ENSMUSG00000008734	Gprc5b	3	chr7:118573132	utr3	chr7:118572872	utr3	2.97236	2.84826	0.30255	KO_Up	KO_Up	KO_Up	1.21468	0;1	8;5	7;3	3;8	6;7	8;1	1;1	6;15
ENSMUSG00000008789:17484505-17495053	ENSMUSG00000008789	Ceacam5	14	chr7:17484505	exon	chr7:17495053	utr3	0.04122	-3.02904	0.99115	KO_Up	KO_Down	KO_Up	-2.14269	3;4	6168;10582	5;3	9324;8662	1;0	7341;17559	9;3	10224;4927
ENSMUSG00000008822:85325667-85319308	ENSMUSG00000008822	Acyp1	3	chr12:85325667	utr3	chr12:85319308	utr3	-0.36449	-1.3391	0.28042	KO_Down	KO_Down	KO_Up	-11.3114	4;0	4;4	5;0	10;5	1;1	3;19	0;4	13;3
ENSMUSG00000008892:23081038-23075549	ENSMUSG00000008892	Vdac3	2	chr8:23081038	intron	chr8:23075549	exon	1.92871	1.95081	1.24089	KO_Up	KO_Up	KO_Up	1.69316	0;1	2;6	1;5	3;5	1;6	5;1	2;1	4;4
ENSMUSG00000008976:84658194-84658480	ENSMUSG00000008976	Gabpa	8	chr16:84658194	utr3	chr16:84658480	utr3	0.24813	0.94219	0.20147	KO_Up	KO_Up	KO_Up	0.31802	9;14	66;103	23;11	107;93	13;29	69;79	22;10	123;79
ENSMUSG00000009076:4672964-4687667	ENSMUSG00000009076	Zmat5	3	chr11:4672964	intron	chr11:4687667	utr3	1.06043	-11.1553	0.43869	KO_Up	KO_Down	KO_Up	-1.27922	2;0	26;46	7;0	61;51	0;0	59;64	3;1	69;34
ENSMUSG00000009079:5029144-5028331	ENSMUSG00000009079	Ewsr1	6	chr11:5029144	exon	chr11:5028331	intron	-10.5463	1.05427	1.28639	KO_Down	KO_Up	KO_Up	-0.88312	1;1	1;0	0;0	0;0	3;2	2;4	1;3	0;1
ENSMUSG00000009090:4965476-4992576	ENSMUSG00000009090	Ap1b1	5	chr11:4965476	intron	chr11:4992576	utr3	-0.41453	2.13155	1.50984	KO_Down	KO_Up	KO_Up	1.5807	0;1	687;1072	0;1	1324;1125	4;1	941;1015	3;0	1214;774
ENSMUSG00000009108:108008598-108008744	ENSMUSG00000009108	Gnat2	2	chr3:108008598	utr3	chr3:108008744	utr3	0.45172	0.94125	0.40808	KO_Up	KO_Up	KO_Up	0.88874	3;3	6;11	6;7	12;11	3;16	8;8	9;4	17;7
ENSMUSG00000009207:74354724-74351676	ENSMUSG00000009207	Lnpk	8	chr2:74354724	intron	chr2:74351676	utr3	2.50429	-0.30755	1.67439	KO_Up	KO_Down	KO_Up	-8.78208	0;1	27;58	2;4	43;27	0;1	48;45	3;1	71;40
ENSMUSG00000009378:34645992-34645805	ENSMUSG00000009378	Slc16a12	7	chr19:34645992	utr3	chr19:34645805	utr3	10.5152	10.5586	12.1499	KO_Up	KO_Up	KO_Up	13.4998	0;0	30;52	5;1	63;39	2;3	41;66	2;2	78;24
ENSMUSG00000009394:115251558-115258956	ENSMUSG00000009394	Syn2	3	chr6:115251558	utr3	chr6:115258956	utr3	8.12114	9.90545	11.0911	KO_Up	KO_Up	KO_Up	8.71102	0;0	1;1	0;1	2;1	2;0	1;2	1;0	0;0
ENSMUSG00000009418:135572565-135368861	ENSMUSG00000009418	Nav1	20	chr1:135572565	intron	chr1:135368861	utr3	1.69002	3.24595	2.39667	KO_Up	KO_Up	KO_Up	3.0721	0;1	12;27	1;3	27;25	3;10	24;36	6;1	43;12
ENSMUSG00000009535:68448520-68454976	ENSMUSG00000009535	Rnmt	6	chr18:68448520	exon	chr18:68454976	utr3	9.62377	8.27907	8.7537	KO_Up	KO_Up	KO_Up	10.3333	0;0	73;133	0;2	133;106	0;1	77;198	1;0	153;62
ENSMUSG00000009549:118306737-118306331	ENSMUSG00000009549	Srp14	2	chr2:118306737	exon	chr2:118306331	utr3	0.08753	-0.19813	0.01346	KO_Up	KO_Down	KO_Up	-0.13277	71;91	772;1422	122;87	1399;1106	94;139	1251;2709	119;61	1977;573
ENSMUSG00000009585:79794416-79800097	ENSMUSG00000009585	Apobec3	3	chr15:79794416	intron	chr15:79800097	utr3	1.17265	0.09795	1.02466	KO_Up	KO_Up	KO_Up	1.35381	1;0	0;0	0;4	4;0	0;2	0;4	3;0	0;1
ENSMUSG00000009614:27079394-27078406	ENSMUSG00000009614	Sardh	2	chr2:27079394	utr3	chr2:27078406	utr3	0.31887	0.44745	0.49253	KO_Up	KO_Up	KO_Up	1.02098	4;4	14;17	8;11	32;23	8;10	30;13	14;4	21;18
ENSMUSG00000009630:34093566-34109367	ENSMUSG00000009630	Ppp2cb	4	chr8:34093566	intron	chr8:34109367	utr3	8.14397	9.29186	8.64913	KO_Up	KO_Up	KO_Up	9.31111	0;0	14;24	0;1	28;6	0;2	21;10	1;0	22;10
ENSMUSG00000009741:113804505-113806266	ENSMUSG00000009741	Ubp1	7	chr9:113804505	utr3	chr9:113806266	utr3	-0.1929	1.02421	0.69934	KO_Down	KO_Up	KO_Up	0.38465	1;7	246;380	5;3	407;356	9;13	301;600	17;0	524;220
ENSMUSG00000009772:132253043-132261025	ENSMUSG00000009772	Nuak2	2	chr1:132253043	intron	chr1:132261025	utr3	0.60928	0.49895	0.50092	KO_Up	KO_Up	KO_Up	-0.59978	0;3	6;2	3;4	5;6	0;9	8;7	4;1	7;2
ENSMUSG00000009894:59337905-59297969	ENSMUSG00000009894	Snap47	2	chr11:59337905	intron	chr11:59297969	utr3	0.06	-0.29892	0.14029	KO_Up	KO_Down	KO_Up	0.09176	11;10	107;202	22;11	209;219	11;10	168;224	18;12	216;148
ENSMUSG00000009995:73329618-73333753	ENSMUSG00000009995	Taz	4	chrX:73329618	intron	chrX:73333753	utr3	10.7333	9.27666	11.9339	KO_Up	KO_Up	KO_Up	9.27355	0;0	144;260	0;3	216;197	1;0	168;208	5;1	220;116
ENSMUSG00000010064:107528988-107528354	ENSMUSG00000010064	Slc38a3	2	chr9:107528988	utr3	chr9:107528354	utr3	10.4023	10.9066	10.7938	KO_Up	KO_Up	KO_Up	9.93729	0;0	64;110	1;2	124;105	1;4	110;138	1;2	135;57
ENSMUSG00000010095:8689754-8684934	ENSMUSG00000010095	Slc3a2	4	chr19:8689754	intron	chr19:8684934	utr3	-8.64721	1.6564	1.04435	KO_Down	KO_Up	KO_Up	-1.48617	0;1	1528;2424	0;0	2508;2521	3;1	2347;2586	2;0	2769;1009
ENSMUSG00000010110:8727931-8733004	ENSMUSG00000010110	Stx5a	6	chr19:8727931	intron	chr19:8733004	utr3	-0.11328	0.52459	0.70973	KO_Down	KO_Up	KO_Up	0.70652	2;3	322;469	3;2	442;432	8;1	469;547	7;4	577;410
ENSMUSG00000010205:20999614-20986505	ENSMUSG00000010205	Raver1	5	chr9:20999614	intron	chr9:20986505	utr3	1.12903	1.09608	1.1661	KO_Up	KO_Up	KO_Up	2.43073	2;2	21;33	3;7	47;26	5;3	27;31	7;1	24;15
ENSMUSG00000010392:76639956-76620729	ENSMUSG00000010392	Gosr1	5	chr11:76639956	intron	chr11:76620729	utr3	1.59494	0.83853	2.13876	KO_Up	KO_Up	KO_Up	1.7047	1;2	17;19	4;8	32;32	4;2	15;23	11;4	37;14
ENSMUSG00000010538:88200397-88191763	ENSMUSG00000010538	Tsacc	5	chr3:88200397	intron	chr3:88191763	intron	-0.41884	1.13847	0.75895	KO_Down	KO_Up	KO_Up	2.52719	0;1	2;1	1;0	6;0	1;3	2;5	1;1	4;0
ENSMUSG00000010554:74681288-74709512	ENSMUSG00000010554	Mettl16	13	chr11:74681288	intron	chr11:74709512	utr3	-9.76529	2.07036	2.69382	KO_Down	KO_Up	KO_Up	1.56904	1;0	24;44	0;0	36;26	2;4	39;94	4;3	66;21
ENSMUSG00000010607:22069275-22069627	ENSMUSG00000010607	Pigyl	2	chr9:22069275	utr5	chr9:22069627	utr3	-1.3891	0.41881	0.50924	KO_Down	KO_Up	KO_Up	0.03318	0;2	223;325	1;0	389;359	0;3	264;336	2;1	361;204
ENSMUSG00000010609:180080920-180055022	ENSMUSG00000010609	Psen2	4	chr1:180080920	intron	chr1:180055022	utr3	11.1266	8.19793	12.4631	KO_Up	KO_Up	KO_Up	10.2705	0;0	138;258	2;4	287;265	0;1	237;209	6;0	326;110
ENSMUSG00000010663:10173697-10174233	ENSMUSG00000010663	Fads1	3	chr19:10173697	utr3	chr19:10174233	utr3	11.4872	11.206	10.8888	KO_Up	KO_Up	KO_Up	11.0371	0;0	157;243	6;1	228;159	3;5	195;324	2;3	298;147
ENSMUSG00000011096:44504516-44504840	ENSMUSG00000011096	Akt1s1	2	chr7:44504516	utr3	chr7:44504840	utr3	-0.7226	-2.44028	0.41881	KO_Down	KO_Down	KO_Up	0.31357	1;4	185;294	4;0	358;287	0;1	283;261	6;2	353;192
ENSMUSG00000011158:112933084-112923707	ENSMUSG00000011158	Brf1	4	chr12:112933084	exon	chr12:112923707	utr3	10.3802	9.11382	10.5696	KO_Up	KO_Up	KO_Up	9.50075	0;0	82;119	1;4	131;107	3;0	118;214	1;3	180;67
ENSMUSG00000011256:46029037-46038166	ENSMUSG00000011256	Adam19	12	chr11:46029037	intron	chr11:46038166	utr3	-8.70174	1.93661	1.17538	KO_Down	KO_Up	KO_Up	1.55102	1;0	425;633	0;0	724;498	2;3	613;654	2;1	1035;352
ENSMUSG00000011306:70520530-70524995	ENSMUSG00000011306	Sugp1	7	chr8:70520530	intron	chr8:70524995	utr3	2.00847	1.2948	1.35003	KO_Up	KO_Up	KO_Up	-9.91773	1;0	22;36	0;5	43;26	1;3	36;59	3;0	41;10
ENSMUSG00000011382:45125876-45122380	ENSMUSG00000011382	Dhdh	4	chr7:45125876	intron	chr7:45122380	utr3	0.11142	1.06367	0.22358	KO_Up	KO_Up	KO_Up	0.86176	0;2	7;9	2;1	16;17	1;3	9;10	3;0	11;7
ENSMUSG00000011831:107997937-107963491	ENSMUSG00000011831	Evi5	15	chr5:107997937	exon	chr5:107963491	exon	15.4461	13.3973	13.6512	KO_Up	KO_Up	KO_Up	11.2635	0;0	99;180	5;1	207;174	4;9	137;275	3;1	213;78
ENSMUSG00000012405:4200766-4201871	ENSMUSG00000012405	Rpl15	4	chr14:4200766	utr3	chr14:4201871	utr3	1.87714	1.47403	2.09881	KO_Up	KO_Up	KO_Up	0.66314	2;1	22;54	5;9	28;27	5;6	27;47	8;9	34;23
ENSMUSG00000012422:90252819-90253042	ENSMUSG00000012422	Tmem167	13	chr13:90252819	utr3	chr13:90253042	utr3	0.07446	0.20292	0.12058	KO_Up	KO_Up	KO_Up	-0.29745	176;263	107;159	338;211	175;129	223;375	101;159	330;148	170;70
ENSMUSG00000012483:8257580-8255936	ENSMUSG00000012483	Rpa3	2	chr6:8257580	exon	chr6:8255936	utr3	0.25229	3.61868	2.41278	KO_Up	KO_Up	KO_Up	1.97789	0;1	11;21	1;0	19;8	2;2	5;2	0;2	10;1
ENSMUSG00000012609:86088838-86100532	ENSMUSG00000012609	Ttll5	21	chr12:86088838	intron	chr12:86100532	utr3	11.0706	12.7576	10.7326	KO_Up	KO_Up	KO_Up	11.1797	0;0	522;770	2;0	746;749	1;4	701;673	3;0	891;354
ENSMUSG00000012819:60464256-60366296	ENSMUSG00000012819	Cdh23	14	chr10:60464256	intron	chr10:60366296	intron	13.0459	12.189	11.9519	KO_Up	KO_Up	KO_Up	11.0536	0;0	19;59	3;3	45;49	1;1	35;54	2;0	70;15
ENSMUSG00000013150:106445988-106443238	ENSMUSG00000013150	Gfod2	9	chr8:106445988	intron	chr8:106443238	utr3	10.8837	10.9681	10.0402	KO_Up	KO_Up	KO_Up	11.0914	0;0	3;5	4;3	3;3	6;4	6;15	3;1	3;7
ENSMUSG00000013236:56723464-56719431	ENSMUSG00000013236	Ptprs	2	chr17:56723464	intron	chr17:56719431	utr3	0.58962	-0.04301	0.84234	KO_Up	KO_Down	KO_Up	-0.07129	2;8	270;428	10;7	425;345	4;7	322;485	14;7	563;223
ENSMUSG00000013415:95851649-95848854	ENSMUSG00000013415	Igf2bp1	20	chr11:95851649	utr3	chr11:95848854	utr3	-10.2157	0.38409	0.1844	KO_Down	KO_Up	KO_Up	-10.2241	1;2	247;437	0;0	438;330	3;1	316;265	4;0	516;104
ENSMUSG00000013418:95783268-95756848	ENSMUSG00000013418	B4galnt2	3	chr11:95783268	intron	chr11:95756848	utr3	-0.71007	0.06883	0.52621	KO_Down	KO_Up	KO_Up	-0.15582	0;2	0;2	1;1	1;1	0;4	2;2	3;1	1;0
ENSMUSG00000013465:25099626-25089730	ENSMUSG00000013465	Nelfb	2	chr2:25099626	intron	chr2:25089730	utr3	-0.60017	-0.19482	0.26191	KO_Down	KO_Down	KO_Up	-0.27771	12;16	296;428	13;7	472;351	12;15	384;431	11;19	433;229
ENSMUSG00000013495:108782442-108794520	ENSMUSG00000013495	Tmem175	6	chr5:108782442	intron	chr5:108794520	utr3	-0.28384	3.07874	2.2587	KO_Down	KO_Up	KO_Up	2.00691	1;0	163;235	1;0	258;185	4;6	225;176	2;3	276;164
ENSMUSG00000013662:32654007-32650222	ENSMUSG00000013662	Atad1	11	chr19:32654007	utr3	chr19:32650222	utr3	9.43197	7.84402	11.5316	KO_Up	KO_Up	KO_Up	7.49702	0;0	213;359	0;1	372;331	0;1	252;405	2;3	441;176
ENSMUSG00000013663:32785952-32803558	ENSMUSG00000013663	Pten	16	chr19:32785952	intron	chr19:32803558	utr3	0.71284	1.88807	2.4097	KO_Up	KO_Up	KO_Up	-9.8587	0;1	9;19	2;0	24;17	0;5	21;18	6;0	24;10
ENSMUSG00000013698:172025576-172024295	ENSMUSG00000013698	Pea15a	7	chr1:172025576	utr3	chr1:172024295	utr3	1.16796	0.6518	1.65905	KO_Up	KO_Up	KO_Up	-9.60175	0;1	1212;1814	1;2	2065;2144	1;1	1820;2272	3;1	2463;1927
ENSMUSG00000013833:79730740-79730543	ENSMUSG00000013833	Med16	2	chr10:79730740	utr3	chr10:79730543	utr3	0.2803	0.11909	0.13092	KO_Up	KO_Up	KO_Up	0.28194	23;20	145;206	31;29	187;190	29;26	201;195	33;25	235;166
ENSMUSG00000013858:79812953-79811099	ENSMUSG00000013858	Tmem259	3	chr10:79812953	utr3	chr10:79811099	exon	-0.01324	-0.12243	0.11498	KO_Down	KO_Down	KO_Up	0.15786	741;947	6;14	1105;880	14;14	894;715	16;14	1159;958	22;5
ENSMUSG00000013921:30006570-30007790	ENSMUSG00000013921	Clip3	2	chr7:30006570	utr3	chr7:30007790	utr3	0.57775	-0.10128	0.2823	KO_Up	KO_Down	KO_Up	-0.58644	0;1	3;2	5;0	1;12	2;1	7;10	3;2	2;14
ENSMUSG00000013973:171169255-171169894	ENSMUSG00000013973	Dedd	2	chr1:171169255	utr3	chr1:171169894	utr3	0.15957	0.06125	0.06201	KO_Up	KO_Up	KO_Up	-0.02253	183;233	25;25	289;238	21;12	214;264	28;21	297;95	24;14
ENSMUSG00000013997:171169812-171168140	ENSMUSG00000013997	Nit1	2	chr1:171169812	utr3	chr1:171168140	utr3	0.03876	0.03666	0.01694	KO_Up	KO_Up	KO_Up	-0.07931	59;104	10;18	120;68	16;12	84;132	15;18	112;38	17;7
ENSMUSG00000014075:32247711-32247915	ENSMUSG00000014075	Dynlt2b	2	chr16:32247711	utr3	chr16:32247915	utr3	-0.16835	0.12601	0.06005	KO_Down	KO_Up	KO_Up	-0.00957	89;154	1;9	180;138	18;6	125;138	3;3	171;60	5;2
ENSMUSG00000014177:62785081-62786010	ENSMUSG00000014177	Tvp23b	5	chr11:62785081	utr3	chr11:62786010	utr3	0.43231	0.73233	1.35457	KO_Up	KO_Up	KO_Up	-1.1238	0;2	85;162	2;1	176;114	2;2	164;193	3;1	166;60
ENSMUSG00000014232:3731435-3759008	ENSMUSG00000014232	Cluap1	5	chr16:3731435	exon	chr16:3759008	utr3	0.76604	0.38173	0.79185	KO_Up	KO_Up	KO_Up	0.96281	1;2	49;61	2;4	63;64	3;3	63;159	7;0	100;44
ENSMUSG00000014294:36875513-36875385	ENSMUSG00000014294	Ndufa2	2	chr18:36875513	utr3	chr18:36875385	utr3	-0.00645	0.00075	0.20746	KO_Down	KO_Up	KO_Up	0.08199	808;1275	36;51	1374;1286	64;51	1440;1540	53;73	1824;1246	84;23
ENSMUSG00000014355:128501518-128454627	ENSMUSG00000014355	Anapc1	13	chr2:128501518	intron	chr2:128454627	utr3	2.80931	0.96652	2.49549	KO_Up	KO_Up	KO_Up	0.83145	0;1	121;203	7;0	194;134	0;2	157;153	2;3	230;70
ENSMUSG00000014418:46427086-46413890	ENSMUSG00000014418	Hps5	10	chr7:46427086	intron	chr7:46413890	intron	-8.60449	0.60863	2.85488	KO_Down	KO_Up	KO_Up	2.70783	1;0	5;11	0;0	9;12	2;0	8;15	6;1	12;1
ENSMUSG00000014426:12456943-12446515	ENSMUSG00000014426	Map3k4	3	chr17:12456943	exon	chr17:12446515	utr3	0.31146	0.22923	0.6247	KO_Up	KO_Up	KO_Up	0.51226	9;9	136;236	19;11	243;231	15;11	212;250	28;16	382;161
ENSMUSG00000014504:34469254-34469605	ENSMUSG00000014504	Srp19	3	chr18:34469254	utr3	chr18:34469605	utr3	0.08588	0.16025	0.72729	KO_Up	KO_Up	KO_Up	0.32287	76;146	488;888	146;122	858;642	129;214	635;1122	163;150	1027;308
ENSMUSG00000014547:63127846-63198956	ENSMUSG00000014547	Wdfy2	14	chr14:63127846	intron	chr14:63198956	utr3	12.3096	11.3226	11.6124	KO_Up	KO_Up	KO_Up	13.1733	0;0	209;377	4;4	354;344	3;1	253;421	4;0	396;278
ENSMUSG00000014550:92175966-92164434	ENSMUSG00000014550	Rbsn	7	chr6:92175966	intron	chr6:92164434	utr3	-0.94696	0.21608	0.1629	KO_Down	KO_Up	KO_Up	-0.78157	0;3	8;17	1;1	20;18	2;2	16;22	3;1	31;16
ENSMUSG00000014599:107648636-107648371	ENSMUSG00000014599	Csf1	3	chr3:107648636	utr3	chr3:107648371	utr3	-0.11251	0.72545	0.79938	KO_Down	KO_Up	KO_Up	0.83538	4;3	19;36	5;5	55;26	7;8	33;31	13;3	50;13
ENSMUSG00000014606:70535151-70535025	ENSMUSG00000014606	Slc25a11	3	chr11:70535151	utr3	chr11:70535025	utr3	0.00064	0.10063	0.3427	KO_Up	KO_Up	KO_Up	0.11951	81;154	289;454	170;129	495;455	171;163	423;645	237;133	643;261
ENSMUSG00000014668:110284497-110319835	ENSMUSG00000014668	Chfr	6	chr5:110284497	utr3	chr5:110319835	utr3	2.89785	1.62135	1.84759	KO_Up	KO_Up	KO_Up	0.8029	0;1	373;508	6;2	561;389	1;2	494;334	4;0	588;331
ENSMUSG00000014748:83747734-83745871	ENSMUSG00000014748	Tex261	2	chr6:83747734	utr3	chr6:83745871	utr3	-0.07206	-0.01862	0.29735	KO_Down	KO_Down	KO_Up	-0.35858	440;555	118;201	750;580	199;252	656;723	202;244	957;670	242;110
ENSMUSG00000014763:15624096-15653841	ENSMUSG00000014763	Fam120b	9	chr17:15624096	exon	chr17:15653841	exon	-0.15994	1.20265	1.10067	KO_Down	KO_Up	KO_Up	0.73332	4;6	1;2	7;3	3;2	7;23	2;0	16;5	4;2
ENSMUSG00000014769:15713384-15696221	ENSMUSG00000014769	Psmb1	6	chr17:15713384	utr5	chr17:15696221	utr3	11.3705	11.3649	8.687	KO_Up	KO_Up	KO_Up	NA	0;0	1691;2672	3;3	2939;2448	2;4	2464;2930	1;0	3463;1719
ENSMUSG00000014786:106092392-106095976	ENSMUSG00000014786	Slc9a5	3	chr8:106092392	intron	chr8:106095976	exon	-0.16728	-10.0897	0.85462	KO_Down	KO_Down	KO_Up	-1.55613	2;0	29;45	3;0	53;52	0;0	51;39	4;0	50;19
ENSMUSG00000014813:69277408-69278770	ENSMUSG00000014813	Stc1	4	chr14:69277408	utr3	chr14:69278770	utr3	0.25469	0.00139	0.06626	KO_Up	KO_Up	KO_Up	-0.01527	63;71	8;8	88;88	11;2	93;140	7;24	165;65	20;8
ENSMUSG00000014837:106008539-106008316	ENSMUSG00000014837	4931428F04Rik	4	chr8:106008539	utr3	chr8:106008316	utr3	0.9637	1.3419	1.36443	KO_Up	KO_Up	KO_Up	1.43783	2;1	7;7	2;5	17;11	9;0	14;11	4;5	15;4
ENSMUSG00000014850:92359737-92348395	ENSMUSG00000014850	Msh3	5	chr13:92359737	utr3	chr13:92348395	utr3	0.29747	-2.42205	0.73003	KO_Up	KO_Down	KO_Up	0.4817	1;3	41;61	1;5	62;52	1;0	48;78	8;0	69;37
ENSMUSG00000014867:26810838-26810052	ENSMUSG00000014867	Surf4	3	chr2:26810838	utr3	chr2:26810052	utr3	0.03829	-0.10804	0.09857	KO_Up	KO_Down	KO_Up	0.04167	316;435	1933;3037	508;392	3342;2394	436;451	2489;4058	632;289	4037;1529
ENSMUSG00000015002:65741069-65745659	ENSMUSG00000015002	Efr3a	14	chr15:65741069	utr3	chr15:65745659	utr3	12.8644	11.6819	12.5994	KO_Up	KO_Up	KO_Up	12.673	0;0	37;74	2;5	65;38	3;3	59;101	8;1	78;23
ENSMUSG00000015126:25459943-25461771	ENSMUSG00000015126	Tsr3	2	chr17:25459943	intron	chr17:25461771	utr3	1.48173	2.28751	0.48694	KO_Up	KO_Up	KO_Up	0.35442	1;1	470;641	5;2	646;690	9;2	549;554	2;1	749;404
ENSMUSG00000015134:66058554-66040642	ENSMUSG00000015134	Aldh1a3	7	chr7:66058554	utr3	chr7:66040642	utr3	0.59159	0.9938	0.20591	KO_Up	KO_Up	KO_Up	0.0537	10;15	370;558	22;21	598;413	34;25	525;514	21;18	774;527
ENSMUSG00000015176:46072051-46073966	ENSMUSG00000015176	Nolc1	6	chr19:46072051	exon	chr19:46073966	utr3	0.76972	0.43638	0.86447	KO_Up	KO_Up	KO_Up	0.77829	8;7	138;271	15;16	233;249	9;17	205;313	9;17	338;141
ENSMUSG00000015202:7094766-7069220	ENSMUSG00000015202	Cnksr3	3	chr10:7094766	intron	chr10:7069220	utr3	-1.79943	0.52851	0.22634	KO_Down	KO_Up	KO_Up	0.98748	1;1	1;3	0;1	6;4	2;0	0;3	2;1	2;0
ENSMUSG00000015214:70461560-70462794	ENSMUSG00000015214	Mtmr1	2	chrX:70461560	utr3	chrX:70462794	utr3	8.67595	8.75902	11.1307	KO_Up	KO_Up	KO_Up	9.75977	0;0	7;8	1;1	15;7	2;0	8;12	3;1	7;3
ENSMUSG00000015290:73411007-73409324	ENSMUSG00000015290	Ubl4a	2	chrX:73411007	utr3	chrX:73409324	utr3	0.09567	-0.03452	0.15311	KO_Up	KO_Down	KO_Up	-0.48547	342;505	63;66	595;439	64;70	461;598	83;91	654;432	86;46
ENSMUSG00000015305:8690019-8662141	ENSMUSG00000015305	Sash1	10	chr10:8690019	exon	chr10:8662141	exon	-0.41574	-2.75907	0.09116	KO_Down	KO_Down	KO_Up	0.30439	3;3	40;50	3;2	57;41	1;0	46;64	6;1	56;32
ENSMUSG00000015312:80767557-80768037	ENSMUSG00000015312	Gadd45b	2	chr10:80767557	utr3	chr10:80768037	utr3	0.03323	0.16785	0.17205	KO_Up	KO_Up	KO_Up	-0.01944	109;167	152;242	168;151	242;195	232;268	276;295	255;109	334;98
ENSMUSG00000015342:9176153-9179481	ENSMUSG00000015342	Xk	2	chrX:9176153	utr3	chrX:9179481	utr3	-0.31066	0.92996	0.79875	KO_Down	KO_Up	KO_Up	-2.60594	0;2	28;55	1;1	61;44	2;2	46;37	2;1	52;19
ENSMUSG00000015357:65237274-65237924	ENSMUSG00000015357	Clpx	10	chr9:65237274	utr3	chr9:65237924	utr3	-3.68146	-0.10523	0.23536	KO_Down	KO_Down	KO_Up	-0.12879	7;3	7;8	0;1	7;3	6;5	11;9	7;5	8;4
ENSMUSG00000015363:88966301-88971273	ENSMUSG00000015363	Trabd	5	chr15:88966301	utr3	chr15:88971273	utr3	-0.31163	-1.52676	0.80162	KO_Down	KO_Down	KO_Up	-0.131	2;7	555;846	3;5	833;780	3;0	707;704	14;1	919;389
ENSMUSG00000015377:89079063-89069015	ENSMUSG00000015377	Dennd6b	3	chr15:89079063	intron	chr15:89069015	utr3	1.18683	0.21006	0.14506	KO_Up	KO_Up	KO_Up	-0.99609	1;2	9;18	5;1	10;11	0;4	14;16	3;1	28;6
ENSMUSG00000015405:162970719-162971401	ENSMUSG00000015405	Ace2	4	chrX:162970719	utr3	chrX:162971401	utr3	1.58312	1.41094	1.10769	KO_Up	KO_Up	KO_Up	1.15126	2;2	9;21	6;10	18;15	2;14	19;14	3;4	11;9
ENSMUSG00000015488:26902136-26911100	ENSMUSG00000015488	Cacfd1	8	chr2:26902136	intron	chr2:26911100	utr3	8.20232	12.0148	10.5473	KO_Up	KO_Up	KO_Up	7.98311	0;0	336;483	1;0	496;449	5;3	395;418	3;0	523;212
ENSMUSG00000015501:13881897-14027117	ENSMUSG00000015501	Hivep2	19	chr10:13881897	intron	chr10:14027117	utr3	9.34286	12.3618	12.1456	KO_Up	KO_Up	KO_Up	11.086	0;0	37;82	0;2	89;76	1;2	53;120	1;1	85;31
ENSMUSG00000015522:95404319-95404547	ENSMUSG00000015522	Arnt	6	chr3:95404319	utr3	chr3:95404547	utr3	1.31274	0.56764	0.87396	KO_Up	KO_Up	KO_Up	2.35979	0;2	189;267	3;2	284;229	2;1	198;305	3;0	287;93
ENSMUSG00000015568:69359427-69359582	ENSMUSG00000015568	Lpl	4	chr8:69359427	utr3	chr8:69359582	utr3	1.43494	-0.61737	0.84751	KO_Up	KO_Down	KO_Up	-0.32153	2;1	40;85	3;6	66;75	3;0	71;131	1;4	74;47
ENSMUSG00000015672:14784889-14782772	ENSMUSG00000015672	Mrpl32	3	chr13:14784889	utr3	chr13:14782772	utr3	-0.06704	0.0109	0.03381	KO_Down	KO_Up	KO_Up	-0.48223	58;64	3;3	91;42	8;7	60;94	3;6	93;44	2;4
ENSMUSG00000015733:17665450-17666720	ENSMUSG00000015733	Capza2	9	chr6:17665450	utr3	chr6:17666720	utr3	0.54069	1.16101	1.44001	KO_Up	KO_Up	KO_Up	0.47442	3;6	67;128	11;4	151;97	8;16	105;83	10;11	161;43
ENSMUSG00000015745:95897343-95896153	ENSMUSG00000015745	Plekho1	3	chr3:95897343	intron	chr3:95896153	utr3	-0.4741	-0.56026	0.05935	KO_Down	KO_Down	KO_Up	-0.11785	7;7	807;1202	5;7	1361;1152	8;3	1240;1233	12;3	1535;710
ENSMUSG00000015747:95964199-95907144	ENSMUSG00000015747	Vps45	2	chr3:95964199	exon	chr3:95907144	utr3	0.85078	1.13608	1.15712	KO_Up	KO_Up	KO_Up	1.20592	2;2	58;96	4;6	86;116	2;12	84;93	10;4	131;80
ENSMUSG00000015749:95854284-95854696	ENSMUSG00000015749	Anp32e	5	chr3:95854284	utr3	chr3:95854696	utr3	0.70461	0.6497	0.98799	KO_Up	KO_Up	KO_Up	0.05999	0;6	225;376	6;5	411;355	4;7	330;389	9;2	398;160
ENSMUSG00000015837:50095106-50090983	ENSMUSG00000015837	Sqstm1	9	chr11:50095106	intron	chr11:50090983	utr3	0.77576	2.84364	2.28825	KO_Up	KO_Up	KO_Up	1.67999	1;0	2600;4044	0;2	4336;3644	4;4	3457;5324	1;3	5016;2061
ENSMUSG00000015846:27650012-27652967	ENSMUSG00000015846	Rxra	9	chr2:27650012	utr3	chr2:27652967	utr3	1.69966	2.23233	2.74819	KO_Up	KO_Up	KO_Up	1.78042	1;0	868;1426	3;1	1440;1297	5;1	1182;1737	5;3	1784;818
ENSMUSG00000015889:93313613-93320735	ENSMUSG00000015889	Lta4h	5	chr10:93313613	intron	chr10:93320735	utr3	1.91405	1.00763	2.40206	KO_Up	KO_Up	KO_Up	1.12991	2;0	182;328	4;8	378;265	2;3	255;318	9;2	364;113
ENSMUSG00000015932:143780377-143784369	ENSMUSG00000015932	Dstn	6	chr2:143780377	exon	chr2:143784369	utr3	0.03153	-0.02096	0.21558	KO_Up	KO_Down	KO_Up	0.24469	1512;1907	76;85	2329;1972	107;67	2186;1489	70;86	2910;1694	132;42
ENSMUSG00000015961:177599640-177591704	ENSMUSG00000015961	Adss	8	chr1:177599640	exon	chr1:177591704	utr3	-8.52104	0.48316	2.43099	KO_Down	KO_Up	KO_Up	2.3901	0;1	25;32	0;0	47;35	1;1	47;45	5;1	54;15
ENSMUSG00000015966:29729693-29718434	ENSMUSG00000015966	Il17rb	4	chr14:29729693	intron	chr14:29718434	utr3	-0.27171	2.40415	0.05079	KO_Down	KO_Up	KO_Up	1.65043	1;0	121;183	1;0	189;157	5;1	180;164	2;0	283;216
ENSMUSG00000015970:29761530-29762424	ENSMUSG00000015970	Chdh	7	chr14:29761530	utr3	chr14:29762424	utr3	1.04522	-0.74209	1.49176	KO_Up	KO_Down	KO_Up	1.58933	2;2	126;161	4;5	191;150	2;1	181;236	12;4	322;137
ENSMUSG00000015971:29701678-29715169	ENSMUSG00000015971	Actr8	3	chr14:29701678	exon	chr14:29715169	utr3	-1.90124	-2.0411	0.38581	KO_Down	KO_Down	KO_Up	0.08352	1;2	98;107	0;1	125;146	0;1	111;188	3;1	168;49
ENSMUSG00000015980:138808925-138822886	ENSMUSG00000015980	Lrrc27	2	chr7:138808925	intron	chr7:138822886	utr3	0.8321	0.59858	1.45119	KO_Up	KO_Up	KO_Up	-9.12612	1;0	4;6	1;1	5;5	1;1	7;5	3;0	3;4
ENSMUSG00000016018:113063076-113004305	ENSMUSG00000016018	Mtrex	9	chr13:113063076	intron	chr13:113004305	utr3	9.15154	12.3226	8.49822	KO_Up	KO_Up	KO_Up	11.4981	0;0	97;118	1;0	110;110	1;10	120;188	1;0	149;83
ENSMUSG00000016128:150990451-150979222	ENSMUSG00000016128	Stard13	16	chr5:150990451	intron	chr5:150979222	intron	13.8582	11.5089	11.6577	KO_Up	KO_Up	KO_Up	12.111	0;0	8;4	5;2	6;8	1;0	15;19	2;0	22;14
ENSMUSG00000016179:193189545-193028654	ENSMUSG00000016179	Camk1g	2	chr1:193189545	exon	chr1:193028654	utr3	0.66235	0.58159	0.39154	KO_Up	KO_Up	KO_Up	-0.79869	2;6	2;4	3;5	1;0	3;7	2;0	6;0	1;1
ENSMUSG00000016181:192810765-192789596	ENSMUSG00000016181	Utp25	3	chr1:192810765	exon	chr1:192789596	utr3	0.50645	-0.7214	0.56761	KO_Up	KO_Down	KO_Up	-1.94707	2;2	51;73	2;5	80;65	3;1	60;146	7;0	108;27
ENSMUSG00000016239:35617146-35625993	ENSMUSG00000016239	Lonrf3	4	chrX:35617146	intron	chrX:35625993	utr3	-9.59269	1.94571	2.96765	KO_Down	KO_Up	KO_Up	-9.71376	1;0	318;484	0;0	553;379	1;4	440;379	6;2	461;228
ENSMUSG00000016256:174274416-174269287	ENSMUSG00000016256	Ctsz	3	chr2:174274416	intron	chr2:174269287	utr3	1.98291	-8.34616	2.24615	KO_Up	KO_Down	KO_Up	0.58004	0;1	445;696	5;0	816;642	0;0	712;821	4;2	967;524
ENSMUSG00000016262:192528585-192526796	ENSMUSG00000016262	Sertad4	2	chr1:192528585	utr3	chr1:192526796	utr3	9.10413	9.10591	9.00682	KO_Up	KO_Up	KO_Up	6.97441	0;0	5;6	1;1	8;8	0;4	11;9	2;0	12;3
ENSMUSG00000016308:36146891-36147870	ENSMUSG00000016308	Ube2a	3	chrX:36146891	utr3	chrX:36147870	utr3	-0.06533	0.04525	0.0509	KO_Down	KO_Up	KO_Up	0.03318	646;1030	49;81	1003;805	102;50	767;1069	65;65	1089;501	87;25
ENSMUSG00000016319:36062260-36062458	ENSMUSG00000016319	Slc25a5	2	chrX:36062260	utr3	chrX:36062458	utr3	0.01369	-0.12356	0.1105	KO_Up	KO_Down	KO_Up	-0.18458	105;156	186;305	183;153	381;242	152;173	336;366	208;95	372;135
ENSMUSG00000016382:74916239-74829270	ENSMUSG00000016382	Pls3	4	chrX:74916239	intron	chrX:74829270	utr3	1.73039	-0.86815	0.9711	KO_Up	KO_Down	KO_Up	1.56982	2;2	214;343	10;8	362;361	1;2	277;571	2;5	360;219
ENSMUSG00000016386:106614286-106698697	ENSMUSG00000016386	Mpped2	5	chr2:106614286	exon	chr2:106698697	utr3	2.26147	0.09386	2.67703	KO_Up	KO_Up	KO_Up	1.24183	0;1	8;18	2;4	14;13	1;0	9;8	2;2	9;4
ENSMUSG00000016427:36454640-36451252	ENSMUSG00000016427	Ndufa1	2	chrX:36454640	intron	chrX:36451252	utr3	0.65853	0.17063	1.07187	KO_Up	KO_Up	KO_Up	0.86754	0;3	773;1309	2;3	1290;917	1;4	1160;1963	5;2	1769;590
ENSMUSG00000016458:104964337-105003956	ENSMUSG00000016458	Wt1	2	chr2:104964337	intron	chr2:105003956	utr3	-0.42238	-0.81398	0.28331	KO_Down	KO_Down	KO_Up	0.87287	2;3	42;66	4;1	83;64	2;2	60;100	1;3	36;32
ENSMUSG00000016493:194747941-194724207	ENSMUSG00000016493	Cd46	2	chr1:194747941	intron	chr1:194724207	utr3	-0.64433	-0.23156	0.29773	KO_Down	KO_Down	KO_Up	0.70945	1;2	2;0	0;1	2;0	1;1	1;1	3;0	0;1
ENSMUSG00000016494:194642544-194643585	ENSMUSG00000016494	Cd34	3	chr1:194642544	utr3	chr1:194643585	utr3	0.48306	0.38863	0.26617	KO_Up	KO_Up	KO_Up	-0.66411	6;13	95;150	12;18	135;115	19;13	137;206	12;12	118;109
ENSMUSG00000016496:29363122-29365491	ENSMUSG00000016496	Cd274	2	chr19:29363122	utr3	chr19:29365491	utr3	1.08585	1.40096	1.8828	KO_Up	KO_Up	KO_Up	1.08298	3;1	12;12	8;5	22;7	4;1	3;5	11;2	9;2
ENSMUSG00000016510:146893662-146891738	ENSMUSG00000016510	Mtif3	4	chr5:146893662	exon	chr5:146891738	utr3	0.00979	1.15106	0.65235	KO_Up	KO_Up	KO_Up	0.14918	0;2	40;70	1;2	75;84	3;3	55;93	3;1	112;44
ENSMUSG00000016624:84698062-84669584	ENSMUSG00000016624	Phf21b	2	chr15:84698062	intron	chr15:84669584	utr3	-8.2029	1.79719	1.37222	KO_Down	KO_Up	KO_Up	0.39315	0;1	5;3	0;0	1;3	3;2	8;0	4;0	5;4
ENSMUSG00000016664:83274761-83260322	ENSMUSG00000016664	Pacsin2	8	chr15:83274761	exon	chr15:83260322	utr3	12.1403	11.5651	13.6391	KO_Up	KO_Up	KO_Up	11.9426	0;0	177;289	5;0	333;293	1;4	271;444	3;3	418;158
ENSMUSG00000016763:83520055-83490698	ENSMUSG00000016763	Scube1	2	chr15:83520055	intron	chr15:83490698	utr3	-1.06529	0.21708	0.72045	KO_Down	KO_Up	KO_Up	-8.60188	2;2	5;6	1;1	10;4	2;3	6;5	7;0	5;3
ENSMUSG00000016833:100949844-100952330	ENSMUSG00000016833	Mrps18c	3	chr5:100949844	utr3	chr5:100952330	utr3	2.1071	-0.47297	0.60614	KO_Up	KO_Down	KO_Up	0.30176	0;1	154;284	3;3	295;225	0;1	243;369	1;1	356;129
ENSMUSG00000016946:24290116-24268305	ENSMUSG00000016946	Kctd5	5	chr17:24290116	intron	chr17:24268305	utr3	10.0721	11.485	11.2775	KO_Up	KO_Up	KO_Up	10.4341	0;0	13;26	2;1	34;24	4;4	18;24	5;1	39;26
ENSMUSG00000017009:164266612-164266175	ENSMUSG00000017009	Sdc4	8	chr2:164266612	utr3	chr2:164266175	utr3	1.73779	1.91022	2.62572	KO_Up	KO_Up	KO_Up	2.17557	0;2	162;198	8;2	280;246	4;6	234;225	5;6	281;69
ENSMUSG00000017144:51022438-51022245	ENSMUSG00000017144	Rnd3	5	chr2:51022438	utr3	chr2:51022245	utr3	8.24096	12.2903	10.3418	KO_Up	KO_Up	KO_Up	9.57499	0;0	8;9	1;0	21;12	7;5	7;18	0;2	13;3
ENSMUSG00000017146:101424875-101379590	ENSMUSG00000017146	Brca1	4	chr11:101424875	intron	chr11:101379590	utr3	9.52414	10.6465	11.4424	KO_Up	KO_Up	KO_Up	10.4351	0;0	28;53	1;1	41;33	1;3	33;37	6;2	59;26
ENSMUSG00000017210:98619659-98595422	ENSMUSG00000017210	Med24	2	chr11:98619659	exon	chr11:98595422	utr3	9.6865	10.9941	10.6778	KO_Up	KO_Up	KO_Up	8.65626	0;0	45;76	1;2	91;54	3;3	64;62	4;0	74;24
ENSMUSG00000017288:75994792-75937123	ENSMUSG00000017288	Vps53	6	chr11:75994792	intron	chr11:75937123	utr3	8.0325	10.1556	10.2854	KO_Up	KO_Up	KO_Up	9.75218	0;0	158;256	1;0	225;211	1;4	218;260	3;0	313;219
ENSMUSG00000017291:77436186-77428423	ENSMUSG00000017291	Taok1	22	chr11:77436186	exon	chr11:77428423	utr3	0.8998	-8.8166	1.1837	KO_Up	KO_Down	KO_Up	1.94741	1;0	295;447	1;1	462;322	0;0	235;332	2;0	479;81
ENSMUSG00000017299:164602386-164610525	ENSMUSG00000017299	Dnttip1	5	chr2:164602386	intron	chr2:164610525	utr3	-1.30517	-1.94636	0.69054	KO_Down	KO_Down	KO_Up	-2.13141	2;2	17;13	2;0	22;24	1;0	27;21	8;0	30;21
ENSMUSG00000017418:15083734-15087261	ENSMUSG00000017418	Arl5b	7	chr2:15083734	utr3	chr2:15087261	utr3	1.19152	2.0653	1.5086	KO_Up	KO_Up	KO_Up	1.5658	1;5	68;144	11;8	150;117	10;26	102;104	16;3	165;45
ENSMUSG00000017478:123123251-123144097	ENSMUSG00000017478	Zc3h18	7	chr8:123123251	intron	chr8:123144097	utr3	0.69361	1.65883	1.37803	KO_Up	KO_Up	KO_Up	0.65144	3;2	741;1084	6;3	1092;888	7;8	881;888	4;7	1229;499
ENSMUSG00000017485:6040939-6038975	ENSMUSG00000017485	Top2b	16	chr14:6040939	exon	chr14:6038975	utr3	15.5074	11.8512	15.2434	KO_Up	KO_Up	KO_Up	17.8382	0;0	548;814	2;3	950;765	1;0	740;952	2;1	1018;322
ENSMUSG00000017491:6038425-6038920	ENSMUSG00000017491	Rarb	4	chr14:6038425	utr3	chr14:6038920	utr3	2.32966	1.77283	1.87327	KO_Up	KO_Up	KO_Up	1.90378	0;2	1;6	7;3	7;1	0;6	5;3	6;0	7;3
ENSMUSG00000017493:98942745-98943466	ENSMUSG00000017493	Igfbp4	3	chr11:98942745	utr3	chr11:98943466	utr3	0.78943	1.32968	0.73991	KO_Up	KO_Up	KO_Up	0.66257	1;5	217;405	10;4	467;352	9;9	313;411	4;5	365;196
ENSMUSG00000017548:79895157-79924516	ENSMUSG00000017548	Suz12	17	chr11:79895157	intron	chr11:79924516	utr3	0.62808	-12.0309	0.22717	KO_Up	KO_Down	KO_Up	-0.2257	2;2	190;359	3;4	361;263	0;0	258;245	1;3	369;128
ENSMUSG00000017550:80023527-80026600	ENSMUSG00000017550	Atad5	7	chr11:80023527	exon	chr11:80026600	utr3	1.47002	0.68444	0.83167	KO_Up	KO_Up	KO_Up	-0.11994	2;2	8;14	11;1	13;17	5;1	16;9	4;3	19;3
ENSMUSG00000017588:99255697-99236391	ENSMUSG00000017588	Krt27	2	chr11:99255697	exon	chr11:99236391	utr3	9.15855	9.15649	10.0725	KO_Up	KO_Up	KO_Up	20.1104	0;0	17;16	1;0	19;8	1;1	16;30	3;0	21;12
ENSMUSG00000017607:98958332-98956504	ENSMUSG00000017607	Tns4	8	chr11:98958332	utr3	chr11:98956504	utr3	2.04257	3.3932	2.67246	KO_Up	KO_Up	KO_Up	2.78605	1;0	1001;1418	5;1	1644;1621	3;9	1305;1229	3;5	1701;1101
ENSMUSG00000017631:76344672-76307560	ENSMUSG00000017631	Abr	7	chr11:76344672	intron	chr11:76307560	utr3	9.32251	8.24008	9.97113	KO_Up	KO_Up	KO_Up	12.0325	0;0	111;177	0;2	238;171	0;1	143;254	1;1	265;69
ENSMUSG00000017639:79585185-79588847	ENSMUSG00000017639	Rab11fip4	8	chr11:79585185	utr3	chr11:79588847	utr3	0.92827	2.05611	0.90899	KO_Up	KO_Up	KO_Up	1.51865	0;2	249;359	5;0	381;350	2;6	236;291	4;0	346;200
ENSMUSG00000017664:165129286-165118474	ENSMUSG00000017664	Slc35c2	2	chr2:165129286	intron	chr2:165118474	utr3	-0.00624	-1.07062	0.66014	KO_Down	KO_Down	KO_Up	0.11807	0;3	108;117	1;2	134;112	1;0	89;112	5;0	120;67
ENSMUSG00000017679:163458201-163460931	ENSMUSG00000017679	Ttpal	4	chr2:163458201	utr3	chr2:163460931	utr3	-0.79863	0.86407	0.27355	KO_Down	KO_Up	KO_Up	-1.85754	2;1	52;65	2;0	68;46	5;1	49;63	1;3	99;22
ENSMUSG00000017737:164797047-164797764	ENSMUSG00000017737	Mmp9	2	chr2:164797047	utr3	chr2:164797764	utr3	-0.81937	0.0513	0.11475	KO_Down	KO_Up	KO_Up	-0.3258	9;5	13;13	5;4	22;15	12;9	13;24	18;8	33;10
ENSMUSG00000017747:100657170-100656860	ENSMUSG00000017747	Ghdc	2	chr11:100657170	utr3	chr11:100656860	utr3	0.16502	0.25426	0.39772	KO_Up	KO_Up	KO_Up	0.14159	13;25	8;9	27;31	13;6	20;36	12;4	46;18	7;3
ENSMUSG00000017756:73932671-73964858	ENSMUSG00000017756	Slc12a7	8	chr13:73932671	utr3	chr13:73964858	utr3	-10.6351	1.29295	1.18539	KO_Down	KO_Up	KO_Up	0.04887	0;2	245;405	0;0	464;330	3;3	392;425	3;2	511;185
ENSMUSG00000017781:75512080-75517551	ENSMUSG00000017781	Pitpna	17	chr11:75512080	intron	chr11:75517551	utr3	12.642	8.88607	9.11847	KO_Up	KO_Up	KO_Up	9.91952	0;0	158;222	1;2	246;221	0;1	215;282	1;0	303;137
ENSMUSG00000017801:100982209-100983031	ENSMUSG00000017801	Mlx	4	chr11:100982209	utr3	chr11:100983031	utr3	0.48832	0.00454	0.51578	KO_Up	KO_Up	KO_Up	0.44082	4;3	89;132	7;3	130;85	2;6	95;132	7;2	148;44
ENSMUSG00000017831:53812301-53813835	ENSMUSG00000017831	Rab5a	5	chr17:53812301	intron	chr17:53813835	utr3	0.41926	-0.48873	1.733	KO_Up	KO_Down	KO_Up	0.90949	2;1	7;23	2;2	25;18	3;0	14;26	5;3	18;3
ENSMUSG00000017868:162846968-162856045	ENSMUSG00000017868	Sgk2	3	chr2:162846968	intron	chr2:162856045	utr3	0.69184	1.10451	0.12029	KO_Up	KO_Up	KO_Up	0.89856	4;3	296;473	15;2	598;467	6;13	384;464	8;1	483;287
ENSMUSG00000017897:165612589-165613549	ENSMUSG00000017897	Eya2	3	chr2:165612589	intron	chr2:165613549	utr3	0.71086	-10.2655	1.37903	KO_Up	KO_Down	KO_Up	1.71818	0;1	1;2	1;2	0;4	0;0	3;3	4;1	1;2
ENSMUSG00000018001:143693632-143696000	ENSMUSG00000018001	Cyth3	8	chr5:143693632	exon	chr5:143696000	utr3	12.1276	11.2728	10.0582	KO_Up	KO_Up	KO_Up	11.601	0;0	149;184	5;5	212;157	1;4	148;171	3;0	270;124
ENSMUSG00000018076:118708929-118902724	ENSMUSG00000018076	Med13l	11	chr5:118708929	intron	chr5:118902724	utr3	10.7246	10.6129	8.83041	KO_Up	KO_Up	KO_Up	8.46937	0;0	180;327	5;0	305;237	4;0	214;399	1;0	361;77
ENSMUSG00000018143:139787502-139788403	ENSMUSG00000018143	Mafk	3	chr5:139787502	utr3	chr5:139788403	utr3	0.67408	1.46901	1.13882	KO_Up	KO_Up	KO_Up	0.61775	0;3	62;91	0;4	94;68	3;5	87;63	6;1	124;81
ENSMUSG00000018199:143633348-143631329	ENSMUSG00000018199	Ro60	9	chr1:143633348	utr3	chr1:143631329	utr3	8.94559	11.0653	9.97353	KO_Up	KO_Up	KO_Up	10.9921	0;0	74;139	0;2	159;121	1;5	106;142	2;1	165;43
ENSMUSG00000018217:63050102-63050371	ENSMUSG00000018217	Pmp22	3	chr11:63050102	utr3	chr11:63050371	utr3	0.86995	2.00828	0.5781	KO_Up	KO_Up	KO_Up	1.391	0;1	216;326	2;1	488;365	4;4	426;458	1;1	519;228
ENSMUSG00000018259:27535079-27538193	ENSMUSG00000018259	Prl8a2	2	chr13:27535079	exon	chr13:27538193	utr3	-0.10181	0.34172	0.43706	KO_Down	KO_Up	KO_Up	-7.36716	26;35	2864;4986	40;37	5683;4903	54;52	4150;5601	27;50	4615;2262
ENSMUSG00000018286:70418477-70418683	ENSMUSG00000018286	Psmb6	2	chr11:70418477	exon	chr11:70418683	exon	0.04538	0.03319	0.20241	KO_Up	KO_Up	KO_Up	-0.15227	1827;2829	17;55	3108;2802	47;34	2542;3800	36;52	4049;2253	43;22
ENSMUSG00000018293:70544291-70543436	ENSMUSG00000018293	Pfn1	3	chr11:70544291	exon	chr11:70543436	intron	0.58408	0.26968	1.34206	KO_Up	KO_Up	KO_Up	-10.343	1;0	0;3	2;2	6;1	0;3	2;2	5;6	2;3
ENSMUSG00000018322:163900656-163895460	ENSMUSG00000018322	Tomm34	3	chr2:163900656	exon	chr2:163895460	utr3	10.8442	11.9199	10.2879	KO_Up	KO_Up	KO_Up	9.94683	0;0	92;165	4;0	170;136	4;3	127;171	1;1	185;83
ENSMUSG00000018326:163840784-163860506	ENSMUSG00000018326	Ywhab	9	chr2:163840784	intron	chr2:163860506	utr3	1.01287	1.6257	0.35693	KO_Up	KO_Up	KO_Up	1.29061	2;0	219;417	2;3	470;356	2;6	332;620	4;0	536;260
ENSMUSG00000018372:106681028-106703292	ENSMUSG00000018372	Cep95	7	chr11:106681028	intron	chr11:106703292	exon	0.82809	0.61073	0.40511	KO_Up	KO_Up	KO_Up	0.55997	10;16	43;69	26;15	39;51	22;21	42;64	24;8	80;32
ENSMUSG00000018377:87975050-87975553	ENSMUSG00000018377	Vezf1	10	chr11:87975050	utr3	chr11:87975553	utr3	10.4792	11.6416	10.4368	KO_Up	KO_Up	KO_Up	10.9972	0;0	41;81	2;1	84;76	4;2	50;76	2;0	68;40
ENSMUSG00000018379:87940527-87942317	ENSMUSG00000018379	Srsf1	10	chr11:87940527	utr3	chr11:87942317	utr3	-0.20178	2.24903	2.94062	KO_Down	KO_Up	KO_Up	2.6199	1;1	878;1504	2;0	1653;1120	6;4	998;1811	9;4	1709;420
ENSMUSG00000018395:53481553-53491928	ENSMUSG00000018395	Kif3a	9	chr11:53481553	intron	chr11:53491928	utr3	0.15681	-1.95612	1.43743	KO_Up	KO_Down	KO_Up	-12.5446	2;1	40;57	2;3	84;83	1;0	63;90	7;5	118;33
ENSMUSG00000018398:53432732-53434920	ENSMUSG00000018398	Septin8	7	chr11:53432732	utr3	chr11:53434920	utr3	0.30852	0.20495	0.73502	KO_Up	KO_Up	KO_Up	-0.41188	27;53	1126;1752	82;36	1845;1709	54;55	1338;2233	105;37	2209;910
ENSMUSG00000018412:104284112-104245209	ENSMUSG00000018412	Kansl1	31	chr11:104284112	intron	chr11:104245209	intron	2.88207	2.95574	3.49333	KO_Up	KO_Up	KO_Up	2.09724	1;0	12;18	4;3	10;13	4;4	9;8	8;2	26;10
ENSMUSG00000018415:60333147-60336096	ENSMUSG00000018415	Gid4	5	chr11:60333147	utr3	chr11:60336096	utr3	0.32607	0.17818	1.67025	KO_Up	KO_Up	KO_Up	-0.75313	1;1	97;130	2;1	129;118	1;2	113;154	6;0	142;46
ENSMUSG00000018417:51835483-51790177	ENSMUSG00000018417	Myo1b	19	chr1:51835483	intron	chr1:51790177	utr3	10.801	12.952	11.0014	KO_Up	KO_Up	KO_Up	11.4364	0;0	248;400	2;5	471;390	2;2	363;429	3;1	585;266
ENSMUSG00000018425:86678412-86660577	ENSMUSG00000018425	Dhx40	12	chr11:86678412	intron	chr11:86660577	utr3	0.37429	1.3835	0.35418	KO_Up	KO_Up	KO_Up	0.1026	6;3	48;84	8;8	75;80	8;28	85;75	11;5	94;67
ENSMUSG00000018428:88722495-88721774	ENSMUSG00000018428	Akap1	4	chr11:88722495	utr3	chr11:88721774	utr3	1.55687	1.9991	0.85231	KO_Up	KO_Up	KO_Up	1.99543	2;1	80;144	7;3	149;94	2;11	88;118	2;3	190;49
ENSMUSG00000018446:70873113-70868680	ENSMUSG00000018446	C1qbp	2	chr11:70873113	exon	chr11:70868680	utr3	-0.50202	-0.04211	0.20002	KO_Down	KO_Down	KO_Up	-1.1507	10;13	2805;4411	14;8	5368;4608	20;14	4402;6901	22;8	6902;1805
ENSMUSG00000018474:69244505-69244024	ENSMUSG00000018474	Chd3	4	chr11:69244505	exon	chr11:69244024	exon	0.82704	-1.04843	0.90764	KO_Up	KO_Down	KO_Up	-0.04381	2;6	0;0	7;10	0;2	3;0	4;0	8;3	1;0
ENSMUSG00000018501:62224424-62208629	ENSMUSG00000018501	Ncor1	31	chr11:62224424	intron	chr11:62208629	utr3	12.418	9.08342	9.00524	KO_Up	KO_Up	KO_Up	12.7977	0;0	216;363	1;2	360;376	1;0	280;274	0;1	393;187
ENSMUSG00000018537:97588026-97580650	ENSMUSG00000018537	Pcgf2	2	chr11:97588026	exon	chr11:97580650	utr3	0.47657	0.50999	0.43274	KO_Up	KO_Up	KO_Up	0.36884	14;28	7;13	30;33	16;0	17;55	2;5	50;12	6;3
ENSMUSG00000018541:97638002-97636440	ENSMUSG00000018541	Cwc25	9	chr11:97638002	utr3	chr11:97636440	utr3	0.1857	-9.64778	0.14861	KO_Up	KO_Down	KO_Up	-0.56708	0;2	18;34	2;1	42;34	0;0	27;27	0;2	39;12
ENSMUSG00000018548:87036403-87110304	ENSMUSG00000018548	Trim37	7	chr11:87036403	exon	chr11:87110304	utr3	2.04367	-9.32009	0.04796	KO_Up	KO_Down	KO_Up	2.80617	0;2	27;34	4;5	33;24	0;0	34;40	1;1	51;24
ENSMUSG00000018570:69807539-69788190	ENSMUSG00000018570	2810408A11Rik	2	chr11:69807539	exon	chr11:69788190	utr3	-0.00141	-0.0625	0.07839	KO_Down	KO_Down	KO_Up	-0.14253	255;432	4;3	511;371	1;8	454;539	9;4	559;190	2;3
ENSMUSG00000018593:55310861-55286262	ENSMUSG00000018593	Sparc	12	chr11:55310861	utr5	chr11:55286262	utr3	1.441	1.37829	1.80306	KO_Up	KO_Up	KO_Up	-8.15607	0;1	13841;20863	0;3	22775;18621	0;3	21234;20627	0;3	27414;17243
ENSMUSG00000018661:113552520-113553551	ENSMUSG00000018661	Cog1	3	chr11:113552520	intron	chr11:113553551	utr3	2.1242	1.46085	1.18579	KO_Up	KO_Up	KO_Up	1.66497	0;1	2;6	2;5	1;0	2;4	8;5	1;1	4;0
ENSMUSG00000018697:84362072-84313689	ENSMUSG00000018697	Aatf	5	chr11:84362072	exon	chr11:84313689	utr3	-0.04445	0.50343	0.99168	KO_Down	KO_Up	KO_Up	0.59368	0;3	23;46	4;0	44;51	1;4	32;52	3;3	56;18
ENSMUSG00000018707:110584208-110633357	ENSMUSG00000018707	Dync1h1	16	chr12:110584208	exon	chr12:110633357	utr3	2.78447	2.27783	2.3415	KO_Up	KO_Up	KO_Up	0.39229	0;1	1685;2633	6;2	2568;2378	3;2	2067;2630	3;2	3135;3430
ENSMUSG00000018733:83187022-83185901	ENSMUSG00000018733	Pex12	2	chr11:83187022	exon	chr11:83185901	utr3	0.51487	0.85794	0.56705	KO_Up	KO_Up	KO_Up	-0.52903	3;3	21;34	4;7	38;28	6;10	32;38	10;4	61;20
ENSMUSG00000018736:68727893-68712274	ENSMUSG00000018736	Ndel1	11	chr11:68727893	intron	chr11:68712274	utr3	12.6482	13.3746	11.5857	KO_Up	KO_Up	KO_Up	12.2632	0;0	210;335	3;4	342;241	1;3	291;358	3;0	379;146
ENSMUSG00000018765:69531119-69544122	ENSMUSG00000018765	Fxr2	2	chr11:69531119	exon	chr11:69544122	utr3	0.36171	0.2385	0.59534	KO_Up	KO_Up	KO_Up	-0.95672	5;5	1624;2434	5;12	2657;2442	7;7	2222;2502	12;3	2950;1031
ENSMUSG00000018809:75273800-75296511	ENSMUSG00000018809	Smyd4	6	chr11:75273800	exon	chr11:75296511	utr3	-1.53033	-10.6548	0.59805	KO_Down	KO_Down	KO_Up	0.28569	3;2	1;10	1;1	12;12	0;0	14;9	4;4	13;8
ENSMUSG00000018819:142038305-142048603	ENSMUSG00000018819	Lsp1	3	chr7:142038305	utr5	chr7:142048603	utr3	1.29195	0.93812	0.80895	KO_Up	KO_Up	KO_Up	0.60484	0;2	3;13	2;5	17;7	3;2	9;8	3;2	13;9
ENSMUSG00000018820:42172612-42180155	ENSMUSG00000018820	Zfyve27	4	chr19:42172612	exon	chr19:42180155	utr3	0.57673	-0.62664	1.34969	KO_Up	KO_Down	KO_Up	0.68002	0;2	83;121	2;2	124;145	0;2	161;155	3;4	185;96
ENSMUSG00000018821:42111844-42111713	ENSMUSG00000018821	Avpi1	2	chr19:42111844	utr3	chr19:42111713	utr3	0.02197	-0.01007	0.01026	KO_Up	KO_Down	KO_Up	0.1259	162;283	6;14	295;269	13;9	295;313	12;17	363;188	16;8
ENSMUSG00000018822:42187222-42186418	ENSMUSG00000018822	Sfrp5	2	chr19:42187222	exon	chr19:42186418	utr3	-0.18718	-2.32999	0.61664	KO_Down	KO_Down	KO_Up	-3.90471	3;2	464;657	3;4	961;835	0;1	572;575	5;2	648;327
ENSMUSG00000018830:14018831-14012399	ENSMUSG00000018830	Myh11	8	chr16:14018831	intron	chr16:14012399	utr3	12.4261	10.7179	11.4127	KO_Up	KO_Up	KO_Up	11.5909	0;0	5;12	0;1	10;5	1;1	6;2	1;0	7;4
ENSMUSG00000018845:82814913-82833965	ENSMUSG00000018845	Unc45b	2	chr11:82814913	intron	chr11:82833965	utr3	-0.13469	0.76646	0.79936	KO_Down	KO_Up	KO_Up	-1.93179	2;1	3;2	1;4	7;3	5;2	3;1	4;3	4;0
ENSMUSG00000018846:35676536-35682108	ENSMUSG00000018846	Pank3	9	chr11:35676536	utr3	chr11:35682108	utr3	1.1973	1.09428	1.90458	KO_Up	KO_Up	KO_Up	1.82913	2;1	906;1638	8;1	1765;1206	4;3	1261;1726	12;2	1836;544
ENSMUSG00000018848:35719630-35699208	ENSMUSG00000018848	Rars	7	chr11:35719630	exon	chr11:35699208	utr3	-0.06492	0.33703	0.90315	KO_Down	KO_Up	KO_Up	0.04833	0;4	634;961	4;1	1144;1099	0;6	850;1459	8;0	1365;390
ENSMUSG00000018899:53663950-53668148	ENSMUSG00000018899	Irf1	2	chr11:53663950	intron	chr11:53668148	utr3	1.5705	0.57546	1.7378	KO_Up	KO_Up	KO_Up	0.92963	1;4	71;115	14;8	126;119	6;4	94;150	11;5	126;35
ENSMUSG00000018900:53761790-53755368	ENSMUSG00000018900	Slc22a5	7	chr11:53761790	intron	chr11:53755368	utr3	0.80529	-0.3959	2.23462	KO_Up	KO_Down	KO_Up	1.73275	0;2	289;453	3;1	462;409	0;2	384;544	10;4	797;279
ENSMUSG00000018920:70346015-70345059	ENSMUSG00000018920	Cxcl16	3	chr11:70346015	utr3	chr11:70345059	utr3	0.34446	0.65078	0.72883	KO_Up	KO_Up	KO_Up	0.8534	8;14	7;8	18;21	6;8	14;13	3;2	27;18	3;5
ENSMUSG00000018921:70287165-70285035	ENSMUSG00000018921	Pelp1	4	chr11:70287165	exon	chr11:70285035	exon	-0.72878	-2.93026	0.26933	KO_Down	KO_Down	KO_Up	-2.1801	3;3	15;25	2;2	29;27	0;1	14;48	9;0	25;21
ENSMUSG00000018923:70344364-70344549	ENSMUSG00000018923	Med11	2	chr11:70344364	utr3	chr11:70344549	utr3	0.13236	0.18366	0.55889	KO_Up	KO_Up	KO_Up	0.00417	20;24	60;88	37;24	82;93	28;41	97;90	41;31	117;24
ENSMUSG00000018932:60840498-60843628	ENSMUSG00000018932	Map2k3	2	chr11:60840498	intron	chr11:60843628	utr3	1.53541	2.48651	0.34752	KO_Up	KO_Up	KO_Up	-0.61956	0;1	639;1102	3;1	1284;1059	1;8	874;1243	0;1	1223;367
ENSMUSG00000018965:33183320-33185308	ENSMUSG00000018965	Ywhah	5	chr5:33183320	intron	chr5:33185308	utr3	11.9068	11.8523	9.90178	KO_Up	KO_Up	KO_Up	11.0474	0;0	1277;1941	6;2	2313;1686	1;6	1621;1655	2;0	2171;1299
ENSMUSG00000018974:113884766-113883969	ENSMUSG00000018974	Sart3	4	chr5:113884766	utr3	chr5:113883969	utr3	0.05812	0.19077	0.03373	KO_Up	KO_Up	KO_Up	0.13506	44;55	3;6	63;56	4;2	57;67	1;2	79;46	7;4
ENSMUSG00000018983:135921744-135923364	ENSMUSG00000018983	E2f2	3	chr4:135921744	utr3	chr4:135923364	utr3	-0.02849	0.97787	0.67931	KO_Down	KO_Up	KO_Up	-0.71902	2;2	41;68	0;5	79;63	5;7	68;82	5;1	64;31
ENSMUSG00000018999:34134612-34133457	ENSMUSG00000018999	Slc35b4	8	chr6:34134612	utr3	chr6:34133457	utr3	1.83906	1.21624	2.1297	KO_Up	KO_Up	KO_Up	0.50302	3;2	21;35	9;13	36;41	5;9	33;24	7;12	44;24
ENSMUSG00000019082:141010784-141009662	ENSMUSG00000019082	Slc25a22	2	chr7:141010784	utr3	chr7:141009662	utr3	0.53318	0.00828	0.90304	KO_Up	KO_Up	KO_Up	-0.47107	5;8	39;28	8;8	34;19	2;10	27;37	9;7	32;6
ENSMUSG00000019173:100609237-100606092	ENSMUSG00000019173	Rab5c	8	chr11:100609237	intron	chr11:100606092	utr3	0.32632	1.46696	2.05507	KO_Up	KO_Up	KO_Up	0.79029	1;1	2133;3024	0;3	3181;2904	1;6	2568;2484	8;3	3234;2321
ENSMUSG00000019178:135797518-135797132	ENSMUSG00000019178	Styxl1	4	chr5:135797518	intron	chr5:135797132	intron	0.49426	1.01871	0.81993	KO_Up	KO_Up	KO_Up	-1.8756	2;1	1;5	2;3	1;7	3;6	3;3	4;3	4;3
ENSMUSG00000019189:44433600-44456344	ENSMUSG00000019189	Rnf145	7	chr11:44433600	intron	chr11:44456344	utr3	10.2359	11.7107	9.27428	KO_Up	KO_Up	KO_Up	10.3968	0;0	1808;2742	2;0	2831;2055	4;1	2076;2590	1;0	3377;1189
ENSMUSG00000019194:30829551-30815949	ENSMUSG00000019194	Scn1b	2	chr7:30829551	exon	chr7:30815949	utr3	-0.02054	0.07572	0.09905	KO_Down	KO_Up	KO_Up	-0.02057	630;929	7;9	888;802	9;12	819;723	5;3	1166;472	6;1
ENSMUSG00000019256:35548541-35548350	ENSMUSG00000019256	Ahr	3	chr12:35548541	utr3	chr12:35548350	utr3	-10.4702	-1.04645	0.98636	KO_Down	KO_Down	KO_Up	0.17506	2;0	0;7	0;0	4;2	1;1	0;4	5;2	6;2
ENSMUSG00000019278:123927962-123928548	ENSMUSG00000019278	Dpep1	2	chr8:123927962	utr3	chr8:123928548	utr3	0.61787	0.13761	0.49443	KO_Up	KO_Up	KO_Up	-2.87144	4;5	36;37	9;4	31;32	5;7	23;67	13;8	45;56
ENSMUSG00000019297:55991372-55992956	ENSMUSG00000019297	Nop9	3	chr14:55991372	utr3	chr14:55992956	utr3	-0.0457	0.24177	0.33065	KO_Down	KO_Up	KO_Up	0.30747	53;64	4;5	91;76	9;5	80;128	4;4	123;72	8;2
ENSMUSG00000019320:24915903-24919500	ENSMUSG00000019320	Noxo1	2	chr17:24915903	utr5	chr17:24919500	utr3	-8.69519	-10.4863	0.18835	KO_Down	KO_Down	KO_Up	0.30372	0;2	8;7	0;0	10;2	0;0	6;11	2;0	9;4
ENSMUSG00000019432:35464414-35472655	ENSMUSG00000019432	Ddx39b	4	chr17:35464414	intron	chr17:35472655	utr3	1.46391	2.88895	1.62752	KO_Up	KO_Up	KO_Up	1.60469	0;1	279;412	2;1	416;385	5;3	422;290	1;2	491;219
ENSMUSG00000019471:21054302-21050727	ENSMUSG00000019471	Cdc37	8	chr9:21054302	exon	chr9:21050727	utr3	0.31328	0.30287	0.37848	KO_Up	KO_Up	KO_Up	0.12077	25;48	712;1056	80;38	1270;1012	58;45	911;997	51;43	1233;621
ENSMUSG00000019518:138177733-138178690	ENSMUSG00000019518	Ap4m1	4	chr5:138177733	utr3	chr5:138178690	utr3	11.9429	11.5389	10.4513	KO_Up	KO_Up	KO_Up	11.5168	0;0	68;131	3;4	92;163	3;3	104;217	4;1	138;73
ENSMUSG00000019564:79767675-79790845	ENSMUSG00000019564	Arid3a	6	chr10:79767675	exon	chr10:79790845	utr3	-0.20767	0.25134	0.62163	KO_Down	KO_Up	KO_Up	-0.00605	19;13	492;821	14;16	899;649	11;35	682;1051	31;18	1089;396
ENSMUSG00000019579:56493806-56483547	ENSMUSG00000019579	Mydgf	4	chr17:56493806	exon	chr17:56483547	utr3	-0.32369	-0.283	0.01872	KO_Down	KO_Down	KO_Up	0.68538	31;81	1410;2250	63;47	2516;2242	44;65	1759;3829	70;48	3236;1090
ENSMUSG00000019659:110486745-110540673	ENSMUSG00000019659	Ccdc12	2	chr9:110486745	intron	chr9:110540673	utr3	0.05845	-0.77484	0.22591	KO_Up	KO_Down	KO_Up	0.30887	4;7	20;42	11;5	50;35	4;5	38;58	8;8	56;21
ENSMUSG00000019710:87830739-87830970	ENSMUSG00000019710	Mrpl24	3	chr3:87830739	utr3	chr3:87830970	utr3	0.06638	0.2218	0.29966	KO_Up	KO_Up	KO_Up	0.24086	299;476	41;79	521;496	69;62	486;644	38;74	595;352	63;26
ENSMUSG00000019715:29841851-29849425	ENSMUSG00000019715	Gle1	5	chr2:29841851	intron	chr2:29849425	utr3	1.32984	0.81502	0.05122	KO_Up	KO_Up	KO_Up	0.00851	1;2	271;492	2;7	474;425	5;2	378;742	1;2	618;181
ENSMUSG00000019731:73237334-73235422	ENSMUSG00000019731	Slc35e1	5	chr8:73237334	utr3	chr8:73235422	utr3	-0.72981	-10.5216	0.39822	KO_Down	KO_Down	KO_Up	0.05864	0;3	75;107	0;2	132;103	0;0	70;119	4;0	135;43
ENSMUSG00000019738:29931635-29932810	ENSMUSG00000019738	Polr2i	2	chr7:29931635	utr5	chr7:29932810	utr3	-0.07248	0.05099	0.0925	KO_Down	KO_Up	KO_Up	-0.22304	78;109	208;333	108;104	309;346	105;155	317;383	190;97	405;288
ENSMUSG00000019768:4810226-4955612	ENSMUSG00000019768	Esr1	4	chr10:4810226	intron	chr10:4955612	utr3	-2.17927	-1.8673	0.13112	KO_Down	KO_Down	KO_Up	1.11081	1;3	9;12	1;1	27;19	0;2	18;17	4;0	11;4
ENSMUSG00000019774:5764067-5763397	ENSMUSG00000019774	Mtrf1l	4	chr10:5764067	exon	chr10:5763397	exon	1.72399	1.12616	2.21742	KO_Up	KO_Up	KO_Up	-8.46087	0;1	5;2	1;4	4;11	0;3	2;8	6;0	7;4
ENSMUSG00000019779:34431602-34487217	ENSMUSG00000019779	Frk	10	chr10:34431602	intron	chr10:34487217	utr3	-0.67013	-10.8549	0.00715	KO_Down	KO_Down	KO_Up	-1.68701	0;4	48;91	2;1	96;63	0;0	58;90	3;1	99;44
ENSMUSG00000019791:30505008-30484372	ENSMUSG00000019791	Hint3	3	chr10:30505008	intron	chr10:30484372	utr3	-0.16687	-9.28931	1.45959	KO_Down	KO_Down	KO_Up	2.63095	1;0	83;154	0;1	153;125	0;0	145;209	2;1	161;87
ENSMUSG00000019792:30434463-30410715	ENSMUSG00000019792	Trmt11	3	chr10:30434463	intron	chr10:30410715	utr3	-10.404	-1.95333	0.9319	KO_Down	KO_Down	KO_Up	-0.67846	1;2	13;32	0;0	32;19	1;0	34;31	4;1	30;6
ENSMUSG00000019794:7619463-7638912	ENSMUSG00000019794	Katna1	3	chr10:7619463	exon	chr10:7638912	utr3	-0.11368	0.33478	0.85216	KO_Down	KO_Up	KO_Up	0.87386	2;8	234;333	3;7	387;258	9;2	241;285	13;2	320;130
ENSMUSG00000019802:42670791-42705277	ENSMUSG00000019802	Sec63	20	chr10:42670791	exon	chr10:42705277	utr3	3.14284	2.48889	2.73654	KO_Up	KO_Up	KO_Up	1.99748	0;1	1567;2306	4;6	2430;2098	4;3	2021;2604	7;2	3046;1918
ENSMUSG00000019808:13432671-13438757	ENSMUSG00000019808	Adat2	2	chr10:13432671	exon	chr10:13438757	utr3	-0.40747	0.28204	0.71292	KO_Down	KO_Up	KO_Up	0.38209	4;3	15;39	3;4	41;32	9;3	17;50	11;2	38;12
ENSMUSG00000019810:13391286-13394776	ENSMUSG00000019810	Fuca2	5	chr10:13391286	utr3	chr10:13394776	utr3	-0.03833	0.01731	0.02733	KO_Down	KO_Up	KO_Up	-0.2188	68;103	5;4	142;99	5;3	117;107	2;12	116;63	6;1
ENSMUSG00000019814:13058109-13054383	ENSMUSG00000019814	Ltv1	4	chr10:13058109	exon	chr10:13054383	utr3	1.76808	1.4266	0.78282	KO_Up	KO_Up	KO_Up	1.40399	1;0	100;146	3;2	214;130	1;4	171;244	3;0	214;83
ENSMUSG00000019818:41405930-41407036	ENSMUSG00000019818	Cd164	8	chr10:41405930	utr3	chr10:41407036	utr3	1.82252	1.38255	2.27453	KO_Up	KO_Up	KO_Up	1.68385	0;1	924;1468	4;1	1719;1201	3;0	1379;1604	5;1	1941;709
ENSMUSG00000019820:12604537-12596578	ENSMUSG00000019820	Utrn	64	chr10:12604537	exon	chr10:12596578	exon	14.0401	15.8942	13.0314	KO_Up	KO_Up	KO_Up	13.1666	0;0	96;159	1;6	177;142	2;2	151;179	0;2	222;135
ENSMUSG00000019826:41327700-41328177	ENSMUSG00000019826	Zbtb24	5	chr10:41327700	exon	chr10:41328177	exon	9.82412	11.0096	8.33133	KO_Up	KO_Up	KO_Up	10.13	0;0	98;152	2;1	126;137	2;3	108;131	0;1	137;134
ENSMUSG00000019838:40001670-39912466	ENSMUSG00000019838	Slc16a10	16	chr10:40001670	intron	chr10:39912466	utr3	-13.0124	1.58369	1.06182	KO_Down	KO_Up	KO_Up	0.72643	1;1	178;309	0;0	291;292	1;6	230;311	1;2	271;88
ENSMUSG00000019845:39025719-39026194	ENSMUSG00000019845	Tube1	2	chr10:39025719	utr3	chr10:39026194	utr3	0.1596	0.29202	0.02118	KO_Up	KO_Up	KO_Up	-0.5106	5;7	1;11	8;8	9;3	19;3	5;9	9;2	8;2
ENSMUSG00000019846:38950173-38986176	ENSMUSG00000019846	Lama4	7	chr10:38950173	exon	chr10:38986176	utr3	0.20397	2.30225	1.75571	KO_Up	KO_Up	KO_Up	0.5885	1;1	446;735	2;1	797;840	4;9	759;681	6;2	953;625
ENSMUSG00000019851:18731764-18732817	ENSMUSG00000019851	Perp	2	chr10:18731764	utr3	chr10:18732817	utr3	0.06405	0.06107	0.07467	KO_Up	KO_Up	KO_Up	-0.40183	108;173	337;587	183;164	588;474	167;246	567;677	238;130	790;341
ENSMUSG00000019857:53473143-53484153	ENSMUSG00000019857	Asf1a	4	chr10:53473143	utr5	chr10:53484153	utr3	-0.01327	-0.11445	0.16786	KO_Down	KO_Down	KO_Up	0.1334	176;242	55;73	244;233	93;59	194;189	65;73	247;174	85;31
ENSMUSG00000019861:52216687-52214275	ENSMUSG00000019861	Gopc	10	chr10:52216687	intron	chr10:52214275	utr3	0.01126	-11.9794	0.89607	KO_Up	KO_Down	KO_Up	0.65788	1;1	81;130	1;1	111;88	0;0	83;128	3;1	141;68
ENSMUSG00000019866:43827807-43826632	ENSMUSG00000019866	Crybg1	5	chr10:43827807	utr3	chr10:43826632	utr3	1.22986	1.78202	1.45225	KO_Up	KO_Up	KO_Up	1.60501	1;4	45;84	8;4	67;47	4;6	71;48	4;3	52;36
ENSMUSG00000019873:66854092-66849462	ENSMUSG00000019873	Reep3	15	chr10:66854092	intron	chr10:66849462	utr3	-9.63015	0.35897	0.47581	KO_Down	KO_Up	KO_Up	-0.37445	1;1	167;240	0;0	289;339	2;1	259;314	4;0	413;252
ENSMUSG00000019876:57581247-57615021	ENSMUSG00000019876	Pkib	4	chr10:57581247	intron	chr10:57615021	utr3	1.26726	1.99475	1.77474	KO_Up	KO_Up	KO_Up	-7.05373	1;0	7;14	2;1	13;10	5;2	12;24	2;4	16;10
ENSMUSG00000019883:29221652-29221943	ENSMUSG00000019883	Echdc1	6	chr10:29221652	utr3	chr10:29221943	utr3	10.114	9.03181	9.36172	KO_Up	KO_Up	KO_Up	9.18481	0;0	14;24	1;1	15;30	1;1	25;21	1;0	27;8
ENSMUSG00000019891:52132911-52197468	ENSMUSG00000019891	Dcbld1	6	chr10:52132911	intron	chr10:52197468	utr3	-0.20099	-10.3634	0.68768	KO_Down	KO_Down	KO_Up	-0.84299	0;1	24;34	1;0	39;41	0;0	29;34	2;0	48;39
ENSMUSG00000019917:59014638-59002456	ENSMUSG00000019917	Septin10	5	chr10:59014638	exon	chr10:59002456	exon	10.7363	11.428	11.3877	KO_Up	KO_Up	KO_Up	10.7086	0;0	37;66	3;1	76;79	2;4	61;105	5;1	94;67
ENSMUSG00000019923:72507904-72510794	ENSMUSG00000019923	Zwint	17	chr10:72507904	intron	chr10:72510794	utr3	11.873	14.9119	9.3572	KO_Up	KO_Up	KO_Up	12.7988	0;0	332;530	2;3	590;460	7;13	505;649	1;0	822;283
ENSMUSG00000019935:89411869-89409882	ENSMUSG00000019935	Slc17a8	3	chr10:89411869	utr3	chr10:89409882	utr3	-9.05696	1.59218	1.26386	KO_Down	KO_Up	KO_Up	0.81102	0;2	4;2	0;0	3;2	3;3	2;2	1;2	4;2
ENSMUSG00000019944:69125729-69127611	ENSMUSG00000019944	Rhobtb1	2	chr10:69125729	utr3	chr10:69127611	utr3	0.16168	0.5212	1.22227	KO_Up	KO_Up	KO_Up	0.27188	0;2	34;53	3;0	50;64	3;1	48;75	4;1	67;23
ENSMUSG00000019947:68097787-67949307	ENSMUSG00000019947	Arid5b	30	chr10:68097787	intron	chr10:67949307	intron	-9.67981	0.98758	0.09825	KO_Down	KO_Up	KO_Up	1.46912	0;1	42;82	0;0	46;54	1;1	43;47	1;0	59;21
ENSMUSG00000019948:89560937-89559315	ENSMUSG00000019948	Actr6	5	chr10:89560937	exon	chr10:89559315	intron	-2.02457	-0.14499	0.65038	KO_Down	KO_Down	KO_Up	-0.40789	1;7	2;1	1;1	4;6	5;2	3;8	7;5	4;1
ENSMUSG00000019951:89628913-89655730	ENSMUSG00000019951	Uhrf1bp1l	14	chr10:89628913	intron	chr10:89655730	utr3	9.83648	10.5161	11.8964	KO_Up	KO_Up	KO_Up	9.91497	0;0	53;101	1;0	73;80	1;1	54;128	4;0	94;34
ENSMUSG00000019960:99102776-99103345	ENSMUSG00000019960	Dusp6	2	chr10:99102776	utr3	chr10:99103345	utr3	1.51963	-0.20806	0.95216	KO_Up	KO_Down	KO_Up	-0.56294	2;1	163;253	6;4	251;208	2;1	206;274	4;2	318;110
ENSMUSG00000019975:90934518-90937927	ENSMUSG00000019975	Ikbip	3	chr10:90934518	utr3	chr10:90937927	exon	0.60769	0.1678	0.29299	KO_Up	KO_Up	KO_Up	0.27093	7;11	1;5	9;23	4;1	10;9	5;2	7;10	4;1
ENSMUSG00000019977:21217980-21244781	ENSMUSG00000019977	Hbs1l	6	chr10:21217980	intron	chr10:21244781	utr3	0.14761	-1.91968	0.20241	KO_Up	KO_Down	KO_Up	-0.37504	0;5	214;370	3;3	355;318	1;0	268;437	3;2	450;191
ENSMUSG00000019986:20894225-20956326	ENSMUSG00000019986	Ahi1	5	chr10:20894225	intron	chr10:20956326	utr3	0.42154	1.47235	1.4259	KO_Up	KO_Up	KO_Up	0.94141	1;1	9;19	1;3	28;20	6;2	33;15	3;3	27;14
ENSMUSG00000019987:25044987-24791122	ENSMUSG00000019987	Arg1	2	chr10:25044987	exon	chr10:24791122	utr3	0.01504	-0.08488	0.02267	KO_Up	KO_Down	KO_Up	0.12985	61;108	2;1	107;110	0;0	107;116	5;0	137;63	3;0
ENSMUSG00000019988:92521979-92520925	ENSMUSG00000019988	Nedd1	3	chr10:92521979	utr3	chr10:92520925	utr3	-0.1924	0.43731	0.31213	KO_Down	KO_Up	KO_Up	0.00179	4;4	5;7	5;2	7;7	5;9	4;9	4;7	9;3
ENSMUSG00000019989:24690256-24658387	ENSMUSG00000019989	Enpp3	3	chr10:24690256	intron	chr10:24658387	intron	-1.24619	-0.45229	0.1383	KO_Down	KO_Down	KO_Up	0.67027	1;5	2;1	0;2	4;2	1;5	1;2	4;4	3;2
ENSMUSG00000019992:20235558-20236796	ENSMUSG00000019992	Mtfr2	2	chr10:20235558	intron	chr10:20236796	utr3	-0.50161	0.50943	0.58094	KO_Down	KO_Up	KO_Up	-8.10434	0;9	5;11	2;2	10;3	2;5	3;4	6;2	4;3
ENSMUSG00000019996:20106549-20157264	ENSMUSG00000019996	Map7	12	chr10:20106549	exon	chr10:20157264	utr3	-1.4463	-10.6042	0.74968	KO_Down	KO_Down	KO_Up	-2.47902	1;2	39;76	1;0	63;45	0;0	44;50	1;3	73;34
ENSMUSG00000019997:24473606-24474577	ENSMUSG00000019997	Ccn2	2	chr10:24473606	utr3	chr10:24474577	utr3	1.44238	2.32304	2.20694	KO_Up	KO_Up	KO_Up	1.62504	1;1	550;697	2;3	810;338	6;2	544;392	2;4	491;287
ENSMUSG00000019998:24043702-24064856	ENSMUSG00000019998	Stx7	5	chr10:24043702	intron	chr10:24064856	utr3	1.75852	2.74355	2.79258	KO_Up	KO_Up	KO_Up	2.83688	0;1	84;128	1;3	138;110	7;0	115;154	7;1	155;63
ENSMUSG00000020000:24178386-24178680	ENSMUSG00000020000	Moxd1	2	chr10:24178386	utr3	chr10:24178680	utr3	1.25633	0.89964	0.53552	KO_Up	KO_Up	KO_Up	0.58506	0;2	1;6	3;4	4;2	3;6	9;1	1;2	6;1
ENSMUSG00000020003:19736271-19735842	ENSMUSG00000020003	Pex7	2	chr10:19736271	utr3	chr10:19735842	utr3	-0.21823	0.07584	0.14296	KO_Down	KO_Up	KO_Up	0.17	27;34	4;12	26;30	2;17	52;56	8;15	52;25	8;5
ENSMUSG00000020009:19482107-19485972	ENSMUSG00000020009	Ifngr1	4	chr10:19482107	utr3	chr10:19485972	utr3	-11.3765	-9.98358	0.09928	KO_Down	KO_Down	KO_Up	-0.58782	2;2	318;461	0;0	460;354	0;0	407;302	4;0	428;238
ENSMUSG00000020019:93492921-93583066	ENSMUSG00000020019	Ntn4	5	chr10:93492921	intron	chr10:93583066	utr3	-8.75902	-0.76012	1.19653	KO_Down	KO_Down	KO_Up	0.38685	0;1	1;1	0;0	1;1	0;1	1;5	2;0	0;0
ENSMUSG00000020027:95248228-95247366	ENSMUSG00000020027	Socs2	5	chr10:95248228	utr3	chr10:95247366	utr3	0.20805	0.48563	0.35777	KO_Up	KO_Up	KO_Up	0.25531	3;5	11;23	5;2	12;14	3;12	19;24	5;4	26;7
ENSMUSG00000020029:95383742-95382874	ENSMUSG00000020029	Nudt4	10	chr10:95383742	utr3	chr10:95382874	utr3	12.5639	12.1531	11.8468	KO_Up	KO_Up	KO_Up	11.3616	0;0	458;718	8;5	813;605	3;7	624;851	2;3	842;437
ENSMUSG00000020034:84450025-84450216	ENSMUSG00000020034	Tcp11l2	2	chr10:84450025	utr3	chr10:84450216	utr3	2.00354	2.41512	2.23148	KO_Up	KO_Up	KO_Up	0.9356	1;0	19;29	4;2	37;28	3;6	35;33	7;0	38;16
ENSMUSG00000020042:85494787-85496154	ENSMUSG00000020042	Btbd11	4	chr10:85494787	utr3	chr10:85496154	utr3	1.59858	1.22036	1.30597	KO_Up	KO_Up	KO_Up	1.55016	1;1	12;16	4;5	12;19	2;8	23;25	6;0	21;7
ENSMUSG00000020053:87766756-87772901	ENSMUSG00000020053	Igf1	3	chr10:87766756	utr3	chr10:87772901	utr3	-11.2162	0.58509	0.47245	KO_Down	KO_Up	KO_Up	-0.01197	1;2	1;3	0;0	3;9	1;3	2;0	4;2	4;7
ENSMUSG00000020063:63155664-63154793	ENSMUSG00000020063	Sirt1	6	chr10:63155664	utr3	chr10:63154793	utr3	9.93197	8.8806	9.287	KO_Up	KO_Up	KO_Up	8.24493	0;0	69;91	2;0	87;76	0;1	65;100	1;0	99;33
ENSMUSG00000020064:63113140-63153654	ENSMUSG00000020064	Herc4	12	chr10:63113140	intron	chr10:63153654	utr3	-0.0037	-11.8935	0.39486	KO_Down	KO_Down	KO_Up	-2.07892	2;5	280;443	5;2	425;370	0;0	376;542	7;1	446;126
ENSMUSG00000020069:62854558-62851209	ENSMUSG00000020069	Hnrnph3	5	chr10:62854558	exon	chr10:62851209	utr3	-10.0837	-0.05384	0.48046	KO_Down	KO_Down	KO_Up	1.49815	0;3	198;309	0;0	306;285	2;2	231;503	3;1	377;140
ENSMUSG00000020075:62416164-62416032	ENSMUSG00000020075	Ddx21	11	chr10:62416164	utr3	chr10:62416032	utr3	1.91222	1.42399	2.13554	KO_Up	KO_Up	KO_Up	1.90012	1;1	62;118	9;1	133;64	3;3	90;107	11;1	125;42
ENSMUSG00000020076:62452896-62451801	ENSMUSG00000020076	Ddx50	16	chr10:62452896	intron	chr10:62451801	utr3	8.55724	10.1359	10.6656	KO_Up	KO_Up	KO_Up	11.6556	0;0	227;379	1;0	425;256	1;1	292;441	7;0	443;163
ENSMUSG00000020077:62330355-62330206	ENSMUSG00000020077	Srgn	6	chr10:62330355	utr3	chr10:62330206	utr3	-0.63116	-11.3638	0.13449	KO_Down	KO_Down	KO_Up	-10.9242	2;4	135;242	1;4	303;197	0;0	255;207	2;3	151;106
ENSMUSG00000020078:62291577-62291053	ENSMUSG00000020078	Vps26a	6	chr10:62291577	utr3	chr10:62291053	utr3	2.20326	2.19276	2.65074	KO_Up	KO_Up	KO_Up	2.2901	1;0	83;153	3;3	154;134	3;3	113;214	8;1	187;75
ENSMUSG00000020079:62285197-62265157	ENSMUSG00000020079	Supv3l1	3	chr10:62285197	exon	chr10:62265157	utr3	-0.68688	-0.80297	0.42838	KO_Down	KO_Down	KO_Up	-0.34105	6;11	95;189	7;7	191;218	5;6	169;204	18;7	208;93
ENSMUSG00000020083:62021174-61977097	ENSMUSG00000020083	Fam241b	3	chr10:62021174	exon	chr10:61977097	intron	0.59268	-0.20589	0.7808	KO_Up	KO_Down	KO_Up	1.12705	6;8	6;14	11;10	16;5	7;4	11;14	10;9	9;5
ENSMUSG00000020085:61572664-61574428	ENSMUSG00000020085	Aifm2	5	chr10:61572664	utr3	chr10:61574428	utr3	0.00741	0.33112	0.58344	KO_Up	KO_Up	KO_Up	0.29548	3;11	96;143	6;13	173;155	9;11	122;113	14;10	146;88
ENSMUSG00000020086:61614991-61574455	ENSMUSG00000020086	Macroh2a2	2	chr10:61614991	intron	chr10:61574455	utr3	1.04941	0.5363	0.20179	KO_Up	KO_Up	KO_Up	-2.9954	3;4	13;15	14;5	15;11	4;9	15;16	8;2	23;10
ENSMUSG00000020089:61488598-61509943	ENSMUSG00000020089	Ppa1	4	chr10:61488598	exon	chr10:61509943	utr3	10.3958	10.7099	10.5206	KO_Up	KO_Up	KO_Up	12.0291	0;0	328;442	2;0	479;433	1;2	423;430	1;1	498;274
ENSMUSG00000020111:59587526-59699941	ENSMUSG00000020111	Micu1	7	chr10:59587526	exon	chr10:59699941	utr3	1.1961	-9.60173	0.86351	KO_Up	KO_Down	KO_Up	-0.45235	1;0	59;66	1;2	69;78	0;0	78;63	1;1	91;63
ENSMUSG00000020115:121406546-121382363	ENSMUSG00000020115	Tbk1	3	chr10:121406546	utr3	chr10:121382363	utr3	0.88759	0.08128	1.3445	KO_Up	KO_Up	KO_Up	0.61812	3;1	43;82	2;9	80;55	3;2	60;72	11;1	75;34
ENSMUSG00000020120:16922374-16921454	ENSMUSG00000020120	Plek	4	chr11:16922374	utr3	chr11:16921454	utr3	0.33559	-1.39064	1.42627	KO_Up	KO_Down	KO_Up	-1.05774	2;1	13;27	2;2	20;22	0;1	19;23	2;3	11;11
ENSMUSG00000020121:121840658-121706249	ENSMUSG00000020121	Srgap1	24	chr10:121840658	intron	chr10:121706249	exon	13.3519	10.8532	10.4265	KO_Up	KO_Up	KO_Up	11.4369	0;0	102;144	4;3	151;152	3;0	115;126	4;1	193;88
ENSMUSG00000020122:16862398-16868155	ENSMUSG00000020122	Egfr	12	chr11:16862398	utr3	chr11:16868155	utr3	9.71016	12.0022	10.0158	KO_Up	KO_Up	KO_Up	10.0165	0;0	6;7	0;1	11;2	2;2	13;11	1;1	9;5
ENSMUSG00000020128:21258741-21271122	ENSMUSG00000020128	Vps54	15	chr11:21258741	exon	chr11:21271122	utr3	-1.25696	-10.7677	0.60157	KO_Down	KO_Down	KO_Up	-1.06345	2;3	15;22	2;0	27;15	0;0	19;22	6;1	22;12
ENSMUSG00000020130:115045557-115034363	ENSMUSG00000020130	Tbc1d15	18	chr10:115045557	exon	chr10:115034363	utr3	11.3217	10.0512	10.3712	KO_Up	KO_Up	KO_Up	10.1809	0;0	262;406	1;4	509;371	4;0	356;511	3;1	528;205
ENSMUSG00000020133:80154543-80154094	ENSMUSG00000020133	2310011J03Rik	2	chr10:80154543	utr3	chr10:80154094	utr3	-0.03293	-0.04292	0.04904	KO_Down	KO_Down	KO_Up	-0.16484	308;459	45;59	519;445	61;78	436;436	64;69	588;242	68;30
ENSMUSG00000020135:80152481-80154089	ENSMUSG00000020135	Apc2	2	chr10:80152481	utr3	chr10:80154089	utr3	0.21615	0.04124	0.24757	KO_Up	KO_Up	KO_Up	-0.31309	21;15	6;4	32;15	2;4	11;26	2;7	33;13	3;2
ENSMUSG00000020142:20281481-20252573	ENSMUSG00000020142	Slc1a4	8	chr11:20281481	intron	chr11:20252573	utr3	0.78245	2.79301	0.62176	KO_Up	KO_Up	KO_Up	-0.29937	0;1	10;8	2;1	10;20	3;7	10;9	0;2	19;11
ENSMUSG00000020143:34700016-34177200	ENSMUSG00000020143	Dock2	2	chr11:34700016	exon	chr11:34177200	utr3	-0.09342	-0.08347	1.15349	KO_Down	KO_Down	KO_Up	-0.91898	0;13	2;2	7;2	4;0	8;2	0;5	11;0	0;0
ENSMUSG00000020156:80077498-80079733	ENSMUSG00000020156	Pwwp3a	3	chr10:80077498	exon	chr10:80079733	utr3	0.25145	1.53969	0.12357	KO_Up	KO_Up	KO_Up	1.34846	0;3	232;316	1;3	394;273	2;7	249;304	2;1	381;131
ENSMUSG00000020167:80245569-80245430	ENSMUSG00000020167	Tcf3	3	chr10:80245569	utr3	chr10:80245430	utr3	-0.36261	0.48832	0.11196	KO_Down	KO_Up	KO_Up	-0.30369	10;15	46;68	17;5	88;58	17;24	59;66	18;12	81;48
ENSMUSG00000020170:116917942-116913512	ENSMUSG00000020170	Frs2	13	chr10:116917942	intron	chr10:116913512	exon	9.93069	11.4583	11.9845	KO_Up	KO_Up	KO_Up	9.07364	0;0	8;12	2;2	21;13	0;3	13;18	7;0	14;19
ENSMUSG00000020180:75368138-75371296	ENSMUSG00000020180	Snrpd3	4	chr10:75368138	exon	chr10:75371296	utr3	-0.50438	0.38268	0.33067	KO_Down	KO_Up	KO_Up	1.01926	14;44	1663;2307	33;10	2445;1701	32;35	1734;1697	30;23	2433;1011
ENSMUSG00000020183:117519442-117521202	ENSMUSG00000020183	Cpm	5	chr10:117519442	utr3	chr10:117521202	utr3	-0.52638	-1.84849	0.00847	KO_Down	KO_Down	KO_Up	0.03045	2;5	45;59	4;2	69;56	2;0	43;43	6;3	76;47
ENSMUSG00000020186:110773646-110775354	ENSMUSG00000020186	Csrp2	7	chr10:110773646	exon	chr10:110775354	utr3	10.8056	11.3288	10.0292	KO_Up	KO_Up	KO_Up	9.88268	0;0	233;419	1;4	423;461	0;3	412;528	1;1	450;188
ENSMUSG00000020196:75581120-75535755	ENSMUSG00000020196	Cabin1	7	chr10:75581120	exon	chr10:75535755	exon	0.05966	0.05286	0.74803	KO_Up	KO_Up	KO_Up	-0.15007	42;78	5;6	85;75	9;1	78;62	12;2	93;71	6;2
ENSMUSG00000020198:80569583-80548652	ENSMUSG00000020198	Ap3d1	9	chr10:80569583	intron	chr10:80548652	exon	1.79253	3.09216	1.48948	KO_Up	KO_Up	KO_Up	1.28035	1;0	134;219	1;3	191;188	1;8	168;147	4;0	234;127
ENSMUSG00000020219:80735745-80735500	ENSMUSG00000020219	Timm13	2	chr10:80735745	utr3	chr10:80735500	utr3	-0.00935	-0.08082	0.036	KO_Down	KO_Down	KO_Up	-0.1174	866;1346	74;135	1782;1477	173;142	1545;1482	130;198	2077;900	163;90
ENSMUSG00000020225:120039112-120060814	ENSMUSG00000020225	Tmbim4	4	chr10:120039112	exon	chr10:120060814	utr3	-1.11147	-0.57102	0.5208	KO_Down	KO_Down	KO_Up	0.18607	2;1	305;510	2;0	552;545	1;2	465;740	3;3	735;346
ENSMUSG00000020226:75913776-75907855	ENSMUSG00000020226	Slc5a4b	4	chr10:75913776	intron	chr10:75907855	intron	10.4924	9.3202	10.6784	KO_Up	KO_Up	KO_Up	9.28928	0;0	0;2	2;2	0;1	1;2	1;0	1;2	1;0
ENSMUSG00000020234:81202055-81200237	ENSMUSG00000020234	4930404N11Rik	2	chr10:81202055	exon	chr10:81200237	intron	0.03905	-0.41469	0.38005	KO_Up	KO_Down	KO_Up	0.28046	4;6	2;3	8;5	4;2	5;3	3;5	15;8	2;2
ENSMUSG00000020235:81202931-81202713	ENSMUSG00000020235	Fzr1	3	chr10:81202931	utr3	chr10:81202713	utr3	3.01611	3.06682	2.91507	KO_Up	KO_Up	KO_Up	2.70092	0;2	397;562	17;3	599;543	14;4	461;579	11;9	660;474
ENSMUSG00000020248:82586015-82585838	ENSMUSG00000020248	Nfyb	4	chr10:82586015	utr3	chr10:82585838	utr3	0.08545	0.05915	0.1591	KO_Up	KO_Up	KO_Up	0.04486	150;259	17;27	274;254	22;21	201;331	22;20	334;145	20;13
ENSMUSG00000020250:82715044-82733544	ENSMUSG00000020250	Txnrd1	10	chr10:82715044	exon	chr10:82733544	utr3	-1.06464	-11.135	0.24137	KO_Down	KO_Down	KO_Up	-1.83893	3;2	66;108	1;2	135;97	0;0	114;108	1;5	170;51
ENSMUSG00000020256:83331886-83323318	ENSMUSG00000020256	Aldh1l2	2	chr10:83331886	exon	chr10:83323318	utr3	0.22125	0.69288	0.47517	KO_Up	KO_Up	KO_Up	0.55802	5;6	2;10	6;1	2;3	8;9	3;2	4;2	3;0
ENSMUSG00000020257:106063581-106068303	ENSMUSG00000020257	Wdr82	5	chr9:106063581	utr3	chr9:106068303	utr3	0.1791	-1.47263	0.64461	KO_Up	KO_Down	KO_Up	0.25139	1;1	97;136	3;0	200;107	0;1	143;174	3;1	200;86
ENSMUSG00000020261:55124728-55127154	ENSMUSG00000020261	Slc36a1	3	chr11:55124728	utr3	chr11:55127154	utr3	-0.13209	-0.20442	0.24966	KO_Down	KO_Down	KO_Up	-0.27957	13;8	151;247	14;9	236;243	5;17	207;227	15;12	354;102
ENSMUSG00000020262:77161369-77158631	ENSMUSG00000020262	Adarb1	8	chr10:77161369	exon	chr10:77158631	exon	2.2674	0.82092	1.93412	KO_Up	KO_Up	KO_Up	1.14081	0;1	2;0	6;3	2;8	0;2	1;2	5;0	1;0
ENSMUSG00000020263:83455570-83435899	ENSMUSG00000020263	Appl2	6	chr10:83455570	intron	chr10:83435899	utr3	0.44792	0.50569	1.71679	KO_Up	KO_Up	KO_Up	-1.35154	2;2	155;226	6;1	248;211	4;4	200;347	3;10	374;142
ENSMUSG00000020265:77452838-77453249	ENSMUSG00000020265	Sumo3	5	chr10:77452838	utr3	chr10:77453249	utr3	0.75975	1.30904	0.67994	KO_Up	KO_Up	KO_Up	1.56164	1;2	3998;5824	4;2	6210;5507	6;3	5299;6224	3;3	6828;4607
ENSMUSG00000020268:54744077-54741212	ENSMUSG00000020268	Lyrm7	8	chr11:54744077	exon	chr11:54741212	exon	11.0906	10.3275	12.3709	KO_Up	KO_Up	KO_Up	10.2998	0;0	10;13	4;3	22;5	3;0	9;14	3;1	16;4
ENSMUSG00000020280:23671559-23682875	ENSMUSG00000020280	Pus10	9	chr11:23671559	intron	chr11:23682875	utr3	11.3336	10.8791	8.7444	KO_Up	KO_Up	KO_Up	8.39572	0;0	26;35	4;3	37;43	2;4	32;51	1;0	38;25
ENSMUSG00000020283:23599383-23598822	ENSMUSG00000020283	Pex13	9	chr11:23599383	exon	chr11:23598822	utr3	2.18252	3.03869	2.49262	KO_Up	KO_Up	KO_Up	2.01791	1;1	49;89	4;6	80;62	6;11	42;52	5;5	74;32
ENSMUSG00000020300:31882712-31885633	ENSMUSG00000020300	Cpeb4	14	chr11:31882712	utr3	chr11:31885633	utr3	10.5522	11.0605	11.1119	KO_Up	KO_Up	KO_Up	9.66024	0;0	147;200	1;2	260;133	4;1	155;203	2;2	268;89
ENSMUSG00000020305:30985491-31051469	ENSMUSG00000020305	Asb3	6	chr11:30985491	intron	chr11:31051469	utr3	-1.73621	0.70539	1.15844	KO_Down	KO_Up	KO_Up	0.23999	2;1	77;92	0;1	143;105	1;4	111;106	5;2	139;53
ENSMUSG00000020307:79523923-79524229	ENSMUSG00000020307	Cdc34	3	chr10:79523923	utr3	chr10:79524229	utr3	0.27663	0.31618	0.49344	KO_Up	KO_Up	KO_Up	0.06295	22;43	661;1068	54;45	1101;1035	40;60	1114;1112	90;26	1432;609
ENSMUSG00000020311:30889955-30881753	ENSMUSG00000020311	Erlec1	14	chr11:30889955	intron	chr11:30881753	utr3	9.6954	11.5559	11.4811	KO_Up	KO_Up	KO_Up	10.115	0;0	17;18	1;2	30;23	2;1	16;21	3;4	24;12
ENSMUSG00000020321:21508464-21507245	ENSMUSG00000020321	Mdh1	4	chr11:21508464	exon	chr11:21507245	utr3	10.2149	11.451	10.2455	KO_Up	KO_Up	KO_Up	11.324	0;0	307;534	2;0	514;416	2;3	490;560	3;0	685;382
ENSMUSG00000020326:40639784-40639380	ENSMUSG00000020326	Ccng1	7	chr11:40639784	utr3	chr11:40639380	utr3	1.72317	2.39365	2.07121	KO_Up	KO_Up	KO_Up	1.90807	0;1	112;177	2;2	185;141	5;0	147;168	2;2	203;94
ENSMUSG00000020329:79580791-79572005	ENSMUSG00000020329	Polrmt	2	chr10:79580791	intron	chr10:79572005	utr3	0.33726	1.49389	0.93933	KO_Up	KO_Up	KO_Up	-0.43818	1;1	32;77	1;2	62;63	1;7	55;59	3;1	51;46
ENSMUSG00000020330:40608604-40606764	ENSMUSG00000020330	Hmmr	5	chr11:40608604	intron	chr11:40606764	exon	2.21412	1.92546	2.01071	KO_Up	KO_Up	KO_Up	-6.20382	1;0	3;13	2;3	12;7	3;1	7;6	2;3	8;11
ENSMUSG00000020334:53905083-53873952	ENSMUSG00000020334	Slc22a4	3	chr11:53905083	intron	chr11:53873952	utr3	0.0183	-0.04745	0.05351	KO_Up	KO_Down	KO_Up	-0.49191	35;69	3;6	71;64	7;6	62;102	8;10	80;36	4;3
ENSMUSG00000020359:51490417-51494089	ENSMUSG00000020359	Phykpl	4	chr11:51490417	utr3	chr11:51494089	utr3	-0.2704	2.36855	0.29112	KO_Down	KO_Up	KO_Up	1.01464	0;1	45;86	1;0	83;85	2;4	50;90	1;0	69;18
ENSMUSG00000020361:53183347-53152403	ENSMUSG00000020361	Hspa4	18	chr11:53183347	intron	chr11:53152403	utr3	-2.80988	-1.08207	0.04606	KO_Down	KO_Down	KO_Up	-1.83868	1;5	273;492	0;1	498;456	1;2	460;459	8;0	604;308
ENSMUSG00000020362:49596956-49565510	ENSMUSG00000020362	Cnot6	16	chr11:49596956	intron	chr11:49565510	utr3	-13.4033	-11.2676	0.61608	KO_Down	KO_Down	KO_Up	-0.52939	1;2	163;272	0;0	292;285	0;0	233;437	3;2	374;110
ENSMUSG00000020366:49751189-49777247	ENSMUSG00000020366	Mapk9	7	chr11:49751189	intron	chr11:49777247	utr3	8.94544	11.4332	10.8585	KO_Up	KO_Up	KO_Up	10.0182	0;0	19;45	1;0	27;26	3;2	24;32	3;1	42;17
ENSMUSG00000020372:48695800-48696911	ENSMUSG00000020372	Rack1	3	chr11:48695800	exon	chr11:48696911	utr3	-0.1589	-0.33242	0.21868	KO_Down	KO_Down	KO_Up	-0.04937	21;24	9931;14437	24;25	16484;14005	23;19	14607;14580	34;19	17578;7425
ENSMUSG00000020375:50315148-50288579	ENSMUSG00000020375	Rufy1	13	chr11:50315148	intron	chr11:50288579	exon	-10.1455	-0.24788	0.45504	KO_Down	KO_Down	KO_Up	-0.54359	0;2	9;11	0;0	15;12	0;2	5;9	2;1	15;4
ENSMUSG00000020385:51171744-51172589	ENSMUSG00000020385	Clk4	8	chr11:51171744	intron	chr11:51172589	utr3	1.85965	1.38337	2.29297	KO_Up	KO_Up	KO_Up	2.26652	0;1	14;33	0;4	29;20	3;0	35;30	3;2	47;10
ENSMUSG00000020397:46331713-46332353	ENSMUSG00000020397	Med7	3	chr11:46331713	exon	chr11:46332353	utr3	1.41823	-0.91664	0.05697	KO_Up	KO_Down	KO_Up	0.45957	2;1	124;177	7;3	211;154	1;1	158;230	2;1	214;83
ENSMUSG00000020402:52279682-52280222	ENSMUSG00000020402	Vdac1	7	chr11:52279682	utr3	chr11:52280222	utr3	0.998	-10.9045	0.36354	KO_Up	KO_Down	KO_Up	-9.5132	1;1	936;1679	3;2	1845;1598	0;0	1606;2600	1;2	2426;869
ENSMUSG00000020407:9079513-9086166	ENSMUSG00000020407	Upp1	2	chr11:9079513	exon	chr11:9086166	utr3	-0.49573	0.79942	1.43378	KO_Down	KO_Up	KO_Up	-0.02977	2;4	631;917	4;1	906;928	5;8	892;960	13;6	1067;571
ENSMUSG00000020409:43336201-43337505	ENSMUSG00000020409	Slu7	9	chr11:43336201	exon	chr11:43337505	utr3	-0.09167	-0.07456	0.04634	KO_Down	KO_Down	KO_Up	0.01728	294;457	98;169	467;421	207;185	408;583	147;270	562;276	231;54
ENSMUSG00000020412:4635413-4635697	ENSMUSG00000020412	Ascc2	3	chr11:4635413	utr3	chr11:4635697	utr3	0.74556	0.81242	0.3098	KO_Up	KO_Up	KO_Up	0.7992	3;5	44;61	6;13	83;71	7;13	57;77	12;2	73;64
ENSMUSG00000020430:3919471-3929214	ENSMUSG00000020430	Pes1	7	chr11:3919471	exon	chr11:3929214	utr3	0.68805	3.02819	1.72648	KO_Up	KO_Up	KO_Up	1.71498	0;1	312;460	2;0	471;427	1;9	383;417	4;0	502;295
ENSMUSG00000020431:7124294-7128502	ENSMUSG00000020431	Adcy1	5	chr11:7124294	utr3	chr11:7128502	utr3	0.00682	1.07886	1.93709	KO_Up	KO_Up	KO_Up	1.502	0;1	0;2	2;0	2;1	2;3	1;1	4;2	0;1
ENSMUSG00000020432:3873074-3867381	ENSMUSG00000020432	Tcn2	2	chr11:3873074	intron	chr11:3867381	utr3	0.07957	0.03832	0.11729	KO_Up	KO_Up	KO_Up	-0.03279	18;35	2;1	29;27	0;2	21;38	3;0	30;36	1;0
ENSMUSG00000020441:59100819-59101563	ENSMUSG00000020441	2310033P09Rik	2	chr11:59100819	exon	chr11:59101563	utr3	0.0451	0.1514	0.1411	KO_Up	KO_Up	KO_Up	0.18933	146;216	234;378	232;223	374;352	221;240	331;303	280;137	389;196
ENSMUSG00000020454:3170259-3194584	ENSMUSG00000020454	Eif4enif1	8	chr11:3170259	exon	chr11:3194584	utr3	8.16856	11.3607	9.575	KO_Up	KO_Up	KO_Up	10.847	0;0	135;185	0;1	206;190	2;5	149;172	2;0	223;92
ENSMUSG00000020457:3205605-3199921	ENSMUSG00000020457	Drg1	3	chr11:3205605	intron	chr11:3199921	utr3	-1.19152	0.37966	0.31321	KO_Down	KO_Up	KO_Up	1.2109	0;2	145;238	0;1	273;207	1;2	211;247	2;1	331;150
ENSMUSG00000020459:29492203-29495109	ENSMUSG00000020459	Mtif2	9	chr11:29492203	intron	chr11:29495109	utr3	1.89421	2.89128	3.4533	KO_Up	KO_Up	KO_Up	0.01625	1;0	8;4	2;1	3;2	3;5	4;5	7;3	6;2
ENSMUSG00000020463:29159639-29170795	ENSMUSG00000020463	Ppp4r3b	14	chr11:29159639	utr3	chr11:29170795	utr3	2.41624	-0.23487	0.93115	KO_Up	KO_Down	KO_Up	1.02921	0;1	10;40	5;2	46;42	1;0	34;40	2;0	64;15
ENSMUSG00000020464:29104872-29111824	ENSMUSG00000020464	Pnpt1	7	chr11:29104872	exon	chr11:29111824	utr3	1.59053	1.61987	2.01281	KO_Up	KO_Up	KO_Up	1.60656	2;6	1;2	17;9	3;1	15;8	2;1	12;12	1;1
ENSMUSG00000020477:5664189-5654323	ENSMUSG00000020477	Mrps24	6	chr11:5664189	intron	chr11:5654323	utr3	-0.41844	0.11365	1.1775	KO_Down	KO_Up	KO_Up	1.72005	1;2	230;405	1;2	476;427	3;1	441;417	7;2	591;288
ENSMUSG00000020491:58771496-58774009	ENSMUSG00000020491	2810021J22Rik	2	chr11:58771496	exon	chr11:58774009	utr3	0.21008	0.41813	0.75305	KO_Up	KO_Up	KO_Up	1.01195	2;5	4;12	2;4	7;4	7;8	14;7	3;7	7;3
ENSMUSG00000020492:87012825-87015459	ENSMUSG00000020492	Ska2	5	chr11:87012825	utr3	chr11:87015459	utr3	1.90439	0.53237	1.78036	KO_Up	KO_Up	KO_Up	-7.85762	0;1	20;33	3;2	39;25	1;1	41;16	4;1	37;27
ENSMUSG00000020513:86454148-86458184	ENSMUSG00000020513	Tubd1	2	chr11:86454148	intron	chr11:86458184	utr3	-1.12997	0.03351	0.52017	KO_Down	KO_Up	KO_Up	1.07785	1;3	35;50	0;2	52;47	2;2	38;46	4;1	51;21
ENSMUSG00000020525:85224344-85237124	ENSMUSG00000020525	Ppm1d	8	chr11:85224344	intron	chr11:85237124	utr3	1.36094	-9.41753	0.02609	KO_Up	KO_Down	KO_Up	1.49011	1;0	688;1044	0;3	1130;941	0;0	924;1124	1;0	1264;424
ENSMUSG00000020532:84196924-84292475	ENSMUSG00000020532	Acaca	2	chr11:84196924	intron	chr11:84292475	utr3	0.51517	0.49374	0.00534	KO_Up	KO_Up	KO_Up	-0.38555	13;13	36;42	21;29	39;49	17;30	31;53	18;10	49;33
ENSMUSG00000020534:60693844-60679722	ENSMUSG00000020534	Shmt1	2	chr11:60693844	intron	chr11:60679722	utr3	-0.84087	-0.0571	0.03163	KO_Down	KO_Down	KO_Up	-3.53436	3;6	74;163	1;4	154;100	5;4	98;147	8;2	208;56
ENSMUSG00000020536:60591515-60604980	ENSMUSG00000020536	Llgl1	3	chr11:60591515	intron	chr11:60604980	utr3	0.68767	1.95931	1.28998	KO_Up	KO_Up	KO_Up	1.38037	0;1	223;429	0;2	406;394	3;2	306;543	2;0	406;135
ENSMUSG00000020537:60359066-60359530	ENSMUSG00000020537	Drg2	2	chr11:60359066	utr3	chr11:60359530	utr3	0.09896	0.11679	0.26951	KO_Up	KO_Up	KO_Up	0.26214	1;14	88;105	9;8	118;104	10;7	116;102	9;8	142;61
ENSMUSG00000020538:60105993-60090424	ENSMUSG00000020538	Srebf1	3	chr11:60105993	intron	chr11:60090424	utr3	-9.36205	1.87519	1.92884	KO_Down	KO_Up	KO_Up	1.59173	0;1	85;121	0;0	128;86	1;3	83;128	3;1	150;59
ENSMUSG00000020547:36184898-36142259	ENSMUSG00000020547	Bzw2	7	chr12:36184898	exon	chr12:36142259	utr3	-0.42616	-10.5376	0.42393	KO_Down	KO_Down	KO_Up	1.44387	2;0	75;129	1;1	152;135	0;0	120;159	3;0	138;104
ENSMUSG00000020564:33336489-33418271	ENSMUSG00000020564	Atxn7l1	12	chr12:33336489	intron	chr12:33418271	utr3	2.53259	0.59072	1.05423	KO_Up	KO_Up	KO_Up	1.01698	1;0	2;6	5;3	5;3	1;1	7;3	1;1	3;3
ENSMUSG00000020571:17323971-17334369	ENSMUSG00000020571	Pdia6	10	chr12:17323971	exon	chr12:17334369	utr3	2.41994	0.68748	3.02662	KO_Up	KO_Up	KO_Up	2.29434	1;0	6445;9877	5;1	9893;7436	2;0	8534;9228	6;2	10261;3686
ENSMUSG00000020572:32896722-32901605	ENSMUSG00000020572	Nampt	4	chr12:32896722	exon	chr12:32901605	utr3	0.94789	-0.12758	1.1247	KO_Up	KO_Down	KO_Up	2.20607	1;1	225;312	2;2	343;227	2;0	287;296	4;0	325;92
ENSMUSG00000020577:36065555-36064974	ENSMUSG00000020577	Tspan13	3	chr12:36065555	utr3	chr12:36064974	utr3	0.5139	0.39295	0.10284	KO_Up	KO_Up	KO_Up	0.06353	16;15	21;38	32;27	36;23	25;34	31;40	26;11	43;16
ENSMUSG00000020580:17018240-17035593	ENSMUSG00000020580	Rock2	46	chr12:17018240	exon	chr12:17035593	utr3	0.28974	0.16154	0.45504	KO_Up	KO_Up	KO_Up	0.49685	68;123	131;180	131;125	198;132	120;92	159;152	141;111	218;114
ENSMUSG00000020585:8986422-8988726	ENSMUSG00000020585	Laptm4a	8	chr12:8986422	intron	chr12:8988726	utr3	0.64331	0.59503	2.78012	KO_Up	KO_Up	KO_Up	-0.32673	0;1	4906;8160	2;0	8477;7987	2;0	7784;14493	4;5	11413;5222
ENSMUSG00000020593:16587386-16587074	ENSMUSG00000020593	Lpin1	3	chr12:16587386	utr3	chr12:16587074	utr3	-9.31499	-9.25896	2.25885	KO_Down	KO_Down	KO_Up	0.55893	0;1	19;19	0;0	23;10	0;0	17;21	3;0	15;10
ENSMUSG00000020594:8743965-8802528	ENSMUSG00000020594	Pum2	16	chr12:8743965	intron	chr12:8802528	utr3	10.4626	11.1291	12.9861	KO_Up	KO_Up	KO_Up	11.6699	0;0	238;375	0;2	407;299	0;8	333;367	4;1	383;181
ENSMUSG00000020598:44645183-44645622	ENSMUSG00000020598	Nrcam	5	chr12:44645183	utr3	chr12:44645622	utr3	1.62801	2.77606	2.60544	KO_Up	KO_Up	KO_Up	2.03396	1;0	18;37	2;2	37;35	3;4	28;22	7;1	23;29
ENSMUSG00000020601:15842199-15841729	ENSMUSG00000020601	Trib2	4	chr12:15842199	utr3	chr12:15841729	utr3	10.5205	10.946	11.1489	KO_Up	KO_Up	KO_Up	11.1109	0;0	108;157	3;1	197;195	3;1	156;187	2;1	179;83
ENSMUSG00000020604:109452932-109464150	ENSMUSG00000020604	Arsg	2	chr11:109452932	intron	chr11:109464150	utr3	0.6056	0.48148	0.46661	KO_Up	KO_Up	KO_Up	-11.0579	1;3	4;4	3;4	5;2	4;0	2;3	3;2	4;2
ENSMUSG00000020608:11353313-11368246	ENSMUSG00000020608	Smc6	22	chr12:11353313	intron	chr12:11368246	utr3	0.78714	-9.17882	1.67848	KO_Up	KO_Down	KO_Up	-1.07168	0;1	96;125	2;0	150;85	0;0	76;96	2;1	134;44
ENSMUSG00000020609:8060085-8066055	ENSMUSG00000020609	Apob	2	chr12:8060085	exon	chr12:8066055	utr3	-0.59287	-0.21176	0.12731	KO_Down	KO_Down	KO_Up	-0.23012	5;4	0;2	7;3	8;0	3;2	0;2	4;0	0;0
ENSMUSG00000020612:109554495-109560473	ENSMUSG00000020612	Prkar1a	8	chr11:109554495	intron	chr11:109560473	utr3	0.70233	1.35835	0.12155	KO_Up	KO_Up	KO_Up	-1.13478	0;2	611;987	4;0	1078;919	4;3	857;1666	1;1	1296;481
ENSMUSG00000020623:110399419-110413832	ENSMUSG00000020623	Map2k6	10	chr11:110399419	intron	chr11:110413832	intron	0.53281	-1.31909	1.43694	KO_Up	KO_Down	KO_Up	0.99244	2;3	17;24	5;1	24;16	1;2	25;56	2;9	24;6
ENSMUSG00000020627:5408794-5344352	ENSMUSG00000020627	Klhl29	7	chr12:5408794	intron	chr12:5344352	intron	-10.5505	-1.23407	0.33977	KO_Down	KO_Down	KO_Up	0.69314	0;3	4;3	0;0	5;8	1;0	4;10	4;1	12;3
ENSMUSG00000020628:28759506-28741012	ENSMUSG00000020628	Trappc12	5	chr12:28759506	utr3	chr12:28741012	utr3	2.63349	1.68671	1.79899	KO_Up	KO_Up	KO_Up	0.06063	0;2	47;54	8;8	82;71	3;4	45;52	6;3	93;42
ENSMUSG00000020629:28731605-28732170	ENSMUSG00000020629	Adi1	2	chr12:28731605	utr3	chr12:28732170	utr3	0.03101	-0.00275	0.05499	KO_Up	KO_Down	KO_Up	-0.06399	69;101	110;183	142;78	214;148	85;125	157;203	131;63	250;77
ENSMUSG00000020630:28701957-28709585	ENSMUSG00000020630	Rnaseh1	2	chr12:28701957	intron	chr12:28709585	utr3	2.10894	2.25682	1.73014	KO_Up	KO_Up	KO_Up	2.00338	0;1	13;29	3;0	16;10	1;2	12;11	3;0	23;10
ENSMUSG00000020634:4932056-4931910	ENSMUSG00000020634	Ubxn2a	11	chr12:4932056	intron	chr12:4931910	intron	1.49732	1.92159	1.62921	KO_Up	KO_Up	KO_Up	1.39416	2;1	8;9	5;8	3;12	5;11	8;13	9;1	12;5
ENSMUSG00000020638:26528970-26529833	ENSMUSG00000020638	Cmpk2	3	chr12:26528970	utr3	chr12:26529833	utr3	1.41596	2.19802	1.27931	KO_Up	KO_Up	KO_Up	1.89398	1;1	68;134	4;2	99;119	7;5	107;118	3;1	110;55
ENSMUSG00000020640:4671085-4763949	ENSMUSG00000020640	Itsn2	15	chr12:4671085	intron	chr12:4763949	utr3	1.42597	1.35688	2.02072	KO_Up	KO_Up	KO_Up	1.81017	1;2	36;69	8;1	66;37	5;4	41;64	6;6	85;27
ENSMUSG00000020647:4350688-4297362	ENSMUSG00000020647	Ncoa1	3	chr12:4350688	intron	chr12:4297362	utr3	-0.81252	-10.9936	0.58147	KO_Down	KO_Down	KO_Up	-0.41508	1;1	1;2	0;2	6;2	0;0	4;4	0;2	8;0
ENSMUSG00000020650:31646366-31645354	ENSMUSG00000020650	Bcap29	3	chr12:31646366	exon	chr12:31645354	utr3	1.01539	2.02067	1.80394	KO_Up	KO_Up	KO_Up	1.07758	3;0	39;43	8;1	42;41	12;3	48;35	10;2	44;26
ENSMUSG00000020654:4226691-4263523	ENSMUSG00000020654	Adcy3	2	chr12:4226691	intron	chr12:4263523	utr3	-1.46164	-1.06325	0.18412	KO_Down	KO_Down	KO_Up	-1.04056	1;7	15;18	0;3	23;23	2;2	14;32	1;6	27;9
ENSMUSG00000020656:24666396-24667385	ENSMUSG00000020656	Grhl1	3	chr12:24666396	utr3	chr12:24667385	utr3	0.94403	1.11444	1.83113	KO_Up	KO_Up	KO_Up	0.60476	2;1	71;127	2;5	148;96	4;2	65;116	6;4	126;50
ENSMUSG00000020658:4020988-4012556	ENSMUSG00000020658	Efr3b	9	chr12:4020988	utr3	chr12:4012556	utr3	10.502	11.0288	9.4973	KO_Up	KO_Up	KO_Up	11.8343	0;0	164;235	0;5	226;202	1;4	187;280	0;1	272;92
ENSMUSG00000020661:3875217-3964440	ENSMUSG00000020661	Dnmt3a	15	chr12:3875217	intron	chr12:3964440	utr3	-11.275	0.12455	0.48272	KO_Down	KO_Up	KO_Up	0.05768	2;1	126;178	0;0	186;177	1;3	153;195	6;0	266;82
ENSMUSG00000020668:3448888-3454063	ENSMUSG00000020668	Kif3c	4	chr12:3448888	intron	chr12:3454063	utr3	1.4183	2.61668	1.47192	KO_Up	KO_Up	KO_Up	2.96787	0;1	124;168	1;2	180;160	4;2	130;189	1;2	230;57
ENSMUSG00000020671:3342988-3299703	ENSMUSG00000020671	Rab10	26	chr12:3342988	intron	chr12:3299703	utr3	11.5784	9.68588	13.5538	KO_Up	KO_Up	KO_Up	9.96536	0;0	131;197	3;0	248;200	2;0	221;192	4;0	304;171
ENSMUSG00000020674:30003106-30066599	ENSMUSG00000020674	Pxdn	3	chr12:30003106	intron	chr12:30066599	utr3	1.77145	1.72679	1.50102	KO_Up	KO_Up	KO_Up	3.17022	1;0	1;4	1;3	4;1	2;3	1;1	3;1	3;0
ENSMUSG00000020680:83375882-83397567	ENSMUSG00000020680	Taf15	10	chr11:83375882	exon	chr11:83397567	utr3	-9.79784	-0.22716	1.63303	KO_Down	KO_Down	KO_Up	-10.442	0;2	363;541	0;0	612;485	1;1	388;702	5;0	637;158
ENSMUSG00000020681:105880084-105880772	ENSMUSG00000020681	Ace	2	chr11:105880084	utr3	chr11:105880772	utr3	0.15725	0.67399	0.07547	KO_Up	KO_Up	KO_Up	-0.90953	0;5	17;48	3;3	36;33	4;2	17;28	1;2	33;10
ENSMUSG00000020694:105166733-105173001	ENSMUSG00000020694	Tlk2	20	chr11:105166733	utr3	chr11:105173001	utr3	3.43084	0.90652	3.50938	KO_Up	KO_Up	KO_Up	-0.17438	0;1	317;499	7;5	572;458	1;1	403;574	7;3	612;182
ENSMUSG00000020697:82674492-82695098	ENSMUSG00000020697	Lig3	11	chr11:82674492	exon	chr11:82695098	utr3	3.33236	1.7659	2.05571	KO_Up	KO_Up	KO_Up	0.25023	0;1	29;42	6;5	42;28	3;1	37;39	3;1	39;21
ENSMUSG00000020701:82336574-82337152	ENSMUSG00000020701	Tmem132e	5	chr11:82336574	utr3	chr11:82337152	utr3	0.46688	1.67016	1.18709	KO_Up	KO_Up	KO_Up	2.05008	0;2	433;642	2;1	608;574	1;7	571;814	4;2	964;411
ENSMUSG00000020706:106143258-106141824	ENSMUSG00000020706	Ftsj3	5	chr11:106143258	exon	chr11:106141824	exon	0.80246	1.096	0.92897	KO_Up	KO_Up	KO_Up	0.5548	2;5	22;27	6;8	35;26	10;7	32;20	6;10	37;35
ENSMUSG00000020707:80080369-80090578	ENSMUSG00000020707	Rnf135	5	chr11:80080369	intron	chr11:80090578	utr3	1.62511	3.1071	2.71618	KO_Up	KO_Up	KO_Up	1.28789	0;1	123;214	2;2	216;208	5;6	195;179	10;0	254;114
ENSMUSG00000020715:106319702-106304621	ENSMUSG00000020715	Ern1	14	chr11:106319702	intron	chr11:106304621	utr3	0.33802	-10.8244	0.92635	KO_Up	KO_Down	KO_Up	0.32721	2;0	18;19	2;1	22;18	0;0	20;13	2;2	23;6
ENSMUSG00000020717:106571873-106545043	ENSMUSG00000020717	Pecam1	17	chr11:106571873	exon	chr11:106545043	utr3	16.9196	17.3221	17.8964	KO_Up	KO_Up	KO_Up	22.165	0;0	1372;2234	0;2	2723;2812	1;5	2269;2212	6;2	3111;1131
ENSMUSG00000020719:106671523-106671181	ENSMUSG00000020719	Ddx5	7	chr11:106671523	utr3	chr11:106671181	utr3	-8.93777	0.7478	0.89982	KO_Down	KO_Up	KO_Up	0.47647	1;0	151;264	0;0	284;202	1;1	209;256	2;0	319;138
ENSMUSG00000020721:107578397-107582520	ENSMUSG00000020721	Helz	38	chr11:107578397	utr3	chr11:107582520	utr3	11.8549	12.5589	12.0099	KO_Up	KO_Up	KO_Up	11.0251	0;0	66;101	3;0	90;85	7;2	53;74	3;1	84;30
ENSMUSG00000020723:107624655-107623190	ENSMUSG00000020723	Cacng4	3	chr11:107624655	utr3	chr11:107623190	utr3	0.27063	0.71901	0.25399	KO_Up	KO_Up	KO_Up	0.5339	8;10	4;10	17;16	5;13	8;37	14;5	19;10	13;4
ENSMUSG00000020728:108331421-108751439	ENSMUSG00000020728	Cep112	8	chr11:108331421	exon	chr11:108751439	utr3	1.37689	0.62359	2.11308	KO_Up	KO_Up	KO_Up	0.3408	1;2	25;39	2;7	35;27	3;1	22;49	7;4	40;9
ENSMUSG00000020733:115057945-115072003	ENSMUSG00000020733	Slc9a3r1	5	chr11:115057945	intron	chr11:115072003	utr3	-8.88563	-0.37671	0.2144	KO_Down	KO_Down	KO_Up	1.15438	1;0	205;326	0;0	358;276	0;1	274;466	0;1	424;129
ENSMUSG00000020739:115457545-115474729	ENSMUSG00000020739	Nup85	2	chr11:115457545	exon	chr11:115474729	utr3	0.76919	-0.50346	0.90868	KO_Up	KO_Down	KO_Up	1.49086	1;0	169;300	1;1	296;236	1;0	238;421	2;0	337;129
ENSMUSG00000020740:115475743-115475262	ENSMUSG00000020740	Gga3	2	chr11:115475743	utr3	chr11:115475262	utr3	-0.47748	0.11103	0.31969	KO_Down	KO_Up	KO_Up	-0.32558	6;6	3;3	4;8	7;6	7;11	5;2	18;10	7;0
ENSMUSG00000020752:115818450-115783422	ENSMUSG00000020752	Recql5	3	chr11:115818450	utr3	chr11:115783422	utr3	0.4799	0.24982	0.42733	KO_Up	KO_Up	KO_Up	0.49015	6;7	86;146	14;12	136;151	7;15	136;182	22;5	224;87
ENSMUSG00000020755:115847086-115857545	ENSMUSG00000020755	Sap30bp	6	chr11:115847086	intron	chr11:115857545	utr3	1.26519	2.2812	1.92211	KO_Up	KO_Up	KO_Up	-8.53689	0;1	84;95	0;3	97;96	1;5	51;153	3;2	138;76
ENSMUSG00000020758:115885585-115899236	ENSMUSG00000020758	Itgb4	2	chr11:115885585	exon	chr11:115899236	utr3	0.68647	-0.02469	0.79101	KO_Up	KO_Down	KO_Up	1.08196	0;2	32;51	4;0	65;37	1;1	34;53	1;2	59;19
ENSMUSG00000020773:116003406-115996579	ENSMUSG00000020773	Trim47	2	chr11:116003406	intron	chr11:115996579	utr3	0.23649	0.32463	0.87656	KO_Up	KO_Up	KO_Up	0.79573	1;0	31;45	1;1	68;58	1;1	53;65	2;0	53;23
ENSMUSG00000020776:116034073-116033111	ENSMUSG00000020776	Fbf1	2	chr11:116034073	utr3	chr11:116033111	utr3	-0.54624	0.25578	0.25016	KO_Down	KO_Up	KO_Up	-0.92298	3;4	175;274	5;1	268;306	6;5	241;345	5;6	314;238
ENSMUSG00000020777:116065901-116064026	ENSMUSG00000020777	Acox1	12	chr11:116065901	exon	chr11:116064026	utr3	8.76822	9.28497	11.0376	KO_Up	KO_Up	KO_Up	10.2438	0;0	31;32	0;1	52;31	1;2	35;58	4;0	65;20
ENSMUSG00000020780:116145223-116135992	ENSMUSG00000020780	Srp68	7	chr11:116145223	exon	chr11:116135992	utr3	1.85725	0.844	1.26404	KO_Up	KO_Up	KO_Up	0.46646	2;3	586;956	11;12	1013;931	9;3	789;1902	8;6	1383;592
ENSMUSG00000020787:72905327-72906022	ENSMUSG00000020787	P2rx1	2	chr11:72905327	utr3	chr11:72906022	utr3	-0.10455	-12.2342	0.91419	KO_Down	KO_Down	KO_Up	-0.81933	0;6	6;6	1;3	11;1	0;0	14;6	10;0	7;0
ENSMUSG00000020788:72883660-72883863	ENSMUSG00000020788	Atp2a3	2	chr11:72883660	utr3	chr11:72883863	utr3	10.263	10.8615	9.25878	KO_Up	KO_Up	KO_Up	9.59457	0;0	225;296	1;2	377;320	3;1	326;314	3;0	418;371
ENSMUSG00000020790:72611801-72662046	ENSMUSG00000020790	Ankfy1	12	chr11:72611801	intron	chr11:72662046	utr3	10.1685	10.4943	10.9204	KO_Up	KO_Up	KO_Up	10.0656	0;0	200;343	2;0	384;326	2;4	271;409	2;1	442;186
ENSMUSG00000020792:116179935-116179714	ENSMUSG00000020792	Exoc7	2	chr11:116179935	utr3	chr11:116179714	utr3	0.07288	0.10638	0.13544	KO_Up	KO_Up	KO_Up	0.24715	194;265	5;12	301;270	6;5	273;326	6;5	363;321	7;5
ENSMUSG00000020802:116459413-116428842	ENSMUSG00000020802	Ube2o	6	chr11:116459413	intron	chr11:116428842	utr3	0.68898	1.91011	1.05105	KO_Up	KO_Up	KO_Up	1.17392	0;5	193;367	7;2	388;316	9;11	300;330	8;3	397;171
ENSMUSG00000020806:116536420-116488994	ENSMUSG00000020806	Rhbdf2	2	chr11:116536420	exon	chr11:116488994	utr3	-0.82115	0.25115	0.39288	KO_Down	KO_Up	KO_Up	1.06603	7;12	29;55	5;5	51;37	14;11	40;47	14;9	47;23
ENSMUSG00000020817:70810049-70833726	ENSMUSG00000020817	Rabep1	34	chr11:70810049	exon	chr11:70833726	utr3	10.1612	10.1377	12.4188	KO_Up	KO_Up	KO_Up	11.1911	0;0	51;84	0;1	81;70	2;0	74;101	2;5	113;66
ENSMUSG00000020823:117008139-117050088	ENSMUSG00000020823	Sec14l1	10	chr11:117008139	intron	chr11:117050088	utr3	-2.09672	1.19972	0.82844	KO_Down	KO_Up	KO_Up	-1.70156	0;3	292;536	1;0	502;486	1;7	421;734	6;1	635;212
ENSMUSG00000020827:70496987-70505307	ENSMUSG00000020827	Mink1	2	chr11:70496987	utr3	chr11:70505307	utr3	1.44339	-0.28052	0.3667	KO_Up	KO_Down	KO_Up	0.28512	0;1	5;4	1;6	9;10	1;1	11;12	1;1	9;5
ENSMUSG00000020846:75910822-75910022	ENSMUSG00000020846	Rflnb	6	chr11:75910822	utr3	chr11:75910022	utr3	0.56939	0.64235	1.22202	KO_Up	KO_Up	KO_Up	0.39193	2;1	579;1110	4;2	1200;980	3;3	823;1919	3;3	1165;417
ENSMUSG00000020849:75623916-75656664	ENSMUSG00000020849	Ywhae	14	chr11:75623916	exon	chr11:75656664	utr3	-0.01166	-2.02869	0.08345	KO_Down	KO_Down	KO_Up	0.17651	1;2	1122;1567	2;2	2074;1658	1;0	1572;1962	3;1	2392;798
ENSMUSG00000020850:75379678-75400272	ENSMUSG00000020850	Prpf8	4	chr11:75379678	intron	chr11:75400272	utr3	0.75359	1.30593	1.96224	KO_Up	KO_Up	KO_Up	1.43733	0;2	182;289	4;0	284;267	4;1	253;215	5;3	298;140
ENSMUSG00000020863:94184084-94181965	ENSMUSG00000020863	Luc7l3	13	chr11:94184084	utr3	chr11:94181965	utr3	0.76606	-8.6112	0.79726	KO_Up	KO_Down	KO_Up	1.30366	0;1	203;319	1;1	286;325	0;0	265;210	2;0	357;229
ENSMUSG00000020866:94319739-94299627	ENSMUSG00000020866	Cacna1g	2	chr11:94319739	intron	chr11:94299627	utr3	0.69155	1.67486	1.36758	KO_Up	KO_Up	KO_Up	0.91935	1;0	2;6	0;1	4;0	3;0	3;2	1;2	3;4
ENSMUSG00000020871:95034430-95031281	ENSMUSG00000020871	Dlx4	2	chr11:95034430	intron	chr11:95031281	utr3	0.29527	-0.22005	0.1912	KO_Up	KO_Down	KO_Up	-0.53122	5;5	5;19	10;9	12;19	6;7	12;26	7;2	10;6
ENSMUSG00000020875:96162888-96167416	ENSMUSG00000020875	Hoxb9	2	chr11:96162888	intron	chr11:96167416	utr3	-0.14796	-1.13773	0.54777	KO_Down	KO_Down	KO_Up	0.07842	0;4	6;5	4;2	11;9	2;0	8;14	3;5	12;4
ENSMUSG00000020888:69898485-69900934	ENSMUSG00000020888	Dvl2	2	chr11:69898485	intron	chr11:69900934	utr3	-9.24049	-0.20945	0.5723	KO_Down	KO_Down	KO_Up	1.55202	1;0	540;774	0;0	801;817	0;1	619;857	2;0	1023;561
ENSMUSG00000020895:68963854-68964117	ENSMUSG00000020895	Tmem107	2	chr11:68963854	utr3	chr11:68964117	utr3	-0.00369	0.08119	0.02127	KO_Down	KO_Up	KO_Up	-0.13836	98;133	10;13	141;107	15;10	123;124	9;8	179;48	17;3
ENSMUSG00000020910:66932021-66928880	ENSMUSG00000020910	Adprm	4	chr11:66932021	intron	chr11:66928880	utr3	1.98348	2.62126	0.68401	KO_Up	KO_Up	KO_Up	0.85917	1;0	33;52	2;3	49;52	3;5	54;55	2;0	67;29
ENSMUSG00000020914:98905556-98890015	ENSMUSG00000020914	Top2a	12	chr11:98905556	exon	chr11:98890015	exon	1.07962	1.32477	1.50859	KO_Up	KO_Up	KO_Up	0.73256	2;15	159;247	24;20	268;238	19;25	210;230	22;18	265;173
ENSMUSG00000020921:102043704-102043372	ENSMUSG00000020921	Tmem101	2	chr11:102043704	utr3	chr11:102043372	utr3	-0.2959	0.42841	0.70714	KO_Down	KO_Up	KO_Up	0.31893	6;10	60;108	9;10	124;126	11;22	91;149	15;17	129;50
ENSMUSG00000020923:102198087-102196817	ENSMUSG00000020923	Ubtf	7	chr11:102198087	exon	chr11:102196817	utr3	1.8127	2.4228	0.89593	KO_Up	KO_Up	KO_Up	1.83108	1;0	971;1363	1;3	1435;1164	4;2	1255;1240	2;0	1783;475
ENSMUSG00000020929:102744207-102729303	ENSMUSG00000020929	Eftud2	6	chr11:102744207	intron	chr11:102729303	utr3	0.85711	1.69348	0.21089	KO_Up	KO_Up	KO_Up	1.37773	0;1	299;570	2;0	520;475	0;4	395;740	0;1	659;235
ENSMUSG00000020946:103578453-103569922	ENSMUSG00000020946	Gosr2	9	chr11:103578453	exon	chr11:103569922	utr3	10.6167	9.08409	10.692	KO_Up	KO_Up	KO_Up	10.962	0;0	166;252	2;1	307;246	1;0	245;304	3;1	444;228
ENSMUSG00000020948:64988971-64985609	ENSMUSG00000020948	Klhl28	7	chr12:64988971	utr3	chr12:64985609	utr3	-0.02328	2.55974	1.58829	KO_Down	KO_Up	KO_Up	1.17923	1;1	43;74	2;0	75;41	4;9	56;62	3;2	62;29
ENSMUSG00000020952:51456354-51496882	ENSMUSG00000020952	Scfd1	8	chr12:51456354	intron	chr12:51496882	utr3	10.9986	9.86952	10.1398	KO_Up	KO_Up	KO_Up	11.807	0;0	54;97	0;3	92;64	1;2	77;153	1;1	100;55
ENSMUSG00000020954:51692300-51664396	ENSMUSG00000020954	Strn3	25	chr12:51692300	intron	chr12:51664396	intron	13.4307	13.2732	9.55094	KO_Up	KO_Up	KO_Up	8.46337	0;0	12;21	3;3	19;11	2;3	10;19	1;0	19;9
ENSMUSG00000020955:51784516-51785713	ENSMUSG00000020955	Ap4s1	4	chr12:51784516	intron	chr12:51785713	utr3	8.58041	10.1595	8.72476	KO_Up	KO_Up	KO_Up	11.2159	0;0	71;123	0;1	116;94	2;2	106;167	1;0	168;47
ENSMUSG00000020962:91525934-91522689	ENSMUSG00000020962	Gtf2a1	12	chr12:91525934	utr3	chr12:91522689	utr3	0.3902	1.4465	1.67529	KO_Up	KO_Up	KO_Up	1.18479	3;0	180;304	4;1	322;250	4;5	174;357	7;3	353;92
ENSMUSG00000020964:91776336-91775112	ENSMUSG00000020964	Sel1l	14	chr12:91776336	utr3	chr12:91775112	utr3	9.84209	10.8764	10.9143	KO_Up	KO_Up	KO_Up	11.9995	0;0	210;318	1;1	338;286	2;3	293;323	4;1	393;254
ENSMUSG00000020973:69236883-69236613	ENSMUSG00000020973	Dnaaf2	3	chr12:69236883	exon	chr12:69236613	utr3	-0.7673	-0.21973	0.10326	KO_Down	KO_Down	KO_Up	-0.29314	4;9	27;51	4;6	54;49	5;8	33;63	11;2	64;15
ENSMUSG00000020978:69347048-69357237	ENSMUSG00000020978	Klhdc2	3	chr12:69347048	exon	chr12:69357237	utr3	0.05209	-1.14163	0.21811	KO_Up	KO_Down	KO_Up	0.6263	5;5	465;685	5;10	743;683	4;2	826;626	11;4	928;570
ENSMUSG00000020986:59056149-59005574	ENSMUSG00000020986	Sec23a	11	chr12:59056149	intron	chr12:59005574	utr3	2.50734	2.23825	1.8731	KO_Up	KO_Up	KO_Up	0.95228	0;1	189;299	6;1	322;267	2;5	315;443	3;1	432;160
ENSMUSG00000020990:69836924-69805023	ENSMUSG00000020990	Cdkl1	3	chr12:69836924	exon	chr12:69805023	intron	1.25091	-0.33537	0.13139	KO_Up	KO_Down	KO_Up	-0.23964	0;1	0;2	6;4	0;1	0;1	0;0	5;2	0;0
ENSMUSG00000020993:59107940-59089918	ENSMUSG00000020993	Trappc6b	6	chr12:59107940	intron	chr12:59089918	utr3	-1.57098	-0.73557	0.50853	KO_Down	KO_Down	KO_Up	-0.16286	1;6	78;124	1;2	161;67	3;3	124;162	7;3	129;59
ENSMUSG00000020994:59118463-59120640	ENSMUSG00000020994	Pnn	11	chr12:59118463	exon	chr12:59120640	utr3	0.05584	0.65741	1.85106	KO_Up	KO_Up	KO_Up	1.04261	1;5	85;137	3;4	118;82	6;6	99;128	8;10	111;49
ENSMUSG00000021000:59194650-59236958	ENSMUSG00000021000	Mia2	15	chr12:59194650	utr3	chr12:59236958	utr3	10.9437	12.3137	8.09152	KO_Up	KO_Up	KO_Up	9.23974	0;0	115;170	1;4	229;152	3;0	140;158	1;0	184;68
ENSMUSG00000021003:98177926-98168555	ENSMUSG00000021003	Galc	6	chr12:98177926	intron	chr12:98168555	utr3	1.18944	0.73484	1.4634	KO_Up	KO_Up	KO_Up	2.24004	1;1	60;93	3;3	104;57	0;5	92;147	5;1	88;43
ENSMUSG00000021010:54092061-54118953	ENSMUSG00000021010	Npas3	5	chr12:54092061	intron	chr12:54118953	utr3	1.66181	1.31903	0.91429	KO_Up	KO_Up	KO_Up	-1.58378	0;1	0;2	1;4	2;1	3;1	1;0	2;0	3;0
ENSMUSG00000021012:98752958-98753105	ENSMUSG00000021012	Zc3h14	5	chr12:98752958	utr3	chr12:98753105	utr3	0.60923	0.84381	0.91014	KO_Up	KO_Up	KO_Up	1.31592	5;12	102;165	18;18	177;144	21;19	126;128	23;13	194;50
ENSMUSG00000021013:98949292-98949495	ENSMUSG00000021013	Ttc8	2	chr12:98949292	utr3	chr12:98949495	utr3	-0.055	-0.45917	0.08102	KO_Down	KO_Down	KO_Up	-1.33115	9;4	4;3	10;7	5;5	6;3	2;8	14;0	5;1
ENSMUSG00000021023:55387991-55429275	ENSMUSG00000021023	Prorp	2	chr12:55387991	intron	chr12:55429275	utr3	-10.5512	1.14723	0.49875	KO_Down	KO_Up	KO_Up	0.17823	0;3	23;38	0;0	43;20	2;4	20;31	2;1	30;13
ENSMUSG00000021027:55809352-55800304	ENSMUSG00000021027	Ralgapa1	18	chr12:55809352	exon	chr12:55800304	intron	0.29658	0.4765	0.48818	KO_Up	KO_Up	KO_Up	0.41011	21;34	76;108	33;45	147;44	26;45	56;76	51;24	118;36
ENSMUSG00000021036:87426227-87356491	ENSMUSG00000021036	Sptlc2	19	chr12:87426227	intron	chr12:87356491	utr3	12.7432	12.0614	12.2405	KO_Up	KO_Up	KO_Up	NA	0;0	102;160	2;1	221;184	0;3	164;212	4;1	292;91
ENSMUSG00000021038:87306323-87285648	ENSMUSG00000021038	Vipas39	2	chr12:87306323	intron	chr12:87285648	utr3	1.13813	0.71939	0.38028	KO_Up	KO_Up	KO_Up	0.18417	2;1	90;136	5;5	199;131	4;3	142;167	3;3	194;132
ENSMUSG00000021039:87508637-87497067	ENSMUSG00000021039	Snw1	9	chr12:87508637	exon	chr12:87497067	utr3	1.13899	1.87852	1.76206	KO_Up	KO_Up	KO_Up	1.99591	1;2	808;1196	3;5	1335;1036	9;3	1019;706	7;4	1295;753
ENSMUSG00000021040:87496687-87497782	ENSMUSG00000021040	Slirp	2	chr12:87496687	utr3	chr12:87497782	utr3	0.00413	-0.0346	0.00567	KO_Up	KO_Down	KO_Up	0.01636	318;511	1;0	629;451	1;0	500;1059	1;4	742;303	1;0
ENSMUSG00000021044:88335959-88428487	ENSMUSG00000021044	Adck1	3	chr12:88335959	exon	chr12:88428487	utr3	2.18348	2.19862	1.0794	KO_Up	KO_Up	KO_Up	2.68609	0;1	84;155	6;0	149;125	3;4	139;197	0;2	213;78
ENSMUSG00000021048:76303523-76366575	ENSMUSG00000021048	Mthfd1	5	chr12:76303523	intron	chr12:76366575	utr3	-10.5561	0.02758	0.08291	KO_Down	KO_Up	KO_Up	-11.7865	0;4	87;122	0;0	141;119	2;3	129;173	5;0	183;69
ENSMUSG00000021051:75498722-75497664	ENSMUSG00000021051	Ppp2r5e	13	chr12:75498722	utr3	chr12:75497664	utr3	0.23717	-11.8203	1.36101	KO_Up	KO_Down	KO_Up	-0.15795	2;0	48;68	2;1	101;79	0;0	82;84	3;3	108;46
ENSMUSG00000021054:75768433-75761042	ENSMUSG00000021054	Sgpp1	4	chr12:75768433	utr3	chr12:75761042	utr3	-0.18106	-0.95272	0.68776	KO_Down	KO_Down	KO_Up	0.02428	4;4	226;365	6;3	432;320	2;3	277;453	10;3	385;165
ENSMUSG00000021057:76377789-76380916	ENSMUSG00000021057	Akap5	4	chr12:76377789	utr3	chr12:76380916	utr3	1.6959	1.92318	1.69977	KO_Up	KO_Up	KO_Up	-8.36653	0;1	2;6	2;2	3;5	3;6	8;8	4;0	3;1
ENSMUSG00000021061:76672077-76644206	ENSMUSG00000021061	Sptb	3	chr12:76672077	intron	chr12:76644206	utr3	0.35936	0.90963	1.49229	KO_Up	KO_Up	KO_Up	1.54308	1;1	3;8	1;2	8;2	1;3	12;5	5;2	7;4
ENSMUSG00000021069:70261555-70237592	ENSMUSG00000021069	Pygl	7	chr12:70261555	intron	chr12:70237592	utr3	10.5379	11.3838	9.05662	KO_Up	KO_Up	KO_Up	12.409	0;0	790;1081	2;1	1249;923	3;3	1195;1124	2;0	1616;1174
ENSMUSG00000021070:105533668-105561495	ENSMUSG00000021070	Bdkrb2	4	chr12:105533668	intron	chr12:105561495	utr3	1.04725	0.59511	1.80186	KO_Up	KO_Up	KO_Up	1.20418	0;2	224;353	2;3	336;344	3;2	360;536	11;2	538;388
ENSMUSG00000021072:70514230-70514396	ENSMUSG00000021072	Tmx1	9	chr12:70514230	utr3	chr12:70514396	utr3	2.52412	1.71695	3.1209	KO_Up	KO_Up	KO_Up	2.43615	0;1	882;1345	3;4	1481;1139	3;1	1099;1669	8;2	1597;696
ENSMUSG00000021094:72704200-72697184	ENSMUSG00000021094	Dhrs7	2	chr12:72704200	exon	chr12:72697184	utr3	-0.12768	0.02692	0.03187	KO_Down	KO_Up	KO_Up	-0.22986	106;154	325;433	144;100	495;325	90;156	303;392	135;44	390;126
ENSMUSG00000021096:72830939-72841712	ENSMUSG00000021096	Ppm1a	15	chr12:72830939	exon	chr12:72841712	utr3	9.98144	10.5967	11.3526	KO_Up	KO_Up	KO_Up	8.84261	0;0	82;115	1;1	142;97	1;2	104;153	3;2	154;64
ENSMUSG00000021097:104743325-104738015	ENSMUSG00000021097	Clmn	8	chr12:104743325	exon	chr12:104738015	utr3	9.08261	12.119	8.2216	KO_Up	KO_Up	KO_Up	9.73399	0;0	5;9	0;2	8;12	5;3	7;6	1;0	10;15
ENSMUSG00000021098:72958434-72955217	ENSMUSG00000021098	4930447C04Rik	2	chr12:72958434	utr3	chr12:72955217	intron	0.0704	-0.19372	0.06504	KO_Up	KO_Down	KO_Up	-0.02108	4;3	0;1	3;3	0;0	6;1	2;0	5;4	0;0
ENSMUSG00000021102:105006928-105007113	ENSMUSG00000021102	Glrx5	3	chr12:105006928	utr3	chr12:105007113	utr3	-0.01839	-0.17756	0.16929	KO_Down	KO_Down	KO_Up	0.08672	71;94	1544;2406	111;87	2712;2103	89;100	2206;3151	144;81	3164;1424
ENSMUSG00000021109:73975310-73982225	ENSMUSG00000021109	Hif1a	5	chr12:73975310	intron	chr12:73982225	intron	10.8432	11.2801	10.9307	KO_Up	KO_Up	KO_Up	NA	0;0	11;15	4;1	12;5	2;3	11;12	4;0	21;2
ENSMUSG00000021114:78891858-78889756	ENSMUSG00000021114	Atp6v1d	7	chr12:78891858	intron	chr12:78889756	utr3	13.5004	11.3254	8.32446	KO_Up	KO_Up	KO_Up	9.01558	0;0	253;501	1;5	542;513	2;1	479;589	0;1	717;320
ENSMUSG00000021115:105982994-106041654	ENSMUSG00000021115	Vrk1	10	chr12:105982994	intron	chr12:106041654	utr3	-10.0975	-1.41514	0.14699	KO_Down	KO_Down	KO_Up	-9.3863	1;2	23;28	0;0	25;26	0;1	23;23	2;1	48;12
ENSMUSG00000021120:79128618-79128021	ENSMUSG00000021120	Pigh	4	chr12:79128618	utr3	chr12:79128021	utr3	-2.05402	-0.54221	0.35535	KO_Down	KO_Down	KO_Up	-0.46567	0;4	14;16	1;0	21;16	2;1	19;16	4;1	15;14
ENSMUSG00000021123:79258970-79269436	ENSMUSG00000021123	Rdh12	2	chr12:79258970	exon	chr12:79269436	utr3	0.20256	-2.81669	0.30554	KO_Up	KO_Down	KO_Up	-0.0678	4;2	42;81	4;5	74;79	0;1	99;64	2;4	75;26
ENSMUSG00000021127:80154814-80154530	ENSMUSG00000021127	Zfp36l1	2	chr12:80154814	utr3	chr12:80154530	utr3	-0.33979	0.03691	0.54285	KO_Down	KO_Up	KO_Up	0.0676	10;22	145;249	24;17	333;328	17;20	187;256	36;17	298;115
ENSMUSG00000021133:80861174-80927605	ENSMUSG00000021133	Susd6	8	chr12:80861174	intron	chr12:80927605	utr3	-0.35223	-8.67317	1.19152	KO_Down	KO_Down	KO_Up	1.17629	0;1	171;299	1;0	342;186	0;0	148;181	2;0	298;91
ENSMUSG00000021134:80995458-80997272	ENSMUSG00000021134	Srsf5	5	chr12:80995458	exon	chr12:80997272	utr3	-1.0413	-1.584	0.9563	KO_Down	KO_Down	KO_Up	-0.20117	2;4	141;245	2;1	217;183	1;1	225;200	9;1	265;71
ENSMUSG00000021149:9044552-9035319	ENSMUSG00000021149	Gtpbp4	11	chr13:9044552	intron	chr13:9035319	utr3	-1.98242	-0.90335	0.84422	KO_Down	KO_Down	KO_Up	-0.68066	2;1	44;62	1;0	80;63	2;0	89;76	4;2	85;48
ENSMUSG00000021176:99844551-99685165	ENSMUSG00000021176	Efcab11	4	chr12:99844551	exon	chr12:99685165	utr3	-1.14743	0.10591	0.06162	KO_Down	KO_Up	KO_Up	-0.35434	2;4	2;5	2;1	8;4	3;8	9;7	8;1	9;1
ENSMUSG00000021189:101887546-101885161	ENSMUSG00000021189	Atxn3	5	chr12:101887546	utr3	chr12:101885161	utr3	-9.66537	-0.02875	1.18656	KO_Down	KO_Down	KO_Up	-0.87968	2;0	56;125	0;0	108;59	2;0	64;93	5;0	83;40
ENSMUSG00000021190:102396921-102395384	ENSMUSG00000021190	Lgmn	2	chr12:102396921	intron	chr12:102395384	intron	1.19285	0.16685	0.21379	KO_Up	KO_Up	KO_Up	0.49975	0;2	0;16	3;1	6;5	0;3	12;5	2;0	7;5
ENSMUSG00000021196:6692370-6631209	ENSMUSG00000021196	Pfkp	11	chr13:6692370	intron	chr13:6631209	utr3	1.50654	2.03062	0.56104	KO_Up	KO_Up	KO_Up	-0.01178	1;1	468;601	4;2	642;597	3;6	578;640	3;0	815;550
ENSMUSG00000021200:103373080-103287402	ENSMUSG00000021200	Asb2	2	chr12:103373080	exon	chr12:103287402	utr3	10.6707	11.1145	9.92864	KO_Up	KO_Up	KO_Up	8.99145	0;0	2;4	3;2	5;5	1;3	0;3	2;1	4;1
ENSMUSG00000021215:3932783-3932564	ENSMUSG00000021215	Net1	3	chr13:3932783	utr3	chr13:3932564	utr3	0.99252	1.47054	1.24865	KO_Up	KO_Up	KO_Up	1.02138	6;3	83;151	10;10	153;75	18;20	93;155	26;5	126;70
ENSMUSG00000021217:36472330-36472893	ENSMUSG00000021217	Tshz3	2	chr7:36472330	utr3	chr7:36472893	utr3	0.57485	1.49037	0.20457	KO_Up	KO_Up	KO_Up	1.21079	2;1	8;7	4;1	11;4	8;1	6;4	2;1	5;7
ENSMUSG00000021218:3610052-3616049	ENSMUSG00000021218	Gdi2	17	chr13:3610052	exon	chr13:3616049	utr3	11.5349	9.84661	13.2935	KO_Up	KO_Up	KO_Up	12.5416	0;0	83;131	4;3	176;127	2;1	149;185	4;0	194;53
ENSMUSG00000021221:83526327-83371781	ENSMUSG00000021221	Dpf3	20	chr12:83526327	intron	chr12:83371781	exon	10.9271	12.1849	9.56972	KO_Up	KO_Up	KO_Up	11.0526	0;0	18;25	2;1	23;24	0;4	26;22	1;0	16;15
ENSMUSG00000021236:84448232-84423699	ENSMUSG00000021236	Entpd5	7	chr12:84448232	intron	chr12:84423699	utr3	-11.4574	1.52405	0.0798	KO_Down	KO_Up	KO_Up	0.64254	0;2	3;8	0;0	13;7	3;4	6;15	2;0	6;4
ENSMUSG00000021238:84493311-84478059	ENSMUSG00000021238	Aldh6a1	3	chr12:84493311	intron	chr12:84478059	utr3	2.53898	1.63524	0.70311	KO_Up	KO_Up	KO_Up	0.75886	0;1	4;6	5;1	2;6	3;1	5;6	2;0	5;2
ENSMUSG00000021240:84654969-84649305	ENSMUSG00000021240	Abcd4	2	chr12:84654969	intron	chr12:84649305	exon	1.12627	2.31653	2.08025	KO_Up	KO_Up	KO_Up	2.19142	0;2	20;25	2;4	47;4	5;3	17;12	4;2	19;8
ENSMUSG00000021241:84821577-84821859	ENSMUSG00000021241	Isca2	2	chr12:84821577	utr3	chr12:84821859	exon	0.52647	0.21749	1.10015	KO_Up	KO_Up	KO_Up	-0.01542	1;2	52;108	5;0	94;80	0;5	84;136	4;2	121;28
ENSMUSG00000021243:85017742-85030069	ENSMUSG00000021243	Fcf1	5	chr12:85017742	intron	chr12:85030069	utr3	-0.19316	0.86015	1.95999	KO_Down	KO_Up	KO_Up	1.65269	0;1	144;222	0;1	216;226	1;1	215;241	2;2	296;96
ENSMUSG00000021244:85099849-85117263	ENSMUSG00000021244	Ylpm1	18	chr12:85099849	intron	chr12:85117263	utr3	-10.2622	0.23142	0.25683	KO_Down	KO_Up	KO_Up	0.73401	2;0	202;301	0;0	341;254	2;1	217;442	3;0	403;106
ENSMUSG00000021248:85389568-85387388	ENSMUSG00000021248	Tmed10	10	chr12:85389568	utr3	chr12:85387388	exon	0.05049	-0.01117	0.06933	KO_Up	KO_Down	KO_Up	-0.21308	4089;6114	438;654	6858;5144	620;451	5191;5051	525;488	7628;3742	666;404
ENSMUSG00000021250:85523451-85524040	ENSMUSG00000021250	Fos	5	chr12:85523451	utr3	chr12:85524040	utr3	0.37112	2.15856	1.45373	KO_Up	KO_Up	KO_Up	1.95539	2;0	50;67	2;1	88;44	6;3	57;45	5;1	90;30
ENSMUSG00000021253:86123858-86108334	ENSMUSG00000021253	Tgfb3	4	chr12:86123858	intron	chr12:86108334	intron	1.84338	1.65572	2.13364	KO_Up	KO_Up	KO_Up	2.5792	0;3	10;4	8;4	2;5	7;5	9;8	7;9	8;1
ENSMUSG00000021258:108160031-108169616	ENSMUSG00000021258	Ccnk	3	chr12:108160031	exon	chr12:108169616	utr3	-1.96089	-0.05375	0.15262	KO_Down	KO_Down	KO_Up	-2.46935	3;0	554;1046	1;0	962;882	1;4	729;1946	3;1	1366;436
ENSMUSG00000021263:108656484-108654506	ENSMUSG00000021263	Degs2	2	chr12:108656484	utr3	chr12:108654506	utr3	-0.00255	0.04967	0.11761	KO_Down	KO_Up	KO_Up	-0.06857	50;69	2;5	60;58	6;1	94;67	2;6	43;60	0;2
ENSMUSG00000021264:108774190-108782563	ENSMUSG00000021264	Yy1	16	chr12:108774190	intron	chr12:108782563	utr3	8.0988	9.18304	10.952	KO_Up	KO_Up	KO_Up	9.89942	0;0	103;176	1;0	169;126	1;0	120;158	3;0	194;72
ENSMUSG00000021266:108826881-108825959	ENSMUSG00000021266	Wars	4	chr12:108826881	utr3	chr12:108825959	utr3	0.18903	-0.05069	1.0789	KO_Up	KO_Down	KO_Up	0.18699	0;4	296;341	3;2	358;390	3;1	363;374	5;2	425;187
ENSMUSG00000021271:110829300-110836424	ENSMUSG00000021271	Zfp839	4	chr12:110829300	intron	chr12:110836424	utr3	-0.01982	2.16328	0.94747	KO_Down	KO_Up	KO_Up	-0.82999	1;1	86;163	1;1	130;124	4;8	123;166	3;1	153;70
ENSMUSG00000021273:63403573-63383847	ENSMUSG00000021273	Fdft1	3	chr14:63403573	intron	chr14:63383847	utr3	0.06929	1.32663	0.6385	KO_Up	KO_Up	KO_Up	-0.15971	1;0	18;36	1;1	53;52	0;6	32;81	1;2	67;38
ENSMUSG00000021275:110901110-110938819	ENSMUSG00000021275	Tecpr2	7	chr12:110901110	intron	chr12:110938819	utr3	-2.72594	0.21688	0.64308	KO_Down	KO_Up	KO_Up	-0.25937	2;5	58;104	1;0	79;71	4;4	58;131	5;5	122;25
ENSMUSG00000021276:110845305-110845127	ENSMUSG00000021276	Cinp	8	chr12:110845305	exon	chr12:110845127	intron	-0.21547	0.57063	1.1997	KO_Down	KO_Up	KO_Up	0.43988	3;3	35;77	4;3	90;82	6;5	59;68	7;10	87;78
ENSMUSG00000021277:111213007-111233580	ENSMUSG00000021277	Traf3	8	chr12:111213007	intron	chr12:111233580	utr3	13.1857	12.1143	12.895	KO_Up	KO_Up	KO_Up	11.2705	0;0	64;117	3;2	138;102	5;0	110;139	2;1	131;59
ENSMUSG00000021279:111322625-111279816	ENSMUSG00000021279	Cdc42bpb	12	chr12:111322625	intron	chr12:111279816	exon	0.69573	-9.47593	1.14653	KO_Up	KO_Down	KO_Up	0.59608	1;0	86;182	1;1	183;156	0;0	127;158	2;1	174;112
ENSMUSG00000021281:111412778-111421450	ENSMUSG00000021281	Tnfaip2	4	chr12:111412778	intron	chr12:111421450	utr3	-10.3106	1.50534	0.43363	KO_Down	KO_Up	KO_Up	-0.40142	1;2	353;617	0;0	692;565	1;8	466;518	2;2	592;230
ENSMUSG00000021285:111837961-111794891	ENSMUSG00000021285	Ppp1r13b	10	chr12:111837961	intron	chr12:111794891	utr3	7.71917	11.7878	11.349	KO_Up	KO_Up	KO_Up	9.25042	0;0	71;96	1;0	139;117	1;3	105;143	3;4	205;96
ENSMUSG00000021286:111781221-111794818	ENSMUSG00000021286	Zfyve21	3	chr12:111781221	intron	chr12:111794818	utr3	-0.63762	0.42069	0.42438	KO_Down	KO_Up	KO_Up	-0.86194	2;2	848;1392	2;1	1366;1234	3;5	1192;2163	4;1	1612;515
ENSMUSG00000021288:111752184-111773147	ENSMUSG00000021288	Klc1	11	chr12:111752184	intron	chr12:111773147	utr3	2.13833	2.75374	1.28784	KO_Up	KO_Up	KO_Up	0.47682	1;1	654;1068	6;5	1144;872	5;11	833;874	4;1	989;326
ENSMUSG00000021294:112137944-112148178	ENSMUSG00000021294	Kif26a	3	chr12:112137944	intron	chr12:112148178	utr3	0.55863	-0.13584	0.05897	KO_Up	KO_Down	KO_Up	-1.62143	7;5	749;1214	11;10	1300;1094	5;7	814;1486	7;6	1499;464
ENSMUSG00000021302:14228657-14228263	ENSMUSG00000021302	Ggps1	12	chr13:14228657	exon	chr13:14228263	utr3	11.209	10.0451	9.81668	KO_Up	KO_Up	KO_Up	7.98156	0;0	39;107	2;1	82;58	2;2	73;38	2;1	87;41
ENSMUSG00000021311:12260042-12201421	ENSMUSG00000021311	Mtr	5	chr13:12260042	intron	chr13:12201421	utr3	10.3987	8.9335	8.65898	KO_Up	KO_Up	KO_Up	9.0586	0;0	214;306	0;4	349;255	0;1	225;239	1;0	380;135
ENSMUSG00000021318:15904321-15904607	ENSMUSG00000021318	Gli3	3	chr13:15904321	utr3	chr13:15904607	utr3	1.8796	1.96168	2.7023	KO_Up	KO_Up	KO_Up	1.46484	0;1	4;6	1;1	4;2	1;2	2;4	5;4	2;3
ENSMUSG00000021326:21374073-21377032	ENSMUSG00000021326	Trim27	7	chr13:21374073	exon	chr13:21377032	utr3	10.8915	10.347	9.95128	KO_Up	KO_Up	KO_Up	9.85862	0;0	487;783	3;1	1023;839	2;0	702;1108	2;0	1229;515
ENSMUSG00000021347:27788524-27786699	ENSMUSG00000021347	Prl7b1	2	chr13:27788524	exon	chr13:27786699	exon	1.09005	0.35812	0.7015	KO_Up	KO_Up	KO_Up	-8.63975	7;4	22;31	20;9	16;22	5;5	17;17	8;4	25;5
ENSMUSG00000021360:41112006-41114366	ENSMUSG00000021360	Gcnt2	10	chr13:41112006	utr3	chr13:41114366	utr3	0.89337	-1.76488	1.1438	KO_Up	KO_Down	KO_Up	-10.6657	0;3	234;353	6;1	477;271	1;0	330;359	8;2	559;198
ENSMUSG00000021361:41172110-41176056	ENSMUSG00000021361	Tmem14c	3	chr13:41172110	intron	chr13:41176056	utr3	1.46873	-0.45927	1.13466	KO_Up	KO_Down	KO_Up	0.33285	1;1	11239;17768	3;4	19293;16674	0;2	16146;24264	4;1	21678;9063
ENSMUSG00000021366:42314476-42338501	ENSMUSG00000021366	Hivep1	8	chr13:42314476	intron	chr13:42338501	utr3	10.5583	9.0584	9.76187	KO_Up	KO_Up	KO_Up	12.8344	0;0	199;302	2;1	288;237	1;1	227;355	1;0	353;121
ENSMUSG00000021367:42460865-42461464	ENSMUSG00000021367	Edn1	3	chr13:42460865	utr3	chr13:42461464	utr3	0.2163	1.18691	0.62119	KO_Up	KO_Up	KO_Up	0.33531	11;7	5;13	23;13	15;8	13;28	6;4	17;5	7;1
ENSMUSG00000021371:44164067-43695129	ENSMUSG00000021371	Mcur1	5	chr13:44164067	exon	chr13:43695129	utr3	10.0021	10.1672	9.07341	KO_Up	KO_Up	KO_Up	11.1514	0;0	126;201	1;1	267;205	1;1	232;199	0;1	338;136
ENSMUSG00000021373:46713715-46803114	ENSMUSG00000021373	Cap2	2	chr13:46713715	intron	chr13:46803114	utr3	-0.05394	0.23552	0.02906	KO_Down	KO_Up	KO_Up	-0.00345	11;17	3;4	25;6	6;3	15;7	2;0	12;5	4;0
ENSMUSG00000021375:46902965-46902570	ENSMUSG00000021375	Kif13a	19	chr13:46902965	utr3	chr13:46902570	utr3	-8.99764	0.78019	1.21568	KO_Down	KO_Up	KO_Up	0.35489	0;1	248;375	0;0	416;330	2;0	287;573	1;1	457;157
ENSMUSG00000021376:47178654-47177100	ENSMUSG00000021376	Tpmt	2	chr13:47178654	utr3	chr13:47177100	utr3	-0.04118	0.19594	0.08417	KO_Down	KO_Up	KO_Up	-0.6944	4;4	2;1	14;5	8;0	5;9	2;1	11;2	4;0
ENSMUSG00000021379:48416622-48417082	ENSMUSG00000021379	Id4	4	chr13:48416622	utr3	chr13:48417082	utr3	-9.89663	0.26388	0.35184	KO_Down	KO_Up	KO_Up	0.4924	0;1	6;3	0;0	9;8	0;1	3;4	1;0	4;2
ENSMUSG00000021384:49388910-49384308	ENSMUSG00000021384	Susd3	2	chr13:49388910	intron	chr13:49384308	utr3	-0.40975	-1.42118	1.85929	KO_Down	KO_Down	KO_Up	-2.48675	2;0	57;86	2;0	108;72	1;0	81;108	5;0	70;16
ENSMUSG00000021390:49777756-49777883	ENSMUSG00000021390	Ogn	2	chr13:49777756	utr3	chr13:49777883	utr3	-7.80629	0.16715	0.27274	KO_Down	KO_Up	KO_Up	-0.11786	0;1	1;0	0;0	4;0	3;0	1;2	0;0	0;0
ENSMUSG00000021392:49831878-49832453	ENSMUSG00000021392	Nol8	12	chr13:49831878	exon	chr13:49832453	utr3	8.35959	10.0722	8.28672	KO_Up	KO_Up	KO_Up	10.0342	0;0	7;18	0;1	17;8	0;4	13;14	0;1	13;7
ENSMUSG00000021403:33215973-33224562	ENSMUSG00000021403	Serpinb9b	6	chr13:33215973	intron	chr13:33224562	utr3	-1.4078	0.12829	0.37326	KO_Down	KO_Up	KO_Up	0.00728	5;4	1654;2500	4;0	2864;2043	8;3	2057;2276	7;4	2676;1012
ENSMUSG00000021408:34217141-34217660	ENSMUSG00000021408	Ripk1	3	chr13:34217141	utr3	chr13:34217660	utr3	9.42264	11.7093	9.54158	KO_Up	KO_Up	KO_Up	9.46362	0;0	20;31	0;2	52;28	3;5	30;41	1;1	51;27
ENSMUSG00000021428:38234201-38245404	ENSMUSG00000021428	Riok1	8	chr13:38234201	utr3	chr13:38245404	utr3	10.3536	11.9695	11.3487	KO_Up	KO_Up	KO_Up	10.5477	0;0	47;86	1;1	62;46	1;6	47;45	2;3	87;31
ENSMUSG00000021432:39132670-39116283	ENSMUSG00000021432	Slc35b3	9	chr13:39132670	intron	chr13:39116283	utr3	1.43273	0.3453	1.12406	KO_Up	KO_Up	KO_Up	-1.15958	0;2	59;101	1;6	116;75	0;3	91;103	0;3	124;41
ENSMUSG00000021439:61185650-61182848	ENSMUSG00000021439	Ctsq	14	chr13:61185650	exon	chr13:61182848	utr3	10.8972	8.57932	11.401	KO_Up	KO_Up	KO_Up	10.9167	0;0	1780;3312	0;2	2535;1789	1;0	1944;2478	0;1	1419;576
ENSMUSG00000021457:52782123-52802817	ENSMUSG00000021457	Syk	3	chr13:52782123	intron	chr13:52802817	utr3	1.11313	1.79819	1.54837	KO_Up	KO_Up	KO_Up	0.915	0;1	14;11	0;2	5;12	3;2	25;21	2;3	30;8
ENSMUSG00000021461:63501898-63459949	ENSMUSG00000021461	Fancc	5	chr13:63501898	intron	chr13:63459949	utr3	9.36165	10.4704	9.34333	KO_Up	KO_Up	KO_Up	NA	0;0	9;13	1;0	13;14	0;3	12;14	1;0	21;10
ENSMUSG00000021464:53393362-53389553	ENSMUSG00000021464	Ror2	5	chr13:53393362	intron	chr13:53389553	intron	12.6349	9.90411	10.828	KO_Up	KO_Up	KO_Up	12.004	0;0	1;0	2;8	1;1	1;1	1;5	3;1	8;1
ENSMUSG00000021469:53621556-53621343	ENSMUSG00000021469	Msx2	3	chr13:53621556	utr3	chr13:53621343	utr3	0.66392	1.21858	0.89549	KO_Up	KO_Up	KO_Up	-1.34394	1;1	0;0	3;2	3;2	0;4	1;0	0;2	3;1
ENSMUSG00000021470:63972701-64048112	ENSMUSG00000021470	Ercc6l2	6	chr13:63972701	utr3	chr13:64048112	utr3	11.5096	13.8257	11.5728	KO_Up	KO_Up	KO_Up	11.6224	0;0	22;26	3;4	35;27	3;8	35;26	6;0	38;10
ENSMUSG00000021476:64318817-64334349	ENSMUSG00000021476	Habp4	5	chr13:64318817	intron	chr13:64334349	utr3	10.6664	10.2365	10.3343	KO_Up	KO_Up	KO_Up	9.41877	0;0	63;88	2;1	90;65	0;3	78;131	2;1	124;61
ENSMUSG00000021477:64516911-64514735	ENSMUSG00000021477	Ctsl	5	chr13:64516911	exon	chr13:64514735	utr3	10.3996	10.9116	11.3222	KO_Up	KO_Up	KO_Up	8.18383	0;0	21;22	2;1	34;27	4;1	22;47	3;0	31;14
ENSMUSG00000021481:55260139-55282637	ENSMUSG00000021481	Zfp346	4	chr13:55260139	intron	chr13:55282637	utr3	-11.8133	-0.60602	1.4223	KO_Down	KO_Down	KO_Up	-0.53961	3;2	38;36	0;0	51;21	3;1	32;61	9;4	50;23
ENSMUSG00000021488:55425430-55466136	ENSMUSG00000021488	Nsd1	44	chr13:55425430	exon	chr13:55466136	utr3	8.1337	10.0889	12.0997	KO_Up	KO_Up	KO_Up	10.4766	0;0	160;311	0;1	294;239	2;0	219;320	7;1	388;107
ENSMUSG00000021504:55753149-55758254	ENSMUSG00000021504	B4galt7	3	chr13:55753149	intron	chr13:55758254	utr3	-1.32744	-10.7057	0.56153	KO_Down	KO_Down	KO_Up	-0.04125	1;1	73;114	1;0	117;120	0;0	115;125	1;3	133;98
ENSMUSG00000021506:55974654-55973650	ENSMUSG00000021506	Pitx1	3	chr13:55974654	intron	chr13:55973650	utr3	0.30422	0.57302	0.97065	KO_Up	KO_Up	KO_Up	0.74384	0;1	7;14	1;1	22;18	2;0	11;16	1;2	31;10
ENSMUSG00000021508:56437512-56436459	ENSMUSG00000021508	Cxcl14	2	chr13:56437512	utr3	chr13:56436459	utr3	-0.06194	0.29163	0.24813	KO_Down	KO_Up	KO_Up	-0.24971	49;57	33;29	108;62	77;34	87;48	37;11	49;65	18;26
ENSMUSG00000021546:58543683-58539052	ENSMUSG00000021546	Hnrnpk	6	chr13:58543683	intron	chr13:58539052	utr3	1.56659	1.92873	2.859	KO_Up	KO_Up	KO_Up	1.17413	1;1	790;1292	3;4	1438;1063	5;4	1053;1431	8;6	1488;615
ENSMUSG00000021548:85353380-85361025	ENSMUSG00000021548	Ccnh	6	chr13:85353380	intron	chr13:85361025	utr3	10.1353	10.2272	11.4693	KO_Up	KO_Up	KO_Up	11.4373	0;0	33;93	2;0	77;62	0;2	67;107	2;2	112;45
ENSMUSG00000021553:58702574-58702144	ENSMUSG00000021553	Slc28a3	4	chr13:58702574	utr3	chr13:58702144	utr3	1.54555	1.38068	0.35694	KO_Up	KO_Up	KO_Up	1.83535	0;1	1;2	3;1	3;1	2;0	2;1	1;0	2;2
ENSMUSG00000021556:59783655-59782811	ENSMUSG00000021556	Golm1	6	chr13:59783655	utr3	chr13:59782811	utr3	0.73383	0.48247	2.11628	KO_Up	KO_Up	KO_Up	2.14826	0;1	364;609	0;2	656;600	0;2	547;1100	1;4	1024;374
ENSMUSG00000021559:60880053-60910998	ENSMUSG00000021559	Dapk1	12	chr13:60880053	intron	chr13:60910998	utr3	-0.24304	1.71008	0.51539	KO_Down	KO_Up	KO_Up	0.13957	0;4	163;254	2;2	273;183	3;14	207;265	4;2	343;91
ENSMUSG00000021576:74457369-74451639	ENSMUSG00000021576	Pdcd6	3	chr13:74457369	exon	chr13:74451639	utr3	0.04326	0.23197	1.06253	KO_Up	KO_Up	KO_Up	0.90532	1;2	109;225	2;2	271;163	2;3	170;283	5;3	297;114
ENSMUSG00000021577:74485600-74470934	ENSMUSG00000021577	Sdha	7	chr13:74485600	exon	chr13:74470934	utr3	9.26177	12.921	12.2882	KO_Up	KO_Up	KO_Up	12.3289	0;0	221;430	2;0	410;329	1;5	333;402	1;2	411;193
ENSMUSG00000021589:76060863-76023495	ENSMUSG00000021589	Rhobtb3	3	chr13:76060863	utr3	chr13:76023495	intron	1.80276	1.70214	2.53593	KO_Up	KO_Up	KO_Up	1.96761	0;1	7;3	4;1	4;8	2;0	1;3	7;0	6;1
ENSMUSG00000021592:76239455-76210569	ENSMUSG00000021592	Arsk	5	chr13:76239455	intron	chr13:76210569	exon	-9.09101	2.2261	0.38744	KO_Down	KO_Up	KO_Up	-9.12181	0;1	1;4	0;0	4;2	3;2	4;4	1;0	6;3
ENSMUSG00000021594:69758616-69723250	ENSMUSG00000021594	Srd5a1	6	chr13:69758616	intron	chr13:69723250	exon	0.85955	-1.73936	0.27192	KO_Up	KO_Down	KO_Up	-8.95531	0;2	41;37	3;1	62;43	0;1	67;72	4;0	90;57
ENSMUSG00000021595:69745174-69782452	ENSMUSG00000021595	Nsun2	7	chr13:69745174	intron	chr13:69782452	utr3	-8.69681	0.61672	0.52187	KO_Down	KO_Up	KO_Up	3.05245	1;0	1091;1580	0;0	1665;1277	0;2	1384;1443	2;0	1765;1532
ENSMUSG00000021597:77256522-77252654	ENSMUSG00000021597	Slf1	7	chr13:77256522	intron	chr13:77252654	utr3	1.54591	0.68353	1.55612	KO_Up	KO_Up	KO_Up	0.77802	1;2	2;1	5;6	1;3	2;2	2;3	8;1	0;3
ENSMUSG00000021598:69961917-69964218	ENSMUSG00000021598	Med10	2	chr13:69961917	exon	chr13:69964218	utr3	1.47832	0.7809	1.45898	KO_Up	KO_Up	KO_Up	-1.14945	0;2	500;804	2;5	821;734	2;3	614;1317	3;2	975;281
ENSMUSG00000021607:73479876-73480293	ENSMUSG00000021607	Mrpl36	2	chr13:73479876	utr3	chr13:73480293	utr3	0.09821	0.13772	0.30086	KO_Up	KO_Up	KO_Up	-0.11851	53;95	231;361	117;77	407;299	95;127	323;451	135;72	456;161
ENSMUSG00000021608:73663490-73664531	ENSMUSG00000021608	Lpcat1	5	chr13:73663490	utr3	chr13:73664531	utr3	-11.0626	-1.84793	0.08571	KO_Down	KO_Down	KO_Up	-1.25276	1;2	272;388	0;0	462;432	1;0	441;350	4;0	577;415
ENSMUSG00000021614:89873636-89805167	ENSMUSG00000021614	Vcan	7	chr13:89873636	exon	chr13:89805167	utr3	0.05476	-10.0012	1.0626	KO_Up	KO_Down	KO_Up	-1.92314	2;0	31;19	0;3	33;28	0;0	16;27	0;3	25;15
ENSMUSG00000021635:100753985-100753672	ENSMUSG00000021635	Rad17	6	chr13:100753985	utr3	chr13:100753672	utr3	-10.6271	-1.34717	1.90336	KO_Down	KO_Down	KO_Up	-0.81106	0;2	106;180	0;0	169;107	1;0	152;263	7;3	254;78
ENSMUSG00000021636:100744772-100732809	ENSMUSG00000021636	Marveld2	4	chr13:100744772	intron	chr13:100732809	utr3	9.46306	9.04454	8.86142	KO_Up	KO_Up	KO_Up	7.88451	0;0	36;61	2;0	82;48	0;1	50;42	1;0	64;19
ENSMUSG00000021639:100633014-100626002	ENSMUSG00000021639	Gtf2h2	4	chr13:100633014	exon	chr13:100626002	exon	11.6583	10.7215	11.4084	KO_Up	KO_Up	KO_Up	13.3329	0;0	2;5	4;4	8;1	3;5	7;9	4;3	10;3
ENSMUSG00000021645:100266892-100274197	ENSMUSG00000021645	Smn1	3	chr13:100266892	intron	chr13:100274197	utr3	1.22981	2.17895	2.5293	KO_Up	KO_Up	KO_Up	0.75194	1;0	550;893	1;2	911;849	5;1	795;1142	2;3	1051;289
ENSMUSG00000021666:97274902-97312948	ENSMUSG00000021666	Gfm2	12	chr13:97274902	utr5	chr13:97312948	utr3	-2.10268	0.43038	1.15645	KO_Down	KO_Up	KO_Up	0.45206	3;0	42;90	1;0	80;77	1;4	73;82	5;2	84;33
ENSMUSG00000021670:96802919-96796454	ENSMUSG00000021670	Hmgcr	8	chr13:96802919	exon	chr13:96796454	exon	12.4812	10.9931	11.4032	KO_Up	KO_Up	KO_Up	9.95841	0;0	70;123	3;3	111;97	0;2	108;72	5;1	105;43
ENSMUSG00000021693:107097674-107097094	ENSMUSG00000021693	Kif2a	17	chr13:107097674	utr3	chr13:107097094	utr3	0.52805	2.18544	1.36307	KO_Up	KO_Up	KO_Up	1.54321	1;0	43;57	1;1	69;63	6;0	67;59	2;1	100;33
ENSMUSG00000021694:108331044-108331516	ENSMUSG00000021694	Ercc8	2	chr13:108331044	utr3	chr13:108331516	utr3	0.185	0.24212	0.19023	KO_Up	KO_Up	KO_Up	0.35835	24;32	3;8	54;33	5;2	32;48	1;4	58;22	5;2
ENSMUSG00000021699:109720980-109915331	ENSMUSG00000021699	Pde4d	36	chr13:109720980	intron	chr13:109915331	intron	9.50165	10.6663	11.6538	KO_Up	KO_Up	KO_Up	10.2382	0;0	70;74	1;0	70;57	0;2	70;61	1;1	79;57
ENSMUSG00000021701:110533890-110537374	ENSMUSG00000021701	Plk2	3	chr13:110533890	exon	chr13:110537374	utr3	1.23226	0.47841	0.64031	KO_Up	KO_Up	KO_Up	1.56687	1;1	92;131	2;3	122;105	3;1	131;166	2;2	166;60
ENSMUSG00000021703:92842865-92848451	ENSMUSG00000021703	Serinc5	10	chr13:92842865	intron	chr13:92848451	utr3	10.0546	9.71273	11.4703	KO_Up	KO_Up	KO_Up	12.0221	0;0	90;137	4;0	183;128	1;1	145;193	1;4	236;75
ENSMUSG00000021704:92992822-92994723	ENSMUSG00000021704	Mtx3	2	chr13:92992822	utr3	chr13:92994723	utr3	0.59351	-1.73857	0.72974	KO_Up	KO_Down	KO_Up	-0.30009	1;4	1;10	9;3	9;4	0;2	3;17	6;4	6;3
ENSMUSG00000021706:92631463-92630429	ENSMUSG00000021706	Zfyve16	9	chr13:92631463	exon	chr13:92630429	exon	1.18418	0.62644	0.73457	KO_Up	KO_Up	KO_Up	-0.86436	3;2	2;7	10;3	3;5	5;6	12;9	4;5	14;6
ENSMUSG00000021707:92521822-92524398	ENSMUSG00000021707	Dhfr	6	chr13:92521822	utr3	chr13:92524398	utr3	0.90821	0.71401	0.31704	KO_Up	KO_Up	KO_Up	0.17295	8;9	0;2	24;11	0;3	16;19	1;3	17;10	0;0
ENSMUSG00000021708:92032247-92028526	ENSMUSG00000021708	Rasgrf2	2	chr13:92032247	utr3	chr13:92028526	utr3	0.64987	-0.0537	0.3736	KO_Up	KO_Down	KO_Up	-10.9692	4;7	37;52	12;11	57;51	5;12	63;81	9;15	50;81
ENSMUSG00000021709:103970020-103963105	ENSMUSG00000021709	Erbin	20	chr13:103970020	exon	chr13:103963105	intron	-12.2658	0.30634	0.25179	KO_Down	KO_Up	KO_Up	-0.62167	4;1	8;10	0;0	6;8	3;4	12;9	6;1	14;7
ENSMUSG00000021710:104233504-104198259	ENSMUSG00000021710	Nln	6	chr13:104233504	intron	chr13:104198259	exon	9.85017	10.4861	10.6589	KO_Up	KO_Up	KO_Up	9.39481	0;0	12;12	3;0	18;9	2;3	6;22	6;0	23;10
ENSMUSG00000021711:104280129-104279846	ENSMUSG00000021711	Trappc13	8	chr13:104280129	utr3	chr13:104279846	utr3	-2.42056	-0.92726	0.80049	KO_Down	KO_Down	KO_Up	-1.16493	1;4	17;24	1;0	12;11	2;1	18;16	0;5	16;5
ENSMUSG00000021712:104326139-104339524	ENSMUSG00000021712	Trim23	5	chr13:104326139	intron	chr13:104339524	utr3	-0.10401	-0.04782	2.75085	KO_Down	KO_Down	KO_Up	1.56616	0;1	9;21	1;0	19;18	0;1	14;20	5;0	13;6
ENSMUSG00000021713:104363370-104359660	ENSMUSG00000021713	Ppwd1	5	chr13:104363370	exon	chr13:104359660	exon	-9.2063	1.26556	2.06315	KO_Down	KO_Up	KO_Up	0.46907	1;0	55;72	0;0	57;88	0;3	46;108	4;1	95;37
ENSMUSG00000021714:104378745-104386122	ENSMUSG00000021714	Cenpk	4	chr13:104378745	utr3	chr13:104386122	utr3	-0.8028	-2.90306	0.74134	KO_Down	KO_Down	KO_Up	-1.33705	1;5	12;18	0;3	19;10	0;1	19;9	4;7	25;8
ENSMUSG00000021715:104832618-104767834	ENSMUSG00000021715	Cwc27	11	chr13:104832618	intron	chr13:104767834	utr3	-9.07929	0.96176	0.7679	KO_Down	KO_Up	KO_Up	-0.69437	0;1	104;192	0;0	210;165	1;2	149;326	2;0	217;50
ENSMUSG00000021725:117154531-117153538	ENSMUSG00000021725	Parp8	4	chr13:117154531	intron	chr13:117153538	intron	10.5226	8.6502	9.88371	KO_Up	KO_Up	KO_Up	11.1769	0;0	1;0	4;0	1;2	1;0	0;3	2;0	0;1
ENSMUSG00000021737:8356127-8357577	ENSMUSG00000021737	Psmd6	5	chr14:8356127	intron	chr14:8357577	utr3	0.89651	0.82221	1.58803	KO_Up	KO_Up	KO_Up	-0.12827	2;2	280;512	7;3	495;391	8;0	425;655	9;4	670;219
ENSMUSG00000021752:14246365-14246211	ENSMUSG00000021752	Kctd6	3	chr14:14246365	utr3	chr14:14246211	utr3	0.89951	0.83558	1.24801	KO_Up	KO_Up	KO_Up	1.70344	0;1	49;68	2;0	75;46	0;2	56;68	2;1	92;41
ENSMUSG00000021759:112952983-113004300	ENSMUSG00000021759	Plpp1	14	chr13:112952983	intron	chr13:113004300	utr3	-11.2793	-1.97441	0.05874	KO_Down	KO_Down	KO_Up	-0.98051	3;0	127;230	0;0	176;155	0;1	165;185	4;0	165;93
ENSMUSG00000021764:114471915-114425184	ENSMUSG00000021764	Ndufs4	8	chr13:114471915	intron	chr13:114425184	utr3	1.67942	-1.29926	0.40112	KO_Up	KO_Down	KO_Up	1.99101	1;1	342;537	4;4	569;514	0;1	585;689	2;1	694;399
ENSMUSG00000021771:21887369-21895586	ENSMUSG00000021771	Vdac2	6	chr14:21887369	intron	chr14:21895586	utr3	0.96594	1.27759	1.40693	KO_Up	KO_Up	KO_Up	1.93135	1;1	1014;1619	1;4	1792;1527	1;5	1398;1573	6;1	1990;952
ENSMUSG00000021772:4191186-4189253	ENSMUSG00000021772	Nkiras1	3	chr14:4191186	utr3	chr14:4189253	utr3	-0.17588	-0.06281	0.84193	KO_Down	KO_Down	KO_Up	0.75814	2;3	26;51	7;1	88;45	4;4	65;58	7;3	64;12
ENSMUSG00000021785:6192629-6158226	ENSMUSG00000021785	Ngly1	5	chr14:6192629	intron	chr14:6158226	utr3	-8.9247	1.40364	0.04244	KO_Down	KO_Up	KO_Up	1.31031	0;1	33;31	0;0	41;19	3;0	33;30	1;0	45;15
ENSMUSG00000021786:6220722-6231103	ENSMUSG00000021786	Oxsm	4	chr14:6220722	intron	chr14:6231103	utr3	-2.67104	-2.35156	0.36268	KO_Down	KO_Down	KO_Up	-0.28911	1;3	1;14	0;1	22;8	0;1	11;20	1;4	16;2
ENSMUSG00000021792:40720805-40716575	ENSMUSG00000021792	Prxl2a	2	chr14:40720805	exon	chr14:40716575	exon	-0.0028	0.21693	0.06602	KO_Down	KO_Up	KO_Up	0.09989	19;17	4;5	37;31	10;7	44;25	3;7	35;15	7;3
ENSMUSG00000021806:19830338-19861854	ENSMUSG00000021806	Nid2	3	chr14:19830338	intron	chr14:19861854	utr3	1.00594	1.81101	1.47826	KO_Up	KO_Up	KO_Up	1.14387	1;1	115;190	3;3	273;187	6;4	180;240	5;1	249;74
ENSMUSG00000021809:20345421-20366827	ENSMUSG00000021809	Nudt13	6	chr14:20345421	exon	chr14:20366827	utr3	2.07988	1.23713	0.72981	KO_Up	KO_Up	KO_Up	-11.3092	0;2	75;108	2;7	100;94	2;4	89;146	1;2	118;45
ENSMUSG00000021814:20511629-20506237	ENSMUSG00000021814	Anxa7	7	chr14:20511629	intron	chr14:20506237	utr3	-0.22597	-1.37208	0.70031	KO_Down	KO_Down	KO_Up	0.23329	0;4	312;535	2;2	548;504	0;2	546;587	1;4	719;208
ENSMUSG00000021816:20559548-20557739	ENSMUSG00000021816	Ppp3cb	9	chr14:20559548	exon	chr14:20557739	utr3	-2.28319	-0.45496	0.05786	KO_Down	KO_Down	KO_Up	0.66479	3;1	67;83	1;0	104;66	2;2	96;109	6;0	117;54
ENSMUSG00000021822:20893236-20893452	ENSMUSG00000021822	Plau	2	chr14:20893236	utr3	chr14:20893452	utr3	0.44712	0.66152	0.62513	KO_Up	KO_Up	KO_Up	1.60805	3;7	194;341	5;12	377;241	3;14	217;260	4;8	339;95
ENSMUSG00000021823:21083390-21083738	ENSMUSG00000021823	Vcl	26	chr14:21083390	utr3	chr14:21083738	utr3	14.2692	21.5907	11.8408	KO_Up	KO_Up	KO_Up	15.5741	0;0	263;471	2;5	441;334	1;0	392;383	3;0	585;213
ENSMUSG00000021830:45410121-45400436	ENSMUSG00000021830	Txndc16	6	chr14:45410121	intron	chr14:45400436	exon	-0.79004	-0.5483	0.22664	KO_Down	KO_Down	KO_Up	-0.35505	1;2	8;11	1;1	10;15	2;1	9;21	5;0	21;8
ENSMUSG00000021831:45544839-45523327	ENSMUSG00000021831	Ero1a	6	chr14:45544839	intron	chr14:45523327	utr3	0.80609	-8.69309	0.97322	KO_Up	KO_Down	KO_Up	1.6432	0;1	487;744	1;1	804;722	0;0	549;810	2;0	820;418
ENSMUSG00000021835:46621130-46620979	ENSMUSG00000021835	Bmp4	2	chr14:46621130	utr3	chr14:46620979	utr3	-0.07553	-0.1656	0.09063	KO_Down	KO_Down	KO_Up	-0.15724	19;30	2;2	26;21	5;1	16;29	5;0	16;31	1;1
ENSMUSG00000021838:47341727-47343270	ENSMUSG00000021838	Samd4	9	chr14:47341727	utr3	chr14:47343270	utr3	1.96885	2.20583	0.79064	KO_Up	KO_Up	KO_Up	1.25688	1;2	10;8	12;1	17;12	10;5	15;14	6;0	15;7
ENSMUSG00000021840:47554328-47560547	ENSMUSG00000021840	Mapk1ip1l	4	chr14:47554328	intron	chr14:47560547	utr3	3.61594	3.69027	3.39738	KO_Up	KO_Up	KO_Up	1.13849	0;1	830;1243	5;9	1256;1027	2;11	860;1001	4;7	1152;549
ENSMUSG00000021876:51343440-51343598	ENSMUSG00000021876	Rnase4	2	chr14:51343440	utr3	chr14:51343598	utr3	0.13593	0.49778	0.22049	KO_Up	KO_Up	KO_Up	-0.31259	21;38	38;81	42;56	96;72	51;87	70;73	43;23	71;32
ENSMUSG00000021891:31215729-31200960	ENSMUSG00000021891	Mettl6	10	chr14:31215729	exon	chr14:31200960	utr3	12.5088	11.1941	10.3776	KO_Up	KO_Up	KO_Up	11.3137	0;0	133;226	2;2	197;201	3;1	195;170	2;2	261;159
ENSMUSG00000021910:30910282-30892888	ENSMUSG00000021910	Nisch	13	chr14:30910282	intron	chr14:30892888	utr3	10.4617	11.8352	11.5555	KO_Up	KO_Up	KO_Up	14.7209	0;0	339;534	3;3	591;535	1;9	531;771	2;3	797;436
ENSMUSG00000021911:31931467-32019173	ENSMUSG00000021911	Parg	11	chr14:31931467	exon	chr14:32019173	utr3	0.68214	-9.66132	1.469	KO_Up	KO_Down	KO_Up	0.43985	0;2	372;601	3;1	665;550	0;0	499;869	5;1	774;273
ENSMUSG00000021917:30721951-30721783	ENSMUSG00000021917	Spcs1	2	chr14:30721951	utr3	chr14:30721783	utr3	2.57911	1.12632	2.40865	KO_Up	KO_Up	KO_Up	2.15204	1;0	626;965	5;2	1016;768	2;1	955;1167	3;4	1402;427
ENSMUSG00000021930:61787289-61772296	ENSMUSG00000021930	Spryd7	6	chr14:61787289	exon	chr14:61772296	utr3	-2.70644	0.86029	0.11031	KO_Down	KO_Up	KO_Up	0.54776	3;2	9;21	1;0	19;10	5;7	23;13	4;2	15;10
ENSMUSG00000021932:62572821-62609956	ENSMUSG00000021932	Rnaseh2b	5	chr14:62572821	intron	chr14:62609956	utr3	1.58886	2.31939	2.42505	KO_Up	KO_Up	KO_Up	1.22728	1;0	39;60	1;2	49;39	0;6	38;69	3;3	77;34
ENSMUSG00000021944:63479420-63473949	ENSMUSG00000021944	Gata4	4	chr14:63479420	intron	chr14:63473949	intron	1.80766	-8.53416	1.77436	KO_Up	KO_Down	KO_Up	-0.63459	0;1	1;5	3;1	3;3	0;0	1;0	5;0	2;0
ENSMUSG00000021945:57199272-57199812	ENSMUSG00000021945	Zmym2	13	chr14:57199272	utr3	chr14:57199812	utr3	2.14389	-8.95678	2.06849	KO_Up	KO_Down	KO_Up	1.06034	0;1	65;102	2;3	111;83	0;0	61;93	2;2	90;57
ENSMUSG00000021948:30343615-30317546	ENSMUSG00000021948	Prkcd	3	chr14:30343615	intron	chr14:30317546	utr3	-0.40336	-0.47487	0.76483	KO_Down	KO_Down	KO_Up	-0.95622	4;7	8;12	5;5	11;8	6;5	9;21	11;10	11;7
ENSMUSG00000021952:57861327-57819185	ENSMUSG00000021952	Xpo4	5	chr14:57861327	intron	chr14:57819185	utr3	10.7672	9.48289	9.72139	KO_Up	KO_Up	KO_Up	9.9285	0;0	2;11	2;4	3;5	1;1	2;9	3;0	2;2
ENSMUSG00000021959:57928041-57927119	ENSMUSG00000021959	Lats2	10	chr14:57928041	utr3	chr14:57927119	utr3	10.4598	10.7745	9.49557	KO_Up	KO_Up	KO_Up	8.68992	0;0	121;192	2;0	168;159	0;2	131;217	1;0	192;68
ENSMUSG00000021962:30230642-30249011	ENSMUSG00000021962	Dcp1a	7	chr14:30230642	intron	chr14:30249011	utr3	8.12187	11.8242	10.7954	KO_Up	KO_Up	KO_Up	11.6562	0;0	47;79	0;1	81;47	4;1	47;47	2;0	79;16
ENSMUSG00000021967:58064404-58066542	ENSMUSG00000021967	Mrpl57	2	chr14:58064404	utr3	chr14:58066542	utr3	0.28667	0.13564	0.33213	KO_Up	KO_Up	KO_Up	0.09208	221;331	6;9	360;347	9;1	302;434	4;2	439;227	11;0
ENSMUSG00000021975:65209814-65277276	ENSMUSG00000021975	Ints9	3	chr14:65209814	intron	chr14:65277276	utr3	-0.25517	0.61326	1.47794	KO_Down	KO_Up	KO_Up	1.85789	0;1	99;161	0;1	164;135	0;2	126;166	2;0	143;37
ENSMUSG00000021983:59884980-59884771	ENSMUSG00000021983	Atp8a2	4	chr14:59884980	utr3	chr14:59884771	utr3	-0.03898	-0.29393	0.00891	KO_Down	KO_Down	KO_Up	-0.21985	8;18	0;0	20;14	3;1	9;8	1;1	17;14	2;3
ENSMUSG00000021990:60949730-61001997	ENSMUSG00000021990	Spata13	5	chr14:60949730	intron	chr14:61001997	utr3	1.8999	0.15049	2.26022	KO_Up	KO_Up	KO_Up	1.51027	2;0	74;87	3;7	115;83	3;0	74;130	6;5	134;45
ENSMUSG00000021993:61064445-61141058	ENSMUSG00000021993	Mipep	6	chr14:61064445	intron	chr14:61141058	utr3	-9.98871	0.2863	1.0584	KO_Down	KO_Up	KO_Up	0.60236	1;1	36;49	0;0	48;35	3;0	42;57	4;0	55;19
ENSMUSG00000021998:75440711-75468255	ENSMUSG00000021998	Lcp1	9	chr14:75440711	intron	chr14:75468255	utr3	9.02745	10.7449	9.96587	KO_Up	KO_Up	KO_Up	NA	0;0	455;705	1;1	761;738	0;5	588;841	3;1	1108;555
ENSMUSG00000022008:76336546-76336008	ENSMUSG00000022008	Gpalpp1	8	chr14:76336546	exon	chr14:76336008	exon	2.24806	1.91562	1.80808	KO_Up	KO_Up	KO_Up	2.59037	1;0	2;0	4;4	2;4	3;4	1;4	6;0	8;1
ENSMUSG00000022018:79562708-79534183	ENSMUSG00000022018	Rgcc	4	chr14:79562708	exon	chr14:79534183	intron	-2.23771	-0.20001	0.57751	KO_Down	KO_Down	KO_Up	-0.27121	0;4	8;12	0;1	14;12	2;3	16;14	3;3	17;7
ENSMUSG00000022020:79587985-79580745	ENSMUSG00000022020	Naa16	9	chr14:79587985	intron	chr14:79580745	utr3	2.81844	2.71696	2.39849	KO_Up	KO_Up	KO_Up	0.4611	1;0	3;6	4;5	14;5	1;7	4;13	4;1	6;0
ENSMUSG00000022022:79639344-79653354	ENSMUSG00000022022	Mtrf1	2	chr14:79639344	intron	chr14:79653354	exon	-1.46824	-0.06115	0.31633	KO_Down	KO_Down	KO_Up	-1.12753	3;1	1;3	1;1	5;4	2;1	3;0	2;3	2;1
ENSMUSG00000022023:79699408-79699188	ENSMUSG00000022023	Wbp4	13	chr14:79699408	utr3	chr14:79699188	utr3	2.59317	0.728	0.36686	KO_Up	KO_Up	KO_Up	0.95324	0;1	188;277	5;2	256;248	1;1	211;254	0;1	266;115
ENSMUSG00000022032:65979592-66002273	ENSMUSG00000022032	Scara5	2	chr14:65979592	exon	chr14:66002273	utr3	0.78251	-0.17823	0.84435	KO_Up	KO_Down	KO_Up	-0.9405	3;3	7;4	5;1	2;2	3;5	6;12	11;1	6;1
ENSMUSG00000022037:66210906-66218990	ENSMUSG00000022037	Clu	2	chr14:66210906	utr3	chr14:66218990	utr3	10.9363	11.5358	9.34379	KO_Up	KO_Up	KO_Up	10.9088	0;0	30;45	3;2	56;42	9;1	64;46	1;1	55;46
ENSMUSG00000022043:66536670-66548866	ENSMUSG00000022043	Trim35	6	chr14:66536670	intron	chr14:66548866	utr3	-0.41162	1.51637	1.72722	KO_Down	KO_Up	KO_Up	0.33575	2;0	488;748	1;1	885;744	5;2	609;839	5;3	869;279
ENSMUSG00000022048:67096008-67040313	ENSMUSG00000022048	Dpysl2	3	chr14:67096008	intron	chr14:67040313	utr3	1.6658	1.56218	1.9069	KO_Up	KO_Up	KO_Up	1.17212	0;2	154;229	4;5	300;246	4;3	212;261	8;1	286;149
ENSMUSG00000022054:68356995-68327084	ENSMUSG00000022054	Nefm	2	chr14:68356995	utr3	chr14:68327084	intron	2.00816	-0.47307	1.31157	KO_Up	KO_Down	KO_Up	0.36036	1;0	20;32	3;1	30;17	0;1	28;42	1;1	38;5
ENSMUSG00000022064:99374614-99491928	ENSMUSG00000022064	Pibf1	13	chr14:99374614	exon	chr14:99491928	utr3	8.7708	10.1041	8.86303	KO_Up	KO_Up	KO_Up	10.5119	0;0	11;24	1;1	18;22	1;2	26;32	1;1	31;11
ENSMUSG00000022074:70020781-70021858	ENSMUSG00000022074	Tnfrsf10b	2	chr14:70020781	utr3	chr14:70021858	utr3	-0.13358	0.90531	1.07227	KO_Down	KO_Up	KO_Up	0.41827	0;2	33;77	1;1	67;54	1;4	70;62	2;1	52;23
ENSMUSG00000022089:70374909-70375405	ENSMUSG00000022089	Bin3	6	chr14:70374909	utr3	chr14:70375405	utr3	10.4738	9.09223	12.2559	KO_Up	KO_Up	KO_Up	11.6225	0;0	18;35	4;1	33;28	1;0	22;30	3;1	40;13
ENSMUSG00000022090:70401960-70401681	ENSMUSG00000022090	Pdlim2	3	chr14:70401960	utr3	chr14:70401681	utr3	2.38144	1.91494	1.65525	KO_Up	KO_Up	KO_Up	0.14223	0;1	2808;4173	3;3	4240;3519	0;5	3810;5058	0;3	5187;3015
ENSMUSG00000022092:70523965-70510394	ENSMUSG00000022092	Ppp3cc	7	chr14:70523965	intron	chr14:70510394	intron	11.7027	9.1197	12.3639	KO_Up	KO_Up	KO_Up	11.5747	0;0	2;0	3;1	4;2	0;1	3;2	0;2	3;2
ENSMUSG00000022096:70809833-70810985	ENSMUSG00000022096	Hr	2	chr14:70809833	utr3	chr14:70810985	utr3	2.18017	2.19381	1.93162	KO_Up	KO_Up	KO_Up	2.62195	0;1	21;32	1;3	27;15	1;2	12;20	3;0	29;9
ENSMUSG00000022099:70850997-70841112	ENSMUSG00000022099	Dmtn	2	chr14:70850997	intron	chr14:70841112	utr3	1.89603	1.67305	2.5147	KO_Up	KO_Up	KO_Up	-8.65891	1;0	11;10	4;1	16;8	1;2	10;7	1;3	9;3
ENSMUSG00000022119:105397991-105397286	ENSMUSG00000022119	Rbm26	12	chr14:105397991	exon	chr14:105397286	exon	0.05594	-0.02139	0.02717	KO_Up	KO_Down	KO_Up	0.2391	84;135	70;108	151;113	126;106	127;120	74;159	155;56	146;44
ENSMUSG00000022120:104725855-104714972	ENSMUSG00000022120	Obi1	3	chr14:104725855	intron	chr14:104714972	utr3	-0.75008	2.28498	2.20993	KO_Down	KO_Up	KO_Up	-9.17196	0;1	10;23	1;0	25;27	4;6	17;49	6;1	32;10
ENSMUSG00000022122:104079134-104066203	ENSMUSG00000022122	Ednrb	5	chr14:104079134	intron	chr14:104066203	intron	0.56955	-1.45899	0.51437	KO_Up	KO_Down	KO_Up	-9.28354	1;1	6;7	2;1	4;3	0;1	3;9	1;2	8;4
ENSMUSG00000022129:118289342-118250203	ENSMUSG00000022129	Dct	2	chr14:118289342	utr5	chr14:118250203	utr3	-6.35967	-8.32735	1.29039	KO_Down	KO_Down	KO_Up	0.37527	0;1	3;0	0;0	1;0	0;0	3;2	1;0	1;0
ENSMUSG00000022130:118351745-118349885	ENSMUSG00000022130	Tgds	2	chr14:118351745	utr3	chr14:118349885	utr3	0.23788	0.17616	0.32525	KO_Up	KO_Up	KO_Up	-0.08173	15;16	13;16	21;13	17;5	12;16	8;12	30;12	15;8
ENSMUSG00000022141:8405812-8388651	ENSMUSG00000022141	Nipbl	26	chr15:8405812	intron	chr15:8388651	exon	10.2696	12.4841	12.7461	KO_Up	KO_Up	KO_Up	10.3844	0;0	45;104	2;0	86;66	3;2	78;84	2;4	96;34
ENSMUSG00000022148:6684348-6692793	ENSMUSG00000022148	Fyb	4	chr15:6684348	intron	chr15:6692793	exon	1.80392	1.77884	0.67661	KO_Up	KO_Up	KO_Up	0.70044	2;0	5;1	5;5	4;2	4;7	1;3	3;1	3;0
ENSMUSG00000022150:6453420-6469083	ENSMUSG00000022150	Dab2	10	chr15:6453420	exon	chr15:6469083	utr3	10.8778	12.8384	9.6521	KO_Up	KO_Up	KO_Up	11.6881	0;0	88;179	2;0	171;200	2;1	183;196	1;0	231;146
ENSMUSG00000022151:5247395-5247801	ENSMUSG00000022151	Ttc33	4	chr15:5247395	utr3	chr15:5247801	utr3	0.64518	2.80338	1.96976	KO_Up	KO_Up	KO_Up	1.19523	1;0	243;394	2;0	400;340	1;9	336;476	1;3	437;218
ENSMUSG00000022159:52502206-52500752	ENSMUSG00000022159	Rab2b	3	chr14:52502206	utr3	chr14:52500752	utr3	-2.36124	0.78685	1.26897	KO_Down	KO_Up	KO_Up	-0.85456	2;2	16;12	0;1	8;7	3;5	11;8	10;0	16;5
ENSMUSG00000022174:54479935-54472943	ENSMUSG00000022174	Dad1	2	chr14:54479935	utr3	chr14:54472943	utr3	9.09271	8.90524	10.4527	KO_Up	KO_Up	KO_Up	9.38083	0;0	1094;1716	0;1	1795;1728	0;1	1560;2083	3;0	2344;1161
ENSMUSG00000022175:54702895-54707735	ENSMUSG00000022175	Lrp10	3	chr14:54702895	intron	chr14:54707735	utr3	-0.28302	1.53639	2.14708	KO_Down	KO_Up	KO_Up	1.00782	0;2	964;1160	1;1	1485;1380	4;3	1222;1516	8;4	1814;971
ENSMUSG00000022178:54806101-54804929	ENSMUSG00000022178	Ajuba	3	chr14:54806101	utr3	chr14:54804929	utr3	-0.06215	0.63639	0.11489	KO_Down	KO_Up	KO_Up	0.52243	6;5	32;58	4;7	65;41	6;14	58;58	6;6	62;41
ENSMUSG00000022185:54907598-54881429	ENSMUSG00000022185	Acin1	17	chr14:54907598	intron	chr14:54881429	exon	2.16917	2.93763	2.23966	KO_Up	KO_Up	KO_Up	2.0626	0;1	482;784	2;3	674;707	4;4	610;657	1;3	780;375
ENSMUSG00000022186:4125675-4184822	ENSMUSG00000022186	Oxct1	8	chr15:4125675	intron	chr15:4184822	utr3	1.49106	0.79472	1.72825	KO_Up	KO_Up	KO_Up	1.23908	2;0	76;142	4;4	160;149	4;1	138;188	4;3	182;62
ENSMUSG00000022194:55132370-55135612	ENSMUSG00000022194	Pabpn1	2	chr14:55132370	utr3	chr14:55135612	utr3	0.14408	0.11723	0.15841	KO_Up	KO_Up	KO_Up	0.01135	5;3	519;804	2;9	875;689	8;3	664;961	12;1	973;540
ENSMUSG00000022197:12493506-12458231	ENSMUSG00000022197	Pdzd2	7	chr15:12493506	utr5	chr15:12458231	exon	-0.42882	-10.4612	0.61614	KO_Down	KO_Down	KO_Up	-0.76447	0;2	0;4	1;1	2;1	0;0	6;1	2;0	2;0
ENSMUSG00000022201:12166307-12185528	ENSMUSG00000022201	Zfr	21	chr15:12166307	exon	chr15:12185528	utr3	12.6442	12.276	11.1747	KO_Up	KO_Up	KO_Up	11.6116	0;0	125;176	4;3	173;199	3;1	147;140	2;0	214;144
ENSMUSG00000022203:55154228-55154087	ENSMUSG00000022203	Efs	3	chr14:55154228	utr3	chr14:55154087	utr3	-0.50362	-0.02175	0.46155	KO_Down	KO_Down	KO_Up	-0.67677	7;11	254;338	5;9	342;331	12;7	222;609	13;13	487;202
ENSMUSG00000022204:55255866-55261587	ENSMUSG00000022204	Ngdn	3	chr14:55255866	intron	chr14:55261587	utr3	12.0822	11.2755	10.398	KO_Up	KO_Up	KO_Up	10.4443	0;0	674;1021	7;1	989;1026	0;5	828;1203	1;1	1266;454
ENSMUSG00000022205:11993889-11984062	ENSMUSG00000022205	Sub1	6	chr15:11993889	exon	chr15:11984062	utr3	0.08037	-0.05679	0.03623	KO_Up	KO_Down	KO_Up	0.04676	6534;9638	384;705	10174;9071	656;528	9502;7849	607;704	12216;6655	889;379
ENSMUSG00000022206:11845344-11842345	ENSMUSG00000022206	Npr3	7	chr15:11845344	exon	chr15:11842345	utr3	8.43889	12.227	8.917	KO_Up	KO_Up	KO_Up	9.49509	0;0	6;10	1;0	8;5	1;2	7;9	1;0	3;3
ENSMUSG00000022210:55725027-55727794	ENSMUSG00000022210	Dhrs4	2	chr14:55725027	utr3	chr14:55727794	utr3	-0.0237	0.1775	0.23689	KO_Down	KO_Up	KO_Up	-0.72823	3;10	67;100	2;13	118;102	6;23	116;204	14;5	130;68
ENSMUSG00000022223:56137001-56134742	ENSMUSG00000022223	Sdr39u1	3	chr14:56137001	exon	chr14:56134742	utr3	10.3642	11.4458	11.3105	KO_Up	KO_Up	KO_Up	11.1419	0;0	57;86	2;2	84;87	4;8	96;78	6;1	94;65
ENSMUSG00000022231:32376568-32696484	ENSMUSG00000022231	Sema5a	3	chr15:32376568	intron	chr15:32696484	utr3	9.07851	9.4066	9.23489	KO_Up	KO_Up	KO_Up	9.8587	0;0	1;6	0;2	6;5	2;0	2;5	2;0	9;4
ENSMUSG00000022237:31355021-31354806	ENSMUSG00000022237	Ankrd33b	17	chr15:31355021	intron	chr15:31354806	intron	-9.25838	3.01174	3.32188	KO_Down	KO_Up	KO_Up	0.36535	0;1	25;32	0;0	16;16	8;0	29;31	6;5	26;22
ENSMUSG00000022240:30715321-31029481	ENSMUSG00000022240	Ctnnd2	6	chr15:30715321	intron	chr15:31029481	utr3	10.756	10.4259	11.1976	KO_Up	KO_Up	KO_Up	9.96826	0;0	0;7	3;1	1;5	1;2	3;2	1;1	1;0
ENSMUSG00000022241:11387717-11383794	ENSMUSG00000022241	Tars	5	chr15:11387717	intron	chr15:11383794	utr3	9.25264	9.93458	11.0452	KO_Up	KO_Up	KO_Up	11.8494	0;0	284;453	0;2	489;334	2;2	339;715	4;1	527;169
ENSMUSG00000022246:10704864-10575282	ENSMUSG00000022246	Rai14	22	chr15:10704864	intron	chr15:10575282	exon	1.56651	1.37004	1.93062	KO_Up	KO_Up	KO_Up	0.0693	1;3	29;42	6;7	51;52	5;6	38;62	13;2	55;36
ENSMUSG00000022253:9108893-9110574	ENSMUSG00000022253	Nadk2	4	chr15:9108893	utr3	chr15:9110574	utr3	0.57893	0.76867	0.22211	KO_Up	KO_Up	KO_Up	0.6522	1;6	1;3	10;8	1;0	10;10	0;3	6;2	1;3
ENSMUSG00000022261:32989133-33034873	ENSMUSG00000022261	Sdc2	5	chr15:32989133	intron	chr15:33034873	utr3	-2.18941	-11.6969	0.25033	KO_Down	KO_Down	KO_Up	-0.40466	4;1	14;20	0;1	13;9	0;0	18;21	3;4	16;8
ENSMUSG00000022263:27967884-27732302	ENSMUSG00000022263	Trio	19	chr15:27967884	intron	chr15:27732302	utr3	-8.69641	1.74725	1.295	KO_Down	KO_Up	KO_Up	1.05366	1;0	89;109	0;0	129;113	0;4	97;82	3;0	145;50
ENSMUSG00000022265:27468270-27594990	ENSMUSG00000022265	Ank	6	chr15:27468270	intron	chr15:27594990	utr3	2.28537	2.65153	1.7072	KO_Up	KO_Up	KO_Up	1.44922	1;0	242;445	2;4	454;354	5;1	357;458	1;2	494;196
ENSMUSG00000022270:25972197-25973771	ENSMUSG00000022270	Retreg1	3	chr15:25972197	utr3	chr15:25973771	utr3	-0.25164	0.27477	0.54683	KO_Down	KO_Up	KO_Up	-0.00767	4;1	29;51	7;0	51;58	4;5	57;58	5;3	50;32
ENSMUSG00000022286:37267527-37363805	ENSMUSG00000022286	Grhl2	10	chr15:37267527	intron	chr15:37363805	utr3	11.3352	11.4888	10.7304	KO_Up	KO_Up	KO_Up	10.2693	0;0	202;407	3;2	428;257	1;4	226;305	2;1	400;104
ENSMUSG00000022292:37924925-37924198	ENSMUSG00000022292	Rrm2b	10	chr15:37924925	utr3	chr15:37924198	utr3	-0.04623	1.42159	2.72405	KO_Down	KO_Up	KO_Up	3.1498	0;1	23;42	1;0	35;22	2;1	33;46	4;3	54;14
ENSMUSG00000022296:38814657-38815088	ENSMUSG00000022296	Baalc	2	chr15:38814657	utr3	chr15:38815088	utr3	0.47514	0.85045	0.41984	KO_Up	KO_Up	KO_Up	0.43598	1;1	0;3	3;1	2;1	1;2	1;0	1;2	0;0
ENSMUSG00000022299:38956212-38954626	ENSMUSG00000022299	Slc25a32	5	chr15:38956212	utr3	chr15:38954626	utr3	8.6022	9.55888	10.4599	KO_Up	KO_Up	KO_Up	NA	0;0	7;21	1;0	28;13	1;0	11;18	3;0	21;6
ENSMUSG00000022313:51745766-51746078	ENSMUSG00000022313	Utp23	5	chr15:51745766	utr3	chr15:51746078	utr3	0.02687	-0.40973	0.05727	KO_Up	KO_Down	KO_Up	0.42228	15;18	166;256	19;17	259;202	20;13	220;395	23;11	314;107
ENSMUSG00000022314:51828403-51826000	ENSMUSG00000022314	Rad21	10	chr15:51828403	exon	chr15:51826000	utr3	2.1142	2.77324	2.99069	KO_Up	KO_Up	KO_Up	2.00741	0;1	1686;2466	4;1	2806;1964	3;4	2160;2115	4;4	2974;1418
ENSMUSG00000022325:34516822-34530792	ENSMUSG00000022325	Pop1	2	chr15:34516822	intron	chr15:34530792	utr3	0.16177	-0.13945	0.44234	KO_Up	KO_Down	KO_Up	-0.12982	4;6	10;28	8;8	41;10	3;9	27;22	14;7	35;16
ENSMUSG00000022335:68021227-68011247	ENSMUSG00000022335	Zfat	5	chr15:68021227	intron	chr15:68011247	intron	-0.68872	-0.77165	1.26715	KO_Down	KO_Down	KO_Up	0.90779	3;1	7;5	2;0	3;4	0;3	3;12	5;4	6;3
ENSMUSG00000022336:43136952-43114908	ENSMUSG00000022336	Eif3e	2	chr15:43136952	intron	chr15:43114908	exon	0.6782	0.46405	0.36077	KO_Up	KO_Up	KO_Up	0.32212	6;3	13;12	8;10	15;9	9;8	9;20	3;5	11;5
ENSMUSG00000022338:44293007-44299185	ENSMUSG00000022338	Eny2	7	chr15:44293007	exon	chr15:44299185	utr3	0.01807	0.0244	0.14174	KO_Up	KO_Up	KO_Up	0.07623	46;61	549;918	67;57	931;731	58;63	709;853	76;34	1003;377
ENSMUSG00000022339:44504221-44504419	ENSMUSG00000022339	Ebag9	7	chr15:44504221	utr3	chr15:44504419	utr3	0.93069	-1.56312	0.17538	KO_Up	KO_Down	KO_Up	0.70207	1;2	28;51	3;2	41;21	0;1	34;54	2;1	56;19
ENSMUSG00000022350:59218970-59203846	ENSMUSG00000022350	Washc5	2	chr15:59218970	intron	chr15:59203846	utr3	0.79935	0.03621	0.49491	KO_Up	KO_Up	KO_Up	-0.04629	6;5	277;429	12;12	459;382	6;8	342;532	9;6	514;167
ENSMUSG00000022351:59199851-59203040	ENSMUSG00000022351	Sqle	2	chr15:59199851	exon	chr15:59203040	utr3	-1.17274	-0.79034	0.43035	KO_Down	KO_Down	KO_Up	-0.22202	4;3	372;566	0;3	672;444	2;3	520;663	9;2	670;340
ENSMUSG00000022353:58939983-58924594	ENSMUSG00000022353	Mtss1	18	chr15:58939983	intron	chr15:58924594	intron	-1.60143	-10.467	1.26151	KO_Down	KO_Down	KO_Up	-9.23296	0;3	68;106	0;1	80;59	0;0	91;151	7;1	122;35
ENSMUSG00000022354:58806273-58808159	ENSMUSG00000022354	Ndufb9	2	chr15:58806273	intron	chr15:58808159	exon	0.57001	0.60405	0.24326	KO_Up	KO_Up	KO_Up	-0.0281	2;4	6;8	5;3	8;2	6;5	8;5	1;6	8;6
ENSMUSG00000022358:58043198-58039277	ENSMUSG00000022358	Fbxo32	10	chr15:58043198	utr3	chr15:58039277	utr3	0.26449	-0.77063	2.06762	KO_Up	KO_Down	KO_Up	1.57396	2;1	46;80	3;2	49;70	0;2	65;76	8;6	106;38
ENSMUSG00000022360:57961759-57957449	ENSMUSG00000022360	Atad2	5	chr15:57961759	exon	chr15:57957449	utr3	8.90073	9.44767	11.4292	KO_Up	KO_Up	KO_Up	10.4347	0;0	30;65	1;0	69;60	2;0	63;98	2;3	111;25
ENSMUSG00000022361:57911945-57911337	ENSMUSG00000022361	Zhx1	7	chr15:57911945	utr3	chr15:57911337	utr3	-0.3772	-2.24692	0.42354	KO_Down	KO_Down	KO_Up	-0.56383	7;5	2;12	3;11	9;7	1;2	7;5	9;7	9;2
ENSMUSG00000022370:55399350-55397490	ENSMUSG00000022370	Mrpl13	2	chr15:55399350	intron	chr15:55397490	utr3	2.22954	0.32765	1.70783	KO_Up	KO_Up	KO_Up	0.2777	1;0	153;241	4;2	246;232	0;2	240;360	2;2	298;160
ENSMUSG00000022371:55226903-55384197	ENSMUSG00000022371	Col14a1	5	chr15:55226903	exon	chr15:55384197	utr3	11.216	9.98424	9.58191	KO_Up	KO_Up	KO_Up	9.75533	0;0	20;63	0;5	65;51	1;2	36;44	0;2	52;17
ENSMUSG00000022377:63960760-63960389	ENSMUSG00000022377	Asap1	26	chr15:63960760	utr3	chr15:63960389	utr3	11.658	10.677	9.27315	KO_Up	KO_Up	KO_Up	8.23018	0;0	57;112	2;2	109;73	1;2	88;140	0;1	167;90
ENSMUSG00000022378:63845687-63802792	ENSMUSG00000022378	Cyrib	16	chr15:63845687	intron	chr15:63802792	utr3	15.0706	13.4775	14.5385	KO_Up	KO_Up	KO_Up	12.0313	0;0	1466;2035	2;1	2371;1623	0;1	1705;1933	2;0	2460;1110
ENSMUSG00000022382:85427923-85419645	ENSMUSG00000022382	Wnt7b	4	chr15:85427923	exon	chr15:85419645	utr3	7.83866	10.5691	12.0831	KO_Up	KO_Up	KO_Up	10.3876	0;0	746;1138	1;0	1194;1133	2;0	911;1106	1;5	1346;912
ENSMUSG00000022387:88590340-88571502	ENSMUSG00000022387	Brd1	15	chr15:88590340	intron	chr15:88571502	utr3	12.2172	10.9703	11.878	KO_Up	KO_Up	KO_Up	12.1004	0;0	206;305	2;4	329;229	0;3	254;296	2;2	359;121
ENSMUSG00000022389:81699148-81711061	ENSMUSG00000022389	Tef	4	chr15:81699148	utr5	chr15:81711061	utr3	9.66739	10.7185	10.787	KO_Up	KO_Up	KO_Up	9.67789	0;0	263;381	1;2	390;391	2;3	380;417	4;2	495;364
ENSMUSG00000022390:81636747-81680460	ENSMUSG00000022390	Zc3h7b	6	chr15:81636747	intron	chr15:81680460	utr3	0.47375	1.14881	0.94766	KO_Up	KO_Up	KO_Up	-0.90812	2;1	33;67	1;4	54;44	6;4	48;86	5;2	91;34
ENSMUSG00000022401:81334497-81341671	ENSMUSG00000022401	Xpnpep3	9	chr15:81334497	intron	chr15:81341671	utr3	1.65731	1.54768	2.69379	KO_Up	KO_Up	KO_Up	-0.81435	0;1	34;53	2;2	65;42	0;4	48;60	2;4	69;30
ENSMUSG00000022403:81276468-81249245	ENSMUSG00000022403	St13	16	chr15:81276468	exon	chr15:81249245	utr3	0.1334	-0.24731	0.00493	KO_Up	KO_Down	KO_Up	-0.10319	284;358	1957;3164	480;364	3086;2635	365;288	2553;2777	477;252	3265;2289
ENSMUSG00000022407:80853012-80853325	ENSMUSG00000022407	Adsl	3	chr15:80853012	utr3	chr15:80853325	utr3	-2.83859	-0.25327	0.68555	KO_Down	KO_Down	KO_Up	0.11663	5;5	170;294	1;1	313;361	9;4	249;577	7;10	393;141
ENSMUSG00000022412:80133094-80137569	ENSMUSG00000022412	Mief1	11	chr15:80133094	intron	chr15:80137569	utr3	-1.41691	-9.66104	0.19027	KO_Down	KO_Down	KO_Up	-10.5681	0;2	110;150	1;0	178;157	0;0	122;239	3;0	249;90
ENSMUSG00000022414:80017711-80045901	ENSMUSG00000022414	Tab1	2	chr15:80017711	intron	chr15:80045901	utr3	10.6973	11.6198	10.4631	KO_Up	KO_Up	KO_Up	10.7454	0;0	99;156	1;2	122;107	2;5	111;153	2;1	132;100
ENSMUSG00000022421:79673454-79670552	ENSMUSG00000022421	Nptxr	2	chr15:79673454	utr3	chr15:79670552	utr3	0.31965	0.28662	1.41194	KO_Up	KO_Up	KO_Up	0.27259	5;0	83;107	4;4	92;106	1;8	87;123	9;5	113;54
ENSMUSG00000022425:54770305-54702660	ENSMUSG00000022425	Enpp2	6	chr15:54770305	utr5	chr15:54702660	utr3	12.3826	8.95666	12.4025	KO_Up	KO_Up	KO_Up	9.34367	0;0	47;101	2;5	98;86	0;1	89;91	3;2	93;17
ENSMUSG00000022426:79562981-79558453	ENSMUSG00000022426	Josd1	2	chr15:79562981	intron	chr15:79558453	utr3	0.68169	0.1979	0.06557	KO_Up	KO_Up	KO_Up	-0.24709	2;3	287;460	5;5	520;394	3;4	402;499	3;2	509;215
ENSMUSG00000022440:78408268-78407547	ENSMUSG00000022440	C1qtnf6	2	chr15:78408268	utr3	chr15:78407547	utr3	0.17625	0.40742	0.46976	KO_Up	KO_Up	KO_Up	1.29982	0;5	786;1055	6;1	1237;1093	4;5	1229;1251	9;3	1978;1007
ENSMUSG00000022443:77657473-77653231	ENSMUSG00000022443	Myh9	31	chr15:77657473	exon	chr15:77653231	exon	8.59312	16.2438	9.75196	KO_Up	KO_Up	KO_Up	14.4662	0;0	1594;2266	0;1	2341;1982	4;3	1690;1453	0;2	2619;1245
ENSMUSG00000022451:94482937-94478581	ENSMUSG00000022451	Twf1	6	chr15:94482937	intron	chr15:94478581	intron	9.32604	9.00691	11.1958	KO_Up	KO_Up	KO_Up	NA	0;0	3;6	1;1	3;3	0;1	2;7	1;2	3;2
ENSMUSG00000022453:82215521-82213747	ENSMUSG00000022453	Naga	5	chr15:82215521	intron	chr15:82213747	utr3	1.40611	-0.84883	1.49277	KO_Up	KO_Down	KO_Up	-3.63123	6;2	36;64	19;18	46;59	3;1	48;25	25;12	57;16
ENSMUSG00000022464:96893551-96892703	ENSMUSG00000022464	Slc38a4	20	chr15:96893551	utr3	chr15:96892703	utr3	-13.6977	-1.04565	0.88776	KO_Down	KO_Down	KO_Up	-0.89539	0;2	2111;2996	0;0	3428;2109	0;1	2165;2390	3;1	3289;1286
ENSMUSG00000022468:97609720-97608898	ENSMUSG00000022468	Endou	2	chr15:97609720	utr3	chr15:97608898	utr3	0.83489	0.49019	0.31133	KO_Up	KO_Up	KO_Up	-0.50461	1;3	4;6	5;13	11;6	5;1	6;3	4;9	32;3
ENSMUSG00000022469:97662230-97642834	ENSMUSG00000022469	Rapgef3	3	chr15:97662230	intron	chr15:97642834	utr3	-0.68509	1.27789	0.642	KO_Down	KO_Up	KO_Up	0.06716	2;7	265;382	3;3	329;384	11;22	345;521	7;10	464;260
ENSMUSG00000022471:81906719-81924284	ENSMUSG00000022471	Xrcc6	5	chr15:81906719	utr5	chr15:81924284	utr3	2.24922	2.1647	1.29157	KO_Up	KO_Up	KO_Up	1.22751	1;1	25;42	6;4	31;33	2;12	29;57	5;2	56;19
ENSMUSG00000022476:81800284-81777851	ENSMUSG00000022476	Polr3h	3	chr15:81800284	utr3	chr15:81777851	intron	-0.01097	-0.00901	0.12869	KO_Down	KO_Down	KO_Up	0.00047	317;414	4;3	488;429	6;3	398;499	8;4	543;355	4;1
ENSMUSG00000022487:103313959-103310887	ENSMUSG00000022487	Gtsf1	2	chr15:103313959	intron	chr15:103310887	utr3	10.0991	12.0174	10.6341	KO_Up	KO_Up	KO_Up	10.8553	0;0	2;5	3;2	6;8	2;13	4;2	6;0	4;4
ENSMUSG00000022488:103386245-103407235	ENSMUSG00000022488	Nckap1l	4	chr15:103386245	intron	chr15:103407235	utr3	11.6423	8.96019	10.0563	KO_Up	KO_Up	KO_Up	10.971	0;0	57;76	3;3	102;71	1;0	56;110	1;1	115;46
ENSMUSG00000022494:11813253-11931498	ENSMUSG00000022494	Shisa9	2	chr16:11813253	exon	chr16:11931498	intron	-0.52571	-0.2246	0.21529	KO_Down	KO_Down	KO_Up	-0.50208	2;3	1;1	2;1	1;2	6;0	1;3	0;2	0;0
ENSMUSG00000022498:10917808-10892782	ENSMUSG00000022498	Txndc11	5	chr16:10917808	intron	chr16:10892782	utr3	7.96391	10.6301	9.94042	KO_Up	KO_Up	KO_Up	NA	0;0	108;126	0;1	168;128	2;4	133;156	2;1	173;62
ENSMUSG00000022508:23807095-23800062	ENSMUSG00000022508	Bcl6	4	chr16:23807095	intron	chr16:23800062	intron	1.36249	0.94102	1.52454	KO_Up	KO_Up	KO_Up	-0.89581	2;1	8;7	3;3	3;5	5;2	10;9	3;0	6;1
ENSMUSG00000022512:26177397-26175397	ENSMUSG00000022512	Cldn1	2	chr16:26177397	utr3	chr16:26175397	utr3	1.07975	0.95476	2.70115	KO_Up	KO_Up	KO_Up	3.48191	1;0	67;59	1;2	101;79	0;2	68;47	4;1	43;38
ENSMUSG00000022528:29884386-29886612	ENSMUSG00000022528	Hes1	2	chr16:29884386	utr5	chr16:29886612	utr3	-0.17605	-0.00617	0.13231	KO_Down	KO_Down	KO_Up	-0.05254	24;26	46;77	31;29	93;82	25;44	61;108	39;15	84;30
ENSMUSG00000022533:30170207-30134378	ENSMUSG00000022533	Atp13a3	20	chr16:30170207	exon	chr16:30134378	utr3	11.7583	11.2059	15.1989	KO_Up	KO_Up	KO_Up	15.1636	0;0	50;75	6;1	88;68	4;4	95;153	5;7	149;83
ENSMUSG00000022537:30332508-30331072	ENSMUSG00000022537	Tmem44	5	chr16:30332508	utr3	chr16:30331072	utr3	2.85344	2.08284	1.77563	KO_Up	KO_Up	KO_Up	1.12928	1;0	2;3	6;5	6;0	6;1	0;7	3;2	1;3
ENSMUSG00000022545:12935079-12966595	ENSMUSG00000022545	Ercc4	2	chr16:12935079	intron	chr16:12966595	utr3	1.78578	-0.11417	0.39979	KO_Up	KO_Down	KO_Up	0.31496	0;2	20;25	4;4	23;23	0;2	25;25	1;2	43;15
ENSMUSG00000022555:76392749-76390298	ENSMUSG00000022555	Dgat1	2	chr15:76392749	intron	chr15:76390298	intron	-0.35837	1.0538	0.83622	KO_Down	KO_Up	KO_Up	0.5405	2;3	36;46	1;2	34;31	10;1	21;43	0;3	19;9
ENSMUSG00000022557:76337341-76337195	ENSMUSG00000022557	Bop1	3	chr15:76337341	utr3	chr15:76337195	utr3	0.27189	0.08204	0.31834	KO_Up	KO_Up	KO_Up	-0.81528	43;56	90;168	74;71	138;160	76;64	133;251	84;44	209;83
ENSMUSG00000022558:76289625-76337236	ENSMUSG00000022558	Mroh1	4	chr15:76289625	intron	chr15:76337236	utr3	11.2233	10.3975	10.7927	KO_Up	KO_Up	KO_Up	11.982	0;0	144;311	4;1	229;203	1;3	205;310	4;1	314;181
ENSMUSG00000022565:76056182-76055174	ENSMUSG00000022565	Plec	9	chr15:76056182	utr3	chr15:76055174	utr3	10.1679	8.97824	8.40866	KO_Up	KO_Up	KO_Up	NA	0;0	726;1107	0;2	1173;1131	1;0	954;1003	0;1	1457;982
ENSMUSG00000022587:74830905-74831179	ENSMUSG00000022587	Ly6e	3	chr15:74830905	utr3	chr15:74831179	utr3	0.18405	-0.12476	0.18524	KO_Up	KO_Down	KO_Up	-0.69155	10;11	676;1131	9;20	1141;1154	8;15	1154;881	14;16	1132;957
ENSMUSG00000022610:89026688-89014787	ENSMUSG00000022610	Mapk12	2	chr15:89026688	exon	chr15:89014787	utr3	0.07502	-0.0501	0.18493	KO_Up	KO_Down	KO_Up	-0.50106	30;43	5;8	56;43	5;8	51;77	14;12	56;48	3;6
ENSMUSG00000022629:90845740-90839326	ENSMUSG00000022629	Kif21a	13	chr15:90845740	intron	chr15:90839326	intron	12.0881	12.8409	10.1624	KO_Up	KO_Up	KO_Up	10.6488	0;0	6;12	2;1	13;9	1;6	9;21	2;1	10;7
ENSMUSG00000022635:93288680-93285682	ENSMUSG00000022635	Zcrb1	6	chr15:93288680	intron	chr15:93285682	utr3	0.71818	2.07814	1.59515	KO_Up	KO_Up	KO_Up	-0.61816	2;0	318;547	2;2	548;467	4;7	478;519	5;2	636;373
ENSMUSG00000022636:52217290-52209294	ENSMUSG00000022636	Alcam	2	chr16:52217290	intron	chr16:52209294	intron	10.5288	7.18549	11.3572	KO_Up	KO_Up	KO_Up	8.99735	0;0	5;15	0;2	10;9	0;1	17;34	3;2	17;7
ENSMUSG00000022637:51883930-52028406	ENSMUSG00000022637	Cblb	14	chr16:51883930	intron	chr16:52028406	utr3	-11.0545	0.0446	2.12394	KO_Down	KO_Up	KO_Up	2.73204	0;1	22;41	0;0	37;30	0;1	37;18	3;1	49;18
ENSMUSG00000022639:50540961-50539659	ENSMUSG00000022639	Dubr	8	chr16:50540961	intron	chr16:50539659	exon	2.44585	2.64322	1.02552	KO_Up	KO_Up	KO_Up	-9.36713	1;0	92;174	5;2	210;154	6;1	146;179	3;0	189;197
ENSMUSG00000022641:50244229-50045612	ENSMUSG00000022641	Bbx	50	chr16:50244229	intron	chr16:50045612	exon	9.74071	10.4072	14.5369	KO_Up	KO_Up	KO_Up	7.92111	0;0	159;289	0;2	280;221	0;3	238;277	3;1	330;158
ENSMUSG00000022656:46268992-46268425	ENSMUSG00000022656	Nectin3	8	chr16:46268992	exon	chr16:46268425	utr3	0.22644	0.53872	0.05184	KO_Up	KO_Up	KO_Up	-0.53292	13;17	24;35	31;15	53;41	17;36	35;38	26;5	46;10
ENSMUSG00000022661:45203758-45203358	ENSMUSG00000022661	Cd200	5	chr16:45203758	utr3	chr16:45203358	utr3	0.77588	1.2129	0.92031	KO_Up	KO_Up	KO_Up	0.30903	1;1	1;3	1;3	2;3	7;1	10;3	2;4	4;0
ENSMUSG00000022663:44992027-45008255	ENSMUSG00000022663	Atg3	7	chr16:44992027	exon	chr16:45008255	utr3	-1.79923	-2.02779	0.35607	KO_Down	KO_Down	KO_Up	-1.93868	1;2	71;120	1;0	147;96	1;0	97;174	4;0	143;44
ENSMUSG00000022665:44914182-44948026	ENSMUSG00000022665	Ccdc80	4	chr16:44914182	utr5	chr16:44948026	utr3	0.00771	0.96329	0.34416	KO_Up	KO_Up	KO_Up	-1.34131	1;2	10;20	3;1	12;15	3;4	9;20	4;0	19;10
ENSMUSG00000022668:44559648-44559348	ENSMUSG00000022668	Gtpbp8	2	chr16:44559648	utr3	chr16:44559348	utr3	-0.11663	0.04242	0.12388	KO_Down	KO_Up	KO_Up	1.04859	1;0	16;29	0;1	30;18	1;0	14;29	1;0	32;8
ENSMUSG00000022672:15608996-15660096	ENSMUSG00000022672	Prkdc	3	chr16:15608996	intron	chr16:15660096	utr3	1.87731	0.98171	0.35851	KO_Up	KO_Up	KO_Up	1.70014	0;1	12;30	1;3	27;16	2;0	25;24	0;1	30;14
ENSMUSG00000022673:15453156-15441968	ENSMUSG00000022673	Mcm4	3	chr16:15453156	exon	chr16:15441968	utr3	1.41573	0.06082	0.56863	KO_Up	KO_Up	KO_Up	1.1665	2;3	120;206	8;10	226;134	2;5	138;304	7;1	279;81
ENSMUSG00000022674:15371193-15370204	ENSMUSG00000022674	Ube2v2	6	chr16:15371193	utr3	chr16:15370204	utr3	9.28719	10.6676	8.8898	KO_Up	KO_Up	KO_Up	8.3335	0;0	3;3	2;2	2;1	2;2	0;2	2;0	2;3
ENSMUSG00000022677:14117759-14117109	ENSMUSG00000022677	Cep20	3	chr16:14117759	utr3	chr16:14117109	utr3	0.04179	0.66524	0.27289	KO_Up	KO_Up	KO_Up	0.50189	1;5	221;378	5;3	378;332	7;8	324;517	6;1	433;160
ENSMUSG00000022682:13600703-13631646	ENSMUSG00000022682	Rrn3	2	chr16:13600703	intron	chr16:13631646	utr3	-0.45045	1.31772	1.57762	KO_Down	KO_Up	KO_Up	-0.62437	0;3	1;7	1;0	1;3	3;6	3;1	2;2	1;0
ENSMUSG00000022685:13390127-13355825	ENSMUSG00000022685	Parn	9	chr16:13390127	intron	chr16:13355825	utr3	0.74098	1.46187	0.07688	KO_Up	KO_Up	KO_Up	-8.90315	2;0	148;230	2;2	266;172	2;5	158;381	1;1	317;65
ENSMUSG00000022702:18737059-18789055	ENSMUSG00000022702	Hira	7	chr16:18737059	intron	chr16:18789055	utr3	9.28168	7.8466	8.29869	KO_Up	KO_Up	KO_Up	11.2024	0;0	58;61	1;2	103;64	1;0	70;35	0;1	70;54
ENSMUSG00000022704:43705058-43687869	ENSMUSG00000022704	Qtrt2	3	chr16:43705058	intron	chr16:43687869	utr3	-1.70259	0.62816	0.56876	KO_Down	KO_Up	KO_Up	-0.78663	1;8	2;6	3;0	3;3	5;6	4;3	8;0	3;0
ENSMUSG00000022742:58496165-58500746	ENSMUSG00000022742	Cpox	3	chr16:58496165	exon	chr16:58500746	utr3	1.87619	1.21929	2.21774	KO_Up	KO_Up	KO_Up	0.7576	1;1	85;167	6;2	167;88	1;5	154;134	6;3	177;53
ENSMUSG00000022747:58325871-58290906	ENSMUSG00000022747	St3gal6	16	chr16:58325871	intron	chr16:58290906	utr3	12.1054	8.97932	13.7187	KO_Up	KO_Up	KO_Up	10.2091	0;0	25;62	4;1	50;30	0;1	31;30	2;2	35;13
ENSMUSG00000022750:17596712-17611243	ENSMUSG00000022750	Klhl22	8	chr16:17596712	exon	chr16:17611243	utr3	12.8097	9.06813	10.8222	KO_Up	KO_Up	KO_Up	9.33218	0;0	392;624	2;2	635;538	1;1	588;861	5;1	864;432
ENSMUSG00000022752:56973194-56974892	ENSMUSG00000022752	Tomm70a	9	chr16:56973194	utr3	chr16:56974892	utr3	-1.85449	-0.4919	0.07604	KO_Down	KO_Down	KO_Up	-0.7413	4;10	420;677	5;0	742;635	7;7	575;941	13;3	1035;333
ENSMUSG00000022761:17343853-17344194	ENSMUSG00000022761	Lztr1	2	chr16:17343853	utr3	chr16:17344194	utr3	0.17512	0.05875	0.10762	KO_Up	KO_Up	KO_Up	-0.30397	12;23	143;269	30;27	311;265	21;34	222;394	35;11	380;123
ENSMUSG00000022763:17323258-17325344	ENSMUSG00000022763	Aifm3	2	chr16:17323258	exon	chr16:17325344	utr3	10.2037	9.08567	8.42026	KO_Up	KO_Up	KO_Up	9.04769	0;0	7;14	0;2	11;12	1;0	12;12	1;0	16;12
ENSMUSG00000022765:17246138-17248689	ENSMUSG00000022765	Snap29	4	chr16:17246138	exon	chr16:17248689	utr3	0.08134	1.0075	1.25352	KO_Up	KO_Up	KO_Up	1.37942	0;7	87;138	5;4	181;125	10;6	118;188	6;9	184;83
ENSMUSG00000022769:16948255-16948003	ENSMUSG00000022769	Sdf2l1	2	chr16:16948255	utr3	chr16:16948003	utr3	0.06849	0.00235	0.10606	KO_Up	KO_Up	KO_Up	0.07429	137;237	223;379	226;175	337;257	229;211	299;421	264;200	415;252
ENSMUSG00000022770:31680590-31692166	ENSMUSG00000022770	Dlg1	22	chr16:31680590	intron	chr16:31692166	utr3	8.36559	13.16	12.2817	KO_Up	KO_Up	KO_Up	11.693	0;0	104;177	1;0	181;136	3;5	148;178	2;0	230;86
ENSMUSG00000022772:31809258-31778492	ENSMUSG00000022772	Senp5	14	chr16:31809258	utr5	chr16:31778492	utr3	0.00814	-0.06909	0.31091	KO_Up	KO_Down	KO_Up	0.17958	560;872	52;80	881;745	91;60	759;660	65;93	883;604	92;27
ENSMUSG00000022774:31773082-31776999	ENSMUSG00000022774	Ncbp2	7	chr16:31773082	exon	chr16:31776999	utr3	1.02773	1.32401	1.86465	KO_Up	KO_Up	KO_Up	-0.84632	1;1	126;212	5;0	238;161	4;1	173;186	5;2	227;80
ENSMUSG00000022787:32071193-32075898	ENSMUSG00000022787	Wdr53	4	chr16:32071193	intron	chr16:32075898	utr3	11.3188	10.0703	10.0417	KO_Up	KO_Up	KO_Up	11.8978	0;0	43;64	5;0	73;71	3;0	60;114	2;0	86;44
ENSMUSG00000022791:32483597-32502309	ENSMUSG00000022791	Tnk2	2	chr16:32483597	intron	chr16:32502309	utr3	-0.65445	1.37265	0.56174	KO_Down	KO_Up	KO_Up	0.48938	2;2	314;454	0;3	517;448	5;8	427;474	6;0	515;215
ENSMUSG00000022793:38578365-38589209	ENSMUSG00000022793	B4galt4	4	chr16:38578365	intron	chr16:38589209	utr3	-0.21379	-0.84198	0.15159	KO_Down	KO_Down	KO_Up	-2.68201	1;4	68;134	1;5	158;135	0;4	129;147	8;0	169;83
ENSMUSG00000022801:32832540-32836013	ENSMUSG00000022801	Lrch3	10	chr16:32832540	intron	chr16:32836013	utr3	-0.17649	2.30141	2.67884	KO_Down	KO_Up	KO_Up	0.77739	0;1	37;57	0;1	84;49	1;5	53;66	5;3	93;35
ENSMUSG00000022808:33112238-33119930	ENSMUSG00000022808	Snx4	13	chr16:33112238	utr3	chr16:33119930	utr3	9.72833	13.4574	10.7903	KO_Up	KO_Up	KO_Up	11.4176	0;0	221;404	0;3	416;279	5;10	310;465	1;1	467;191
ENSMUSG00000022809:38118115-38068712	ENSMUSG00000022809	Nr1i2	2	chr16:38118115	exon	chr16:38068712	utr3	0.40754	0.70348	0.24208	KO_Up	KO_Up	KO_Up	0.83107	2;4	16;12	9;5	24;22	6;8	21;13	14;4	26;31
ENSMUSG00000022814:33784845-33776966	ENSMUSG00000022814	Umps	4	chr16:33784845	intron	chr16:33776966	utr3	0.9443	1.62504	0.6021	KO_Up	KO_Up	KO_Up	-0.54872	1;1	109;200	1;4	224;199	3;6	173;351	3;1	352;109
ENSMUSG00000022816:37636482-37656116	ENSMUSG00000022816	Fstl1	9	chr16:37636482	intron	chr16:37656116	utr3	0.70057	1.8575	1.3657	KO_Up	KO_Up	KO_Up	2.20963	0;3	379;643	0;6	820;685	4;10	681;588	2;5	690;271
ENSMUSG00000022820:37469741-37467964	ENSMUSG00000022820	Ndufb4	2	chr16:37469741	intron	chr16:37467964	utr3	1.21677	-0.66676	0.96536	KO_Up	KO_Down	KO_Up	0.46591	1;1	232;480	3;3	477;400	2;0	485;668	3;2	595;274
ENSMUSG00000022827:37362403-37392745	ENSMUSG00000022827	Rabl3	4	chr16:37362403	intron	chr16:37392745	utr3	2.43244	1.22284	1.6563	KO_Up	KO_Up	KO_Up	1.30021	0;1	84;170	3;3	140;126	3;0	135;236	4;0	197;85
ENSMUSG00000022833:34544932-34545560	ENSMUSG00000022833	Ccdc14	2	chr16:34544932	utr3	chr16:34545560	utr3	0.77039	0.62028	1.53291	KO_Up	KO_Up	KO_Up	0.46941	2;5	40;80	8;4	64;48	3;9	59;60	12;7	64;28
ENSMUSG00000022836:34643306-34822789	ENSMUSG00000022836	Mylk	10	chr16:34643306	intron	chr16:34822789	utr3	9.31656	8.9868	12.0385	KO_Up	KO_Up	KO_Up	10.7356	0;0	409;651	2;0	698;594	0;2	479;806	2;0	731;462
ENSMUSG00000022838:36694562-36614110	ENSMUSG00000022838	Eaf2	2	chr16:36694562	intron	chr16:36614110	utr3	0.20558	0.11979	0.34112	KO_Up	KO_Up	KO_Up	0.8384	7;8	23;39	8;12	42;26	8;11	26;44	13;7	43;17
ENSMUSG00000022841:20362666-20362796	ENSMUSG00000022841	Ap2m1	2	chr16:20362666	utr3	chr16:20362796	utr3	1.04877	0.70336	0.50729	KO_Up	KO_Up	KO_Up	0.03871	8;5	458;688	22;17	830;704	13;22	762;886	17;9	966;515
ENSMUSG00000022844:35307185-35217682	ENSMUSG00000022844	Pdia5	6	chr16:35307185	intron	chr16:35217682	utr3	1.59981	1.48484	1.75519	KO_Up	KO_Up	KO_Up	-0.20813	1;2	708;1193	7;2	959;851	2;7	878;1151	7;1	1126;341
ENSMUSG00000022848:35583059-35517738	ENSMUSG00000022848	Slc49a4	7	chr16:35583059	intron	chr16:35517738	utr3	-10.4824	1.30296	1.46605	KO_Down	KO_Up	KO_Up	-10.787	0;2	339;594	0;0	679;732	0;7	550;1086	6;1	912;328
ENSMUSG00000022855:21863551-21866624	ENSMUSG00000022855	Senp2	17	chr16:21863551	intron	chr16:21866624	utr3	11.3289	10.9488	8.74393	KO_Up	KO_Up	KO_Up	8.45565	0;0	299;399	3;1	449;359	1;2	346;356	1;0	472;271
ENSMUSG00000022863:78132480-78131479	ENSMUSG00000022863	Btg3	4	chr16:78132480	intron	chr16:78131479	utr3	1.53034	2.60976	1.64155	KO_Up	KO_Up	KO_Up	1.93452	1;0	4;3	3;1	4;4	5;0	1;5	1;2	5;2
ENSMUSG00000022864:78341074-78337226	ENSMUSG00000022864	D16Ertd472e	4	chr16:78341074	utr3	chr16:78337226	utr3	1.18911	1.24668	2.26321	KO_Up	KO_Up	KO_Up	0.03648	1;1	49;102	2;3	92;74	3;2	61;99	4;6	130;40
ENSMUSG00000022875:22898753-22900440	ENSMUSG00000022875	Kng1	3	chr16:22898753	utr3	chr16:22900440	utr3	0.00237	0.35091	0.99292	KO_Up	KO_Up	KO_Up	0.00201	1;7	41;42	6;5	74;48	2;13	48;66	12;15	60;57
ENSMUSG00000022884:22930506-22931216	ENSMUSG00000022884	Eif4a2	6	chr16:22930506	intron	chr16:22931216	utr3	1.45975	0.12785	0.06172	KO_Up	KO_Up	KO_Up	-10.7301	2;2	22;20	12;4	30;37	3;5	43;46	4;2	44;39
ENSMUSG00000022885:23176672-23179094	ENSMUSG00000022885	St6gal1	13	chr16:23176672	utr3	chr16:23179094	utr3	10.8473	11.8409	12.4226	KO_Up	KO_Up	KO_Up	11.782	0;0	743;1194	3;2	1225;895	1;2	829;1419	3;3	1437;493
ENSMUSG00000022886:27990303-27992705	ENSMUSG00000022886	Prl2a1	3	chr13:27990303	exon	chr13:27992705	utr3	0.86624	1.20707	0.24926	KO_Up	KO_Up	KO_Up	1.79322	0;4	3405;4946	6;2	4894;4496	6;6	5007;5727	3;2	6778;2795
ENSMUSG00000022889:84529245-84515170	ENSMUSG00000022889	Mrpl39	6	chr16:84529245	exon	chr16:84515170	utr3	-0.0914	1.04354	1.16176	KO_Down	KO_Up	KO_Up	2.27327	0;1	68;106	1;0	90;86	0;2	77;101	1;1	100;48
ENSMUSG00000022893:85593609-85591664	ENSMUSG00000022893	Adamts1	8	chr16:85593609	exon	chr16:85591664	utr3	7.79735	9.58952	10.6983	KO_Up	KO_Up	KO_Up	8.47526	0;0	8;13	0;1	18;18	1;1	24;44	2;1	21;11
ENSMUSG00000022898:94299024-94298646	ENSMUSG00000022898	Vps26c	7	chr16:94299024	utr3	chr16:94298646	utr3	9.62311	10.8084	11.6525	KO_Up	KO_Up	KO_Up	10.9769	0;0	244;377	1;1	391;289	4;0	343;332	0;4	416;131
ENSMUSG00000022899:36592239-36575109	ENSMUSG00000022899	Slc15a2	3	chr16:36592239	utr3	chr16:36575109	exon	1.02147	-1.13343	0.50018	KO_Up	KO_Down	KO_Up	-11.3614	1;4	12;12	5;2	9;7	0;2	14;13	3;2	17;7
ENSMUSG00000022900:36531211-36547089	ENSMUSG00000022900	Ildr1	4	chr16:36531211	intron	chr16:36547089	utr3	-1.60945	-0.71312	0.18632	KO_Down	KO_Down	KO_Up	-10.8968	0;3	17;25	0;1	30;36	2;1	47;38	5;0	54;17
ENSMUSG00000022905:35823240-35856385	ENSMUSG00000022905	Kpna1	13	chr16:35823240	exon	chr16:35856385	utr3	0.06805	0.15461	0.48398	KO_Up	KO_Up	KO_Up	0.16987	75;123	60;122	121;131	138;109	91;140	111;108	162;118	154;61
ENSMUSG00000022911:62628418-62624412	ENSMUSG00000022911	Arl13b	10	chr16:62628418	intron	chr16:62624412	exon	10.2455	10.0764	8.45906	KO_Up	KO_Up	KO_Up	14.1566	0;0	83;141	2;0	118;121	1;1	90;177	1;0	148;85
ENSMUSG00000022914:95804345-95803678	ENSMUSG00000022914	Brwd1	18	chr16:95804345	exon	chr16:95803678	exon	-0.08287	-8.96174	1.71109	KO_Down	KO_Down	KO_Up	-0.38144	1;0	94;142	0;1	140;122	0;0	100;171	3;0	123;83
ENSMUSG00000022941:94137488-94137791	ENSMUSG00000022941	Ripply3	2	chr16:94137488	utr3	chr16:94137791	utr3	0.23062	0.46051	0.3725	KO_Up	KO_Up	KO_Up	-1.04414	6;19	5;14	30;23	11;16	24;35	12;7	19;10	6;5
ENSMUSG00000022948:93396158-93395963	ENSMUSG00000022948	Setd4	4	chr16:93396158	exon	chr16:93395963	intron	-0.7416	-0.20548	0.03888	KO_Down	KO_Down	KO_Up	-2.7066	3;3	10;11	2;2	22;7	7;0	15;21	6;2	18;6
ENSMUSG00000022952:92491420-92402386	ENSMUSG00000022952	Runx1	6	chr16:92491420	intron	chr16:92402386	utr3	0.32025	-0.22175	0.94653	KO_Up	KO_Down	KO_Up	0.87049	2;1	3;14	2;3	13;11	1;2	9;11	5;1	7;7
ENSMUSG00000022961:91451601-91456728	ENSMUSG00000022961	Son	15	chr16:91451601	exon	chr16:91456728	exon	0.02714	0.23472	0.22274	KO_Up	KO_Up	KO_Up	0.1534	267;418	129;208	420;406	222;198	384;555	208;190	561;328	284;131
ENSMUSG00000022967:91302851-91304324	ENSMUSG00000022967	Ifnar1	6	chr16:91302851	utr3	chr16:91304324	utr3	0.73348	1.32881	0.26347	KO_Up	KO_Up	KO_Up	-0.06718	2;15	36;76	18;10	75;56	12;24	40;57	15;5	87;32
ENSMUSG00000022971:91171510-91182112	ENSMUSG00000022971	Ifnar2	2	chr16:91171510	intron	chr16:91182112	intron	-0.01744	1.12092	0.85751	KO_Down	KO_Up	KO_Up	0.78073	2;0	1;5	1;5	6;11	2;7	3;2	5;2	7;0
ENSMUSG00000022992:98430826-98416691	ENSMUSG00000022992	Kansl2	4	chr15:98430826	intron	chr15:98416691	utr3	-1.92632	-1.68917	0.66448	KO_Down	KO_Down	KO_Up	-0.67643	6;1	57;86	1;1	80;69	2;0	62;93	9;2	91;43
ENSMUSG00000022995:181750315-181745850	ENSMUSG00000022995	Enah	14	chr1:181750315	intron	chr1:181745850	exon	1.01345	1.47389	1.53769	KO_Up	KO_Up	KO_Up	-0.92058	1;1	406;562	2;3	564;579	2;5	532;574	5;3	733;464
ENSMUSG00000023008:99319915-99223156	ENSMUSG00000023008	Fmnl3	2	chr15:99319915	exon	chr15:99223156	exon	-0.00573	0.04921	0.06706	KO_Down	KO_Up	KO_Up	-0.8266	24;60	5;5	58;38	7;5	42;27	5;2	46;36	5;3
ENSMUSG00000023015:99526261-99519155	ENSMUSG00000023015	Racgap1	6	chr15:99526261	intron	chr15:99519155	utr3	-9.79	0.61227	0.85273	KO_Down	KO_Up	KO_Up	5.49613	1;0	21;37	0;0	31;49	2;0	29;44	2;0	60;16
ENSMUSG00000023021:99633913-99633472	ENSMUSG00000023021	Cers5	10	chr15:99633913	utr3	chr15:99633472	utr3	-0.28251	-0.25035	0.33714	KO_Down	KO_Down	KO_Up	-0.39495	14;37	1290;1977	28;20	2048;1813	27;21	1759;2080	43;23	2353;1159
ENSMUSG00000023031:100589693-100572305	ENSMUSG00000023031	Cela1	2	chr15:100589693	exon	chr15:100572305	utr3	0.12529	0.06679	0.01821	KO_Up	KO_Up	KO_Up	-0.08543	259;298	19;32	284;266	25;12	273;225	20;16	277;300	25;28
ENSMUSG00000023055:102615739-102615213	ENSMUSG00000023055	Calcoco1	3	chr15:102615739	utr3	chr15:102615213	utr3	-0.14128	-10.8986	1.66365	KO_Down	KO_Down	KO_Up	-2.462	1;2	36;51	1;2	55;49	0;0	56;38	2;8	72;32
ENSMUSG00000023068:52315033-52315296	ENSMUSG00000023068	Nus1	9	chr10:52315033	utr3	chr10:52315296	utr3	11.5058	11.361	9.20009	KO_Up	KO_Up	KO_Up	NA	0;0	54;132	2;5	106;89	4;2	80;143	0;1	127;44
ENSMUSG00000023074:52443658-52440593	ENSMUSG00000023074	Mospd1	5	chrX:52443658	intron	chrX:52440593	intron	2.38602	2.73104	1.63905	KO_Up	KO_Up	KO_Up	2.76836	0;1	5;10	2;3	8;7	7;5	15;20	3;1	17;5
ENSMUSG00000023088:14280721-14292735	ENSMUSG00000023088	Abcc1	5	chr16:14280721	intron	chr16:14292735	utr3	0.6966	-2.57602	1.49915	KO_Up	KO_Down	KO_Up	0.51631	1;3	32;42	6;2	54;43	0;1	52;71	6;6	58;19
ENSMUSG00000023092:55838261-55838701	ENSMUSG00000023092	Fhl1	2	chrX:55838261	utr3	chrX:55838701	utr3	8.07427	9.92965	8.65768	KO_Up	KO_Up	KO_Up	8.27419	0;0	60;125	1;0	157;133	1;2	128;153	1;0	136;67
ENSMUSG00000023104:134626904-134627180	ENSMUSG00000023104	Rfc2	4	chr5:134626904	utr3	chr5:134627180	utr3	0.90019	0.95633	1.24231	KO_Up	KO_Up	KO_Up	0.19658	2;0	354;551	3;2	601;565	2;3	507;586	4;2	661;382
ENSMUSG00000023147:95954523-95959045	ENSMUSG00000023147	Get1	4	chr16:95954523	intron	chr16:95959045	utr3	-8.52123	2.12199	0.7901	KO_Down	KO_Up	KO_Up	0.14986	0;1	243;316	0;0	369;312	1;5	333;430	2;0	440;160
ENSMUSG00000023150:151225353-151240165	ENSMUSG00000023150	Ivns1abp	8	chr1:151225353	utr5	chr1:151240165	utr3	10.1314	9.76079	9.09991	KO_Up	KO_Up	KO_Up	7.49681	0;0	273;419	2;3	522;399	1;3	372;390	1;1	422;358
ENSMUSG00000023156:14379372-14379193	ENSMUSG00000023156	Rpp14	5	chr14:14379372	utr3	chr14:14379193	utr3	1.64498	0.67855	2.71034	KO_Up	KO_Up	KO_Up	1.06073	0;1	360;517	2;2	636;467	2;0	497;639	0;5	680;311
ENSMUSG00000023169:96469678-96469299	ENSMUSG00000023169	Slc38a1	31	chr15:96469678	utr3	chr15:96469299	utr3	3.18393	2.77258	2.52368	KO_Up	KO_Up	KO_Up	3.21135	0;1	1829;2942	7;4	3115;2474	6;2	2227;3495	4;2	3745;1296
ENSMUSG00000023175:79541770-79547801	ENSMUSG00000023175	Bsg	4	chr10:79541770	intron	chr10:79547801	utr3	-1.24282	-1.27916	0.09	KO_Down	KO_Down	KO_Up	0.21833	5;4	11367;16785	1;4	20406;17112	2;3	17737;16395	6;6	21278;12804
ENSMUSG00000023185:17548992-17549545	ENSMUSG00000023185	Ceacam14	7	chr7:17548992	intron	chr7:17549545	utr3	1.22057	1.07349	0.57255	KO_Up	KO_Up	KO_Up	0.93135	10;9	3003;4306	23;28	4271;3576	25;26	2986;5383	17;9	3794;1986
ENSMUSG00000023186:38653087-38654357	ENSMUSG00000023186	Vwa5a	8	chr9:38653087	utr3	chr9:38654357	utr3	-0.84907	-1.3123	0.29189	KO_Down	KO_Down	KO_Up	0.33534	3;3	1;5	3;1	4;4	1;2	8;8	5;3	11;3
ENSMUSG00000023249:106351980-106347826	ENSMUSG00000023249	Parp3	2	chr9:106351980	exon	chr9:106347826	utr3	0.67535	0.10912	0.38773	KO_Up	KO_Up	KO_Up	-0.36546	4;4	22;17	6;6	15;17	3;7	18;27	6;2	15;12
ENSMUSG00000023272:88709392-88710877	ENSMUSG00000023272	Creld2	2	chr15:88709392	exon	chr15:88710877	utr3	-0.53311	0.47029	0.24487	KO_Down	KO_Up	KO_Up	-0.35925	10;24	229;460	14;13	422;394	22;44	365;497	30;12	461;216
ENSMUSG00000023274:124855291-124841662	ENSMUSG00000023274	Cd4	2	chr6:124855291	intron	chr6:124841662	utr3	0.04857	0.03181	0.04969	KO_Up	KO_Up	KO_Up	-0.54307	8;4	1;0	13;5	0;0	4;12	1;0	9;7	0;0
ENSMUSG00000023277:106088362-106092585	ENSMUSG00000023277	Twf2	2	chr9:106088362	intron	chr9:106092585	utr3	-1.04935	0.57344	1.09513	KO_Down	KO_Up	KO_Up	0.57486	3;2	443;660	2;1	748;633	4;5	631;653	7;3	787;245
ENSMUSG00000023330:125996543-126007195	ENSMUSG00000023330	Dtwd1	2	chr2:125996543	exon	chr2:126007195	utr3	0.35257	0.21845	0.11537	KO_Up	KO_Up	KO_Up	-0.19594	13;24	22;34	23;22	31;13	18;31	28;28	23;14	36;14
ENSMUSG00000023336:120410679-120414960	ENSMUSG00000023336	Wfdc1	3	chr8:120410679	utr3	chr8:120414960	utr3	0.41543	-0.39613	0.903	KO_Up	KO_Down	KO_Up	-2.11097	1;2	15;18	4;2	25;19	1;2	15;45	2;3	20;17
ENSMUSG00000023341:97339823-97362053	ENSMUSG00000023341	Mx2	2	chr16:97339823	utr5	chr16:97362053	utr3	0.87062	0.10794	0.22243	KO_Up	KO_Up	KO_Up	0.06932	1;2	3;2	3;1	0;2	2;2	3;3	1;2	2;2
ENSMUSG00000023367:48822297-48823988	ENSMUSG00000023367	Tmem176a	2	chr6:48822297	utr3	chr6:48823988	utr3	0.29455	0.24562	0.1345	KO_Up	KO_Up	KO_Up	0.05706	32;48	10;19	64;71	14;8	55;45	11;8	37;45	15;9
ENSMUSG00000023505:124810490-124810663	ENSMUSG00000023505	Cdca3	3	chr6:124810490	utr3	chr6:124810663	utr3	0.01936	-0.67991	0.3557	KO_Up	KO_Down	KO_Up	1.18964	3;12	23;49	9;12	55;47	6;6	40;63	13;8	51;33
ENSMUSG00000023707:124253141-124253541	ENSMUSG00000023707	Ogfod2	2	chr5:124253141	utr3	chr5:124253541	utr3	0.01063	0.05079	0.08366	KO_Up	KO_Up	KO_Up	-0.3313	153;228	328;520	256;202	528;473	187;269	387;568	279;177	638;305
ENSMUSG00000023723:88101786-88102331	ENSMUSG00000023723	Mrps23	3	chr11:88101786	utr3	chr11:88102331	utr3	0.15978	0.09776	0.07714	KO_Up	KO_Up	KO_Up	-0.20469	100;149	327;435	204;169	467;442	185;202	486;548	202;103	517;311
ENSMUSG00000023755:98788213-98775659	ENSMUSG00000023755	Rhebl1	2	chr15:98788213	intron	chr15:98775659	utr3	-0.22625	0.47654	0.56629	KO_Down	KO_Up	KO_Up	1.50351	1;5	99;112	5;1	136;132	5;6	147;128	7;3	153;79
ENSMUSG00000023764:3119946-3081887	ENSMUSG00000023764	Sfi1	8	chr11:3119946	intron	chr11:3081887	utr3	0.99425	0.03893	2.08971	KO_Up	KO_Up	KO_Up	-0.06668	0;2	15;16	3;2	18;23	0;2	21;20	7;2	30;7
ENSMUSG00000023781:69013212-69014339	ENSMUSG00000023781	Hes7	4	chr11:69013212	intron	chr11:69014339	utr3	0.34748	-11.1446	0.56918	KO_Up	KO_Down	KO_Up	0.68168	2;1	4;6	0;6	10;13	0;0	6;8	6;1	6;4
ENSMUSG00000023800:3421960-3569670	ENSMUSG00000023800	Tiam2	13	chr17:3421960	intron	chr17:3569670	utr3	0.34903	1.6607	2.07704	KO_Up	KO_Up	KO_Up	-9.19024	1;1	7;22	1;1	9;7	3;4	14;11	4;5	12;6
ENSMUSG00000023805:6089442-6091586	ENSMUSG00000023805	Synj2	4	chr17:6089442	utr3	chr17:6091586	intron	0.78273	1.10858	0.48209	KO_Up	KO_Up	KO_Up	1.01795	6;4	2;0	13;7	3;0	13;6	0;0	9;10	0;3
ENSMUSG00000023827:12340098-12438527	ENSMUSG00000023827	Agpat4	2	chr17:12340098	intron	chr17:12438527	utr3	-0.41847	-1.18342	0.02594	KO_Down	KO_Down	KO_Up	-0.93069	6;1	516;862	7;0	942;820	1;3	754;1332	4;6	1208;681
ENSMUSG00000023845:17743850-17741674	ENSMUSG00000023845	Lnpep	22	chr17:17743850	utr3	chr17:17741674	utr3	10.6351	15.1277	13.1539	KO_Up	KO_Up	KO_Up	11.604	0;0	65;102	4;1	111;57	4;5	80;96	8;0	116;44
ENSMUSG00000023885:14887374-14886718	ENSMUSG00000023885	Thbs2	3	chr17:14887374	utr3	chr17:14886718	utr3	-0.10916	-0.02974	0.08922	KO_Down	KO_Down	KO_Up	0.02967	64;133	4;4	117;95	10;5	113;108	4;6	116;78	3;1
ENSMUSG00000023892:21676598-21685848	ENSMUSG00000023892	Zfp51	2	chr17:21676598	exon	chr17:21685848	utr3	0.35129	-0.03546	0.42449	KO_Up	KO_Down	KO_Up	0.18423	6;5	2;5	9;5	3;1	6;9	1;9	5;7	4;0
ENSMUSG00000023913:43922916-43923083	ENSMUSG00000023913	Pla2g7	5	chr17:43922916	utr3	chr17:43923083	utr3	-11.9832	-0.8571	0.05226	KO_Down	KO_Down	KO_Up	-0.71899	3;3	133;192	0;0	156;139	1;4	233;314	1;4	195;76
ENSMUSG00000023921:41270897-41272523	ENSMUSG00000023921	Mmut	6	chr17:41270897	intron	chr17:41272523	utr3	0.10399	-1.92409	0.59883	KO_Up	KO_Down	KO_Up	-9.75065	0;3	19;45	3;0	36;34	0;1	36;58	2;2	60;17
ENSMUSG00000023923:51155713-51040959	ENSMUSG00000023923	Tbc1d5	15	chr17:51155713	intron	chr17:51040959	utr3	10.3152	10.6541	14.1106	KO_Up	KO_Up	KO_Up	11.5816	0;0	25;38	2;0	31;35	1;3	27;46	2;3	31;14
ENSMUSG00000023932:45715558-45709784	ENSMUSG00000023932	Cdc5l	6	chr17:45715558	exon	chr17:45709784	intron	11.653	10.8556	9.93394	KO_Up	KO_Up	KO_Up	10.8451	0;0	2;7	2;3	3;5	2;2	3;5	1;1	2;0
ENSMUSG00000023944:45879284-45878721	ENSMUSG00000023944	Hsp90ab1	7	chr17:45879284	exon	chr17:45878721	utr3	1.66139	0.83213	2.69725	KO_Up	KO_Up	KO_Up	0.10802	1;0	2553;3988	1;3	4580;3187	1;1	3246;2619	4;3	4518;1298
ENSMUSG00000023952:46472724-46480292	ENSMUSG00000023952	Gtpbp2	6	chr17:46472724	exon	chr17:46480292	utr3	-10.6991	1.56559	0.42903	KO_Down	KO_Up	KO_Up	-0.12261	1;1	27;30	0;0	51;28	1;6	34;35	2;1	48;15
ENSMUSG00000023953:46484912-46482281	ENSMUSG00000023953	Polh	3	chr17:46484912	intron	chr17:46482281	utr3	1.36796	1.42673	0.31345	KO_Up	KO_Up	KO_Up	0.12381	0;3	26;38	4;6	33;26	3;7	30;28	3;1	34;6
ENSMUSG00000023960:44394265-44397449	ENSMUSG00000023960	Enpp5	3	chr17:44394265	utr3	chr17:44397449	utr3	0.81763	0.23846	1.42156	KO_Up	KO_Up	KO_Up	0.95623	3;6	130;204	16;5	231;194	4;9	200;197	15;10	224;77
ENSMUSG00000023961:44409068-44407202	ENSMUSG00000023961	Enpp4	3	chr17:44409068	utr3	chr17:44407202	utr3	1.134	1.13111	0.59428	KO_Up	KO_Up	KO_Up	1.43232	1;1	16;28	2;4	25;23	0;5	21;21	1;2	24;18
ENSMUSG00000023965:63606928-63604279	ENSMUSG00000023965	Fbxl17	18	chr17:63606928	intron	chr17:63604279	intron	10.1844	12.0902	12.8242	KO_Up	KO_Up	KO_Up	10.7405	0;0	18;19	2;0	6;13	3;1	15;8	2;1	11;6
ENSMUSG00000023967:46428876-46439833	ENSMUSG00000023967	Mrps18a	2	chr17:46428876	exon	chr17:46439833	utr3	-0.41097	-0.13629	0.07106	KO_Down	KO_Down	KO_Up	-0.215	0;8	284;399	5;2	511;484	6;1	441;376	10;2	565;357
ENSMUSG00000023971:46978555-46978147	ENSMUSG00000023971	Rrp36	3	chr17:46978555	utr3	chr17:46978147	exon	1.07678	0.69202	0.70988	KO_Up	KO_Up	KO_Up	-0.19452	6;6	5;9	10;5	6;0	4;14	5;6	13;7	4;2
ENSMUSG00000023980:47803974-47799226	ENSMUSG00000023980	Taf8	3	chr17:47803974	exon	chr17:47799226	utr3	0.89431	1.45118	1.69804	KO_Up	KO_Up	KO_Up	-0.87663	7;14	53;84	30;15	82;61	21;51	69;73	46;35	77;47
ENSMUSG00000023984:47940036-47941582	ENSMUSG00000023984	Gm20517	2	chr17:47940036	intron	chr17:47941582	intron	0.07244	-0.12702	0.18132	KO_Up	KO_Down	KO_Up	0.0756	8;20	3;3	16;14	2;3	8;11	3;3	12;15	2;1
ENSMUSG00000023988:47911676-47911304	ENSMUSG00000023988	Bysl	4	chr17:47911676	utr3	chr17:47911304	utr3	0.47539	0.07684	0.69299	KO_Up	KO_Up	KO_Up	-0.26962	4;8	25;35	13;7	31;31	7;10	29;39	18;5	40;16
ENSMUSG00000024006:29217765-29189860	ENSMUSG00000024006	Stk38	10	chr17:29217765	utr3	chr17:29189860	utr3	10.0591	9.90341	9.57145	KO_Up	KO_Up	KO_Up	10.2343	0;0	1076;1588	2;0	1557;1158	0;2	1242;1440	3;0	1921;1013
ENSMUSG00000024014:29713178-29715081	ENSMUSG00000024014	Pim1	3	chr17:29713178	intron	chr17:29715081	utr3	0.14052	0.6696	0.38608	KO_Up	KO_Up	KO_Up	-0.72693	6;18	759;1023	18;15	1232;917	22;23	852;1214	26;11	1363;459
ENSMUSG00000024018:29924541-29923248	ENSMUSG00000024018	Ccdc167	9	chr17:29924541	exon	chr17:29923248	utr3	11.7553	10.0563	9.36487	KO_Up	KO_Up	KO_Up	11.2172	0;0	74;145	6;3	136;126	1;2	127;156	1;0	165;85
ENSMUSG00000024030:31302572-31334745	ENSMUSG00000024030	Abcg1	5	chr17:31302572	utr3	chr17:31334745	utr3	0.84568	-10.1743	0.08159	KO_Up	KO_Down	KO_Up	-0.57974	0;2	49;73	1;3	76;61	0;0	47;94	0;2	115;45
ENSMUSG00000024036:31505967-31569669	ENSMUSG00000024036	Slc37a1	3	chr17:31505967	intron	chr17:31569669	utr3	2.5904	1.55168	2.35637	KO_Up	KO_Up	KO_Up	1.81404	1;0	41;50	2;4	54;45	2;1	46;38	2;2	56;16
ENSMUSG00000024037:31715831-31715097	ENSMUSG00000024037	Wdr4	4	chr17:31715831	utr3	chr17:31715097	utr3	-0.11828	-1.85073	1.55951	KO_Down	KO_Down	KO_Up	0.63379	1;2	113;154	1;2	155;144	1;0	143;210	8;2	211;102
ENSMUSG00000024042:32063396-32063244	ENSMUSG00000024042	Sik1	6	chr17:32063396	utr3	chr17:32063244	utr3	2.66856	2.1934	2.70464	KO_Up	KO_Up	KO_Up	3.16262	0;1	25;29	3;4	52;22	3;2	32;14	2;4	29;16
ENSMUSG00000024044:69569243-69596979	ENSMUSG00000024044	Epb41l3	9	chr17:69569243	utr3	chr17:69596979	utr3	1.83143	-11.4009	0.90789	KO_Up	KO_Down	KO_Up	0.13223	0;2	5;15	7;0	15;7	0;0	13;4	0;3	10;9
ENSMUSG00000024045:32531299-32529634	ENSMUSG00000024045	Akap8	7	chr17:32531299	utr3	chr17:32529634	utr3	-2.48452	-0.15063	0.47843	KO_Down	KO_Down	KO_Up	-0.34023	3;6	24;23	0;2	29;20	2;7	16;81	10;4	30;14
ENSMUSG00000024049:71312125-71433850	ENSMUSG00000024049	Myom1	3	chr17:71312125	intron	chr17:71433850	utr3	11.0743	9.35201	9.15614	KO_Up	KO_Up	KO_Up	8.04881	0;0	11;14	0;4	9;21	1;2	10;19	2;0	25;18
ENSMUSG00000024050:32573183-32573032	ENSMUSG00000024050	Wiz	2	chr17:32573183	utr3	chr17:32573032	utr3	0.85207	-0.87336	0.03123	KO_Up	KO_Down	KO_Up	-0.60768	4;3	27;50	7;5	33;31	2;1	26;38	2;3	47;12
ENSMUSG00000024063:73246565-73248940	ENSMUSG00000024063	Lbh	3	chr17:73246565	utr3	chr17:73248940	utr3	-0.24125	0.55421	0.15755	KO_Down	KO_Up	KO_Up	-0.32596	4;4	45;93	9;0	83;79	8;6	69;87	3;8	126;57
ENSMUSG00000024066:74191219-74190902	ENSMUSG00000024066	Xdh	5	chr17:74191219	utr3	chr17:74190902	utr3	1.32431	1.09223	1.51968	KO_Up	KO_Up	KO_Up	2.62163	3;3	468;681	14;2	766;540	11;2	570;693	14;9	818;584
ENSMUSG00000024068:74696585-74698107	ENSMUSG00000024068	Spast	6	chr17:74696585	utr3	chr17:74698107	utr3	0.77108	-1.09626	0.86161	KO_Up	KO_Down	KO_Up	-0.33144	2;2	74;116	5;4	156;104	2;0	77;90	7;1	130;41
ENSMUSG00000024072:74806208-74806967	ENSMUSG00000024072	Yipf4	4	chr17:74806208	utr3	chr17:74806967	utr3	1.7273	1.63898	1.18675	KO_Up	KO_Up	KO_Up	0.49808	1;3	50;101	9;6	128;66	5;7	73;96	8;2	125;64
ENSMUSG00000024077:78980038-78957342	ENSMUSG00000024077	Strn	11	chr17:78980038	exon	chr17:78957342	utr3	1.95398	3.13598	1.60126	KO_Up	KO_Up	KO_Up	1.54466	1;0	53;119	4;1	127;87	2;8	93;104	0;3	117;65
ENSMUSG00000024079:79173793-79161938	ENSMUSG00000024079	Eif2ak2	8	chr17:79173793	exon	chr17:79161938	utr3	1.11834	1.38757	2.50931	KO_Up	KO_Up	KO_Up	1.82995	0;2	27;69	3;2	53;38	4;1	32;75	7;5	63;31
ENSMUSG00000024082:79245563-79254594	ENSMUSG00000024082	Ndufaf7	4	chr17:79245563	intron	chr17:79254594	utr3	-11.0197	-1.81776	0.18343	KO_Down	KO_Down	KO_Up	-0.07117	1;2	125;193	0;0	182;180	1;0	155;245	3;0	227;73
ENSMUSG00000024083:64599076-64589878	ENSMUSG00000024083	Pja2	16	chr17:64599076	intron	chr17:64589878	utr3	10.4043	10.788	11.293	KO_Up	KO_Up	KO_Up	NA	0;0	74;133	0;3	143;83	0;4	116;167	1;2	165;57
ENSMUSG00000024085:65048776-65062104	ENSMUSG00000024085	Man2a1	25	chr17:65048776	intron	chr17:65062104	utr3	1.62992	1.39943	2.21385	KO_Up	KO_Up	KO_Up	0.31164	0;2	252;373	5;2	432;188	3;2	224;269	7;2	440;139
ENSMUSG00000024099:66392239-66386435	ENSMUSG00000024099	Ndufv2	5	chr17:66392239	intron	chr17:66386435	utr3	-10.3838	-1.35097	1.66957	KO_Down	KO_Down	KO_Up	0.69138	0;2	428;690	0;0	805;770	0;1	710;794	5;2	917;373
ENSMUSG00000024127:85390682-85385505	ENSMUSG00000024127	Prepl	4	chr17:85390682	exon	chr17:85385505	exon	0.5812	0.62917	0.88397	KO_Up	KO_Up	KO_Up	-0.61558	3;3	5;1	9;1	4;5	4;7	3;8	6;5	7;0
ENSMUSG00000024132:24647531-24658289	ENSMUSG00000024132	Eci1	2	chr17:24647531	intron	chr17:24658289	utr3	1.20747	-0.29699	1.57422	KO_Up	KO_Down	KO_Up	1.61751	0;1	15;33	4;0	29;35	0;1	26;33	2;1	27;17
ENSMUSG00000024134:85992352-85991707	ENSMUSG00000024134	Six2	2	chr17:85992352	utr3	chr17:85991707	utr3	-3.13783	-1.28606	0.88734	KO_Down	KO_Down	KO_Up	-0.00254	3;4	20;50	1;0	58;39	2;0	29;23	6;0	25;3
ENSMUSG00000024145:87304893-87304686	ENSMUSG00000024145	Pigf	2	chr17:87304893	exon	chr17:87304686	utr3	2.19179	2.65359	2.58048	KO_Up	KO_Up	KO_Up	2.59315	0;1	46;62	4;3	85;73	7;4	76;97	3;5	94;30
ENSMUSG00000024146:87335691-87343236	ENSMUSG00000024146	Cript	7	chr17:87335691	intron	chr17:87343236	utr3	-0.13626	2.14753	2.46843	KO_Down	KO_Up	KO_Up	2.47638	0;1	41;101	1;0	89;72	2;4	98;101	6;1	114;49
ENSMUSG00000024151:87987119-88031139	ENSMUSG00000024151	Msh2	3	chr17:87987119	exon	chr17:88031139	utr3	-2.23747	0.3128	0.30887	KO_Down	KO_Up	KO_Up	0.32871	2;3	411;605	1;0	616;567	4;3	563;635	4;2	751;337
ENSMUSG00000024158:25081217-25083421	ENSMUSG00000024158	Hagh	3	chr17:25081217	intron	chr17:25083421	utr3	-0.82086	0.26218	1.41365	KO_Down	KO_Up	KO_Up	-3.49493	0;4	78;156	2;1	179;135	4;3	126;212	9;2	182;45
ENSMUSG00000024174:56005349-56003308	ENSMUSG00000024174	Pot1b	2	chr17:56005349	exon	chr17:56003308	intron	-2.01322	-0.96534	0.04389	KO_Down	KO_Down	KO_Up	-0.24313	4;6	1;1	1;0	1;3	1;5	1;7	7;0	0;1
ENSMUSG00000024180:26341319-26342224	ENSMUSG00000024180	Pgap6	2	chr17:26341319	utr3	chr17:26342224	utr3	-0.32151	0.11146	0.27754	KO_Down	KO_Up	KO_Up	-0.26128	23;34	113;172	31;22	195;157	23;33	109;143	33;15	133;53
ENSMUSG00000024182:26375497-26414783	ENSMUSG00000024182	Axin1	8	chr17:26375497	intron	chr17:26414783	utr3	10.9439	11.0617	13.5796	KO_Up	KO_Up	KO_Up	11.2919	0;0	658;1096	2;0	1164;1115	0;2	796;1796	1;5	1499;421
ENSMUSG00000024187:26437657-26431684	ENSMUSG00000024187	Fam234a	6	chr17:26437657	exon	chr17:26431684	utr3	-11.2616	0.85396	0.48256	KO_Down	KO_Up	KO_Up	-0.83246	2;0	111;172	0;0	187;178	3;2	175;197	2;2	250;152
ENSMUSG00000024188:26501659-26504477	ENSMUSG00000024188	Luc7l	8	chr17:26501659	utr3	chr17:26504477	utr3	3.29888	0.82971	2.30696	KO_Up	KO_Up	KO_Up	-0.19982	0;1	19;32	5;7	27;33	1;1	34;50	2;3	47;22
ENSMUSG00000024190:26724787-26724565	ENSMUSG00000024190	Dusp1	2	chr17:26724787	utr3	chr17:26724565	utr3	0.01697	-8.43987	2.25916	KO_Up	KO_Down	KO_Up	1.96592	0;1	291;423	0;1	435;301	0;0	390;476	2;2	504;131
ENSMUSG00000024191:27007823-27011492	ENSMUSG00000024191	Bnip1	2	chr17:27007823	intron	chr17:27011492	utr3	-0.01007	0.4825	0.51551	KO_Down	KO_Up	KO_Up	0.31469	8;4	121;174	6;8	170;169	10;13	136;235	11;8	218;90
ENSMUSG00000024194:27156946-27153010	ENSMUSG00000024194	Cuta	2	chr17:27156946	utr3	chr17:27153010	exon	0.05451	0.16614	0.28084	KO_Up	KO_Up	KO_Up	0.08333	211;296	8;19	280;291	9;14	305;313	7;7	386;204	17;2
ENSMUSG00000024201:56696775-56709864	ENSMUSG00000024201	Kdm4b	4	chr17:56696775	intron	chr17:56709864	utr3	10.95	10.6176	8.2416	KO_Up	KO_Up	KO_Up	NA	0;0	23;37	1;5	39;34	2;2	30;31	0;1	47;29
ENSMUSG00000024211:27433366-27409045	ENSMUSG00000024211	Grm8	2	chr6:27433366	intron	chr6:27409045	intron	0.22939	0.17466	0.35427	KO_Up	KO_Up	KO_Up	0.0579	119;941	2;2	10;1364	1;3	1053;1723	2;3	1794;884	1;1
ENSMUSG00000024212:57200749-57199611	ENSMUSG00000024212	Mllt1	3	chr17:57200749	utr3	chr17:57199611	utr3	0.55683	0.44784	0.05815	KO_Up	KO_Up	KO_Up	0.26682	7;4	28;35	9;4	27;21	8;6	29;25	8;2	26;20
ENSMUSG00000024213:27800981-27798364	ENSMUSG00000024213	Nudt3	4	chr17:27800981	exon	chr17:27798364	utr3	1.28621	1.61953	2.20772	KO_Up	KO_Up	KO_Up	1.03644	0;6	944;1427	15;2	1521;1336	11;14	1402;1888	12;13	1899;762
ENSMUSG00000024220:28400983-28424857	ENSMUSG00000024220	Zfp523	2	chr17:28400983	exon	chr17:28424857	utr3	-0.12652	0.38664	0.08628	KO_Down	KO_Up	KO_Up	-0.743	2;4	91;117	3;3	120;111	3;6	92;146	5;1	143;56
ENSMUSG00000024222:28720600-28618070	ENSMUSG00000024222	Fkbp5	9	chr17:28720600	intron	chr17:28618070	utr3	9.22305	10.3369	12.1486	KO_Up	KO_Up	KO_Up	12.2147	0;0	188;301	0;2	350;299	0;3	265;398	2;0	357;122
ENSMUSG00000024231:3408884-3435325	ENSMUSG00000024231	Cul2	7	chr18:3408884	intron	chr18:3435325	utr3	9.06291	7.66212	7.94728	KO_Up	KO_Up	KO_Up	9.85097	0;0	10;22	2;0	31;16	1;0	30;22	1;0	34;8
ENSMUSG00000024234:4396613-4397327	ENSMUSG00000024234	Mtpap	6	chr18:4396613	utr3	chr18:4397327	utr3	0.2263	0.95775	1.02189	KO_Up	KO_Up	KO_Up	0.64721	4;4	22;21	10;1	46;28	9;7	19;28	13;4	48;15
ENSMUSG00000024236:5103585-5119287	ENSMUSG00000024236	Svil	10	chr18:5103585	exon	chr18:5119287	utr3	11.5258	9.19671	10.1104	KO_Up	KO_Up	KO_Up	8.90501	0;0	12;20	4;2	34;18	1;0	25;31	2;0	31;12
ENSMUSG00000024240:6436965-6436751	ENSMUSG00000024240	Epc1	10	chr18:6436965	utr3	chr18:6436751	utr3	3.56686	1.62201	2.1598	KO_Up	KO_Up	KO_Up	2.79135	1;0	36;41	8;6	46;32	1;3	47;34	4;1	71;51
ENSMUSG00000024241:80767606-80727876	ENSMUSG00000024241	Sos1	20	chr17:80767606	intron	chr17:80727876	exon	11.6541	12.1687	11.0469	KO_Up	KO_Up	KO_Up	12.2265	0;0	39;76	4;2	76;64	1;3	50;94	3;1	94;49
ENSMUSG00000024242:80997524-80942423	ENSMUSG00000024242	Map4k3	14	chr17:80997524	intron	chr17:80942423	intron	11.0619	14.0324	12.3595	KO_Up	KO_Up	KO_Up	11.9746	0;0	21;37	6;2	49;35	2;9	30;77	4;3	59;9
ENSMUSG00000024248:83809832-83809358	ENSMUSG00000024248	Cox7a2l	4	chr17:83809832	utr3	chr17:83809358	utr3	1.63167	1.16372	1.13218	KO_Up	KO_Up	KO_Up	0.82275	1;1	2269;3557	6;2	3807;3414	3;3	3451;5496	5;1	4764;2684
ENSMUSG00000024283:7882564-7927518	ENSMUSG00000024283	Wac	11	chr18:7882564	intron	chr18:7927518	utr3	0.9248	2.49999	1.47069	KO_Up	KO_Up	KO_Up	1.95857	0;1	40;96	1;1	117;91	4;2	73;89	2;0	108;39
ENSMUSG00000024286:9319105-9315945	ENSMUSG00000024286	Ccny	25	chr18:9319105	intron	chr18:9315945	utr3	2.60993	0.84179	1.61918	KO_Up	KO_Up	KO_Up	2.37049	1;0	1124;1558	6;1	1616;1234	1;1	1160;1896	2;1	1908;790
ENSMUSG00000024287:9977926-9993723	ENSMUSG00000024287	Thoc1	5	chr18:9977926	exon	chr18:9993723	utr3	0.99603	-0.20568	1.02411	KO_Up	KO_Down	KO_Up	-0.56193	4;1	62;104	6;6	122;86	3;2	93;111	7;2	125;49
ENSMUSG00000024294:10748964-10817732	ENSMUSG00000024294	Mib1	16	chr18:10748964	intron	chr18:10817732	utr3	8.86666	11.5888	11.928	KO_Up	KO_Up	KO_Up	9.9361	0;0	28;40	0;1	28;20	7;0	30;14	1;3	26;6
ENSMUSG00000024299:33748136-33772740	ENSMUSG00000024299	Adamts10	4	chr17:33748136	utr3	chr17:33772740	utr3	0.8803	0.67389	0.4802	KO_Up	KO_Up	KO_Up	0.73496	2;4	23;26	11;1	15;35	3;9	23;31	6;2	29;15
ENSMUSG00000024302:23548644-23792770	ENSMUSG00000024302	Dtna	5	chr18:23548644	utr5	chr18:23792770	utr3	1.13815	1.61583	0.23908	KO_Up	KO_Up	KO_Up	-6.55274	1;0	39;45	3;1	102;78	2;2	51;95	1;0	47;37
ENSMUSG00000024317:21159598-21161279	ENSMUSG00000024317	Rnf138	13	chr18:21159598	utr3	chr18:21161279	utr3	14.4053	12.5351	11.7347	KO_Up	KO_Up	KO_Up	15.5999	0;0	11;26	4;4	29;20	4;3	28;43	7;1	35;6
ENSMUSG00000024319:34185462-34186007	ENSMUSG00000024319	Vps52	2	chr17:34185462	utr3	chr17:34186007	utr3	0.08813	-0.00532	0.1381	KO_Up	KO_Down	KO_Up	-0.07745	93;104	39;48	119;132	46;46	133;125	50;65	187;98	58;37
ENSMUSG00000024327:34247567-34247246	ENSMUSG00000024327	Slc39a7	4	chr17:34247567	utr3	chr17:34247246	utr3	0.48624	0.92488	0.24141	KO_Up	KO_Up	KO_Up	0.22093	6;3	1511;2247	7;7	2260;1852	8;11	1764;2131	14;2	2641;1484
ENSMUSG00000024331:20176952-20165566	ENSMUSG00000024331	Dsc2	10	chr18:20176952	utr3	chr18:20165566	utr3	-0.19904	-10.5807	0.90148	KO_Down	KO_Down	KO_Up	-11.7292	0;4	263;321	2;2	366;297	0;0	384;334	3;4	365;201
ENSMUSG00000024339:34433762-34435292	ENSMUSG00000024339	Tap2	2	chr17:34433762	exon	chr17:34435292	utr3	-0.45055	1.3849	0.33981	KO_Down	KO_Up	KO_Up	0.30506	3;7	138;192	2;3	176;67	8;12	118;78	7;1	146;59
ENSMUSG00000024359:35071750-35070686	ENSMUSG00000024359	Hspa9	9	chr18:35071750	exon	chr18:35070686	utr3	2.25224	1.79105	2.14433	KO_Up	KO_Up	KO_Up	1.96709	0;2	699;1037	9;3	1121;951	2;7	969;1192	6;4	1208;389
ENSMUSG00000024376:33930213-33930013	ENSMUSG00000024376	Epb41l4a	11	chr18:33930213	utr3	chr18:33930013	utr3	10.9794	9.93527	11.89	KO_Up	KO_Up	KO_Up	10.0682	0;0	34;43	1;0	32;49	0;3	34;54	3;2	32;18
ENSMUSG00000024382:32390285-32403199	ENSMUSG00000024382	Ercc3	7	chr18:32390285	exon	chr18:32403199	utr3	12.0522	10.2515	11.4487	KO_Up	KO_Up	KO_Up	9.34489	0;0	152;239	5;4	292;206	1;1	213;241	3;1	279;93
ENSMUSG00000024384:32216418-32230568	ENSMUSG00000024384	Iws1	14	chr18:32216418	utr3	chr18:32230568	utr3	0.32889	0.26734	0.7285	KO_Up	KO_Up	KO_Up	0.37613	23;45	104;168	54;42	158;138	38;67	151;174	54;45	188;77
ENSMUSG00000024400:31989125-32040422	ENSMUSG00000024400	Wdr33	12	chr18:31989125	intron	chr18:32040422	utr3	-1.35258	-10.2181	0.68515	KO_Down	KO_Down	KO_Up	1.2787	1;1	65;105	0;1	106;95	0;0	63;116	2;1	110;30
ENSMUSG00000024410:12323023-12323712	ENSMUSG00000024410	Rmc1	2	chr18:12323023	utr3	chr18:12323712	utr3	0.06352	0.14936	0.06567	KO_Up	KO_Up	KO_Up	0.21335	9;9	1;3	18;11	1;4	22;12	3;1	18;8	0;0
ENSMUSG00000024413:12336721-12322970	ENSMUSG00000024413	Npc1	7	chr18:12336721	intron	chr18:12322970	utr3	1.2347	0.74753	1.62647	KO_Up	KO_Up	KO_Up	-9.72385	1;0	145;252	2;1	234;241	1;1	197;256	3;1	309;81
ENSMUSG00000024424:12778924-12870107	ENSMUSG00000024424	Ttc39c	6	chr18:12778924	intron	chr18:12870107	utr3	-12.9399	-0.41844	0.17853	KO_Down	KO_Down	KO_Up	-1.50025	1;3	14;25	0;0	28;13	0;3	14;14	1;2	10;10
ENSMUSG00000024426:36212151-36208501	ENSMUSG00000024426	Atat1	3	chr17:36212151	intron	chr17:36208501	utr3	11.0044	10.1979	10.7618	KO_Up	KO_Up	KO_Up	7.30164	0;0	88;167	3;1	163;160	4;1	122;437	1;2	250;69
ENSMUSG00000024427:38722018-38719318	ENSMUSG00000024427	Spry4	2	chr18:38722018	utr3	chr18:38719318	utr3	2.37679	2.46309	1.39881	KO_Up	KO_Up	KO_Up	2.01205	1;0	2;4	4;2	1;1	5;9	1;2	3;0	2;2
ENSMUSG00000024429:36299757-36300312	ENSMUSG00000024429	Gnl1	2	chr17:36299757	utr3	chr17:36300312	utr3	0.06523	0.08061	0.11103	KO_Up	KO_Up	KO_Up	-0.13678	629;995	196;314	968;1006	263;280	878;1409	225;397	1362;672	347;175
ENSMUSG00000024431:39578809-39555812	ENSMUSG00000024431	Nr3c1	12	chr18:39578809	intron	chr18:39555812	exon	9.3622	11.7841	10.6355	KO_Up	KO_Up	KO_Up	10.3422	0;0	69;128	2;0	96;122	1;3	115;156	0;1	128;52
ENSMUSG00000024456:37978459-37976655	ENSMUSG00000024456	Diaph1	15	chr18:37978459	exon	chr18:37976655	utr3	10.1736	8.19585	10.0704	KO_Up	KO_Up	KO_Up	10.3717	0;0	118;249	2;2	238;180	0;1	177;347	2;1	333;157
ENSMUSG00000024462:37377775-37385187	ENSMUSG00000024462	Gabbr1	3	chr17:37377775	intron	chr17:37385187	utr3	9.61517	7.36342	8.66431	KO_Up	KO_Up	KO_Up	8.27873	0;0	5;7	3;4	15;9	1;0	16;12	1;1	10;7
ENSMUSG00000024472:44554019-44558033	ENSMUSG00000024472	Dcp2	11	chr18:44554019	utr3	chr18:44558033	utr3	-9.52263	-0.35118	1.22023	KO_Down	KO_Down	KO_Up	0.83887	2;0	123;186	0;0	169;154	2;0	137;229	4;1	192;76
ENSMUSG00000024474:36890338-36890687	ENSMUSG00000024474	Ik	14	chr18:36890338	exon	chr18:36890687	utr3	8.69027	12.2597	8.72947	KO_Up	KO_Up	KO_Up	11.1586	0;0	243;459	1;0	453;366	3;2	360;595	1;0	595;221
ENSMUSG00000024491:42443486-42474602	ENSMUSG00000024491	Rbm27	21	chr18:42443486	intron	chr18:42474602	utr3	13.6557	12.2122	12.6597	KO_Up	KO_Up	KO_Up	10.5221	0;0	33;80	4;6	81;45	1;2	33;54	0;3	58;32
ENSMUSG00000024493:42373753-42335414	ENSMUSG00000024493	Lars	10	chr18:42373753	intron	chr18:42335414	utr3	9.98768	9.91527	10.2324	KO_Up	KO_Up	KO_Up	11.5485	0;0	965;1641	2;2	1884;1504	1;1	1223;1988	1;1	1996;566
ENSMUSG00000024498:42704971-42708617	ENSMUSG00000024498	Tcerg1	15	chr18:42704971	exon	chr18:42708617	utr3	1.16916	1.52955	0.32621	KO_Up	KO_Up	KO_Up	0.87082	2;4	35;61	10;5	61;27	3;15	37;37	4;3	46;15
ENSMUSG00000024507:50320279-50329250	ENSMUSG00000024507	Hsd17b4	9	chr18:50320279	intron	chr18:50329250	utr3	-1.86684	-0.20638	0.30086	KO_Down	KO_Down	KO_Up	-0.73578	7;5	63;119	1;3	118;105	9;2	76;109	10;3	125;47
ENSMUSG00000024515:73802133-73772084	ENSMUSG00000024515	Smad4	11	chr18:73802133	intron	chr18:73772084	utr3	11.0175	10.669	10.2015	KO_Up	KO_Up	KO_Up	10.7915	0;0	255;475	1;3	419;389	2;1	390;392	2;0	496;352
ENSMUSG00000024527:67537992-67537834	ENSMUSG00000024527	Afg3l2	5	chr18:67537992	utr3	chr18:67537834	utr3	0.68919	2.20461	1.04518	KO_Up	KO_Up	KO_Up	0.80924	0;1	73;149	2;0	167;94	5;0	122;154	2;0	166;53
ENSMUSG00000024529:52651712-52650093	ENSMUSG00000024529	Lox	2	chr18:52651712	utr3	chr18:52650093	utr3	0.28038	-0.61639	0.98758	KO_Up	KO_Down	KO_Up	0.23966	1;2	7;19	4;1	20;14	0;2	15;12	0;3	7;5
ENSMUSG00000024533:67692166-67624064	ENSMUSG00000024533	Spire1	12	chr18:67692166	intron	chr18:67624064	utr3	1.81266	2.62206	2.51645	KO_Up	KO_Up	KO_Up	1.29817	1;0	5;7	4;1	14;4	3;6	11;3	5;3	5;8
ENSMUSG00000024539:67836599-67819953	ENSMUSG00000024539	Ptpn2	12	chr18:67836599	intron	chr18:67819953	intron	0.32893	-1.62202	0.01871	KO_Up	KO_Down	KO_Up	0.88488	2;3	18;40	5;2	50;25	1;1	29;64	5;1	36;3
ENSMUSG00000024556:73943541-73903641	ENSMUSG00000024556	Me2	7	chr18:73943541	intron	chr18:73903641	utr3	1.88944	2.13392	2.74384	KO_Up	KO_Up	KO_Up	2.55162	0;1	48;80	3;1	75;72	3;2	58;85	7;1	83;40
ENSMUSG00000024561:74410425-74415787	ENSMUSG00000024561	Mbd1	11	chr18:74410425	exon	chr18:74415787	utr3	1.11237	0.41378	0.35798	KO_Up	KO_Up	KO_Up	-0.27412	1;2	92;142	5;4	197;137	2;3	140;164	4;0	213;54
ENSMUSG00000024576:61722883-61723131	ENSMUSG00000024576	Csnk1a1	22	chr18:61722883	utr3	chr18:61723131	utr3	2.10986	2.73919	1.35818	KO_Up	KO_Up	KO_Up	-0.0612	0;1	481;662	3;2	770;603	5;2	621;619	3;0	840;385
ENSMUSG00000024580:61855865-61851875	ENSMUSG00000024580	Grpel2	7	chr18:61855865	intron	chr18:61851875	exon	1.86765	1.78069	1.25482	KO_Up	KO_Up	KO_Up	-0.95714	1;1	13;12	2;8	14;13	4;4	18;8	4;1	13;5
ENSMUSG00000024581:63130171-63132518	ENSMUSG00000024581	Napg	4	chr18:63130171	utr3	chr18:63132518	utr3	1.06369	1.31734	1.97164	KO_Up	KO_Up	KO_Up	0.64676	0;3	42;90	2;4	67;37	3;5	53;80	7;4	76;32
ENSMUSG00000024583:63818263-63797178	ENSMUSG00000024583	Txnl1	11	chr18:63818263	intron	chr18:63797178	utr3	-1.82842	-10.3837	0.94802	KO_Down	KO_Down	KO_Up	0.0312	0;3	382;654	0;1	736;574	0;0	555;673	4;2	759;337
ENSMUSG00000024594:57504539-57522672	ENSMUSG00000024594	Prrc1	5	chr18:57504539	exon	chr18:57522672	utr3	8.99384	9.22397	10.146	KO_Up	KO_Up	KO_Up	9.80092	0;0	298;475	0;2	478;429	3;0	423;766	4;0	627;209
ENSMUSG00000024613:60949310-60949076	ENSMUSG00000024613	Tcof1	4	chr18:60949310	utr3	chr18:60949076	utr3	0.43776	1.77889	1.66675	KO_Up	KO_Up	KO_Up	1.24419	0;2	100;124	2;1	107;120	3;4	72;121	4;2	133;77
ENSMUSG00000024614:90554171-90561378	ENSMUSG00000024614	Tmx3	9	chr18:90554171	intron	chr18:90561378	utr3	-0.68191	-1.76632	0.46295	KO_Down	KO_Down	KO_Up	0.11919	3;6	14;34	3;3	28;21	3;0	32;39	10;1	32;6
ENSMUSG00000024620:61208001-61218130	ENSMUSG00000024620	Pdgfrb	4	chr18:61208001	intron	chr18:61218130	utr3	-9.73876	-9.44018	1.73741	KO_Down	KO_Down	KO_Up	-0.9791	0;1	246;427	0;0	471;389	0;0	269;589	1;2	547;160
ENSMUSG00000024640:15882841-15882495	ENSMUSG00000024640	Psat1	2	chr19:15882841	utr3	chr19:15882495	utr3	0.23256	0.55518	0.59795	KO_Up	KO_Up	KO_Up	-0.12185	8;14	74;130	27;10	152;121	19;28	108;160	28;15	154;79
ENSMUSG00000024644:84696929-84685594	ENSMUSG00000024644	Cndp2	3	chr18:84696929	exon	chr18:84685594	utr3	0.70783	1.91325	0.98944	KO_Up	KO_Up	KO_Up	1.94526	0;1	91;213	1;1	189;162	3;3	172;304	3;0	278;148
ENSMUSG00000024645:84965660-84965412	ENSMUSG00000024645	Timm21	4	chr18:84965660	utr3	chr18:84965412	utr3	0.07626	-0.55316	1.74844	KO_Up	KO_Down	KO_Up	0.55521	1;0	16;18	0;1	19;15	1;0	17;26	5;0	26;9
ENSMUSG00000024654:9090292-9089404	ENSMUSG00000024654	Asrgl1	2	chr19:9090292	utr3	chr19:9089404	utr3	0.04059	0.00685	0.33692	KO_Up	KO_Up	KO_Up	-0.50127	9;19	7;18	18;19	14;17	24;25	24;19	19;18	16;5
ENSMUSG00000024658:9193163-9209827	ENSMUSG00000024658	Gm9750	5	chr19:9193163	intron	chr19:9209827	intron	-8.69072	0.41693	0.33783	KO_Down	KO_Up	KO_Up	1.20417	0;1	1;0	0;0	3;0	1;1	0;1	2;0	2;0
ENSMUSG00000024659:20355459-20350793	ENSMUSG00000024659	Anxa1	4	chr19:20355459	intron	chr19:20350793	utr3	-9.61269	-9.65383	1.58336	KO_Down	KO_Down	KO_Up	1.50566	1;0	94;156	0;0	207;119	0;0	139;178	3;1	199;115
ENSMUSG00000024664:10026690-10035606	ENSMUSG00000024664	Fads3	5	chr19:10026690	intron	chr19:10035606	utr3	11.0987	9.9327	9.39175	KO_Up	KO_Up	KO_Up	11.6092	0;0	230;339	1;5	350;299	2;1	297;383	1;1	448;236
ENSMUSG00000024665:10045436-10041511	ENSMUSG00000024665	Fads2	3	chr19:10045436	intron	chr19:10041511	utr3	-0.36626	-0.15983	0.04025	KO_Down	KO_Down	KO_Up	0.41309	6;9	65;87	6;7	106;97	12;4	100;94	9;7	94;63
ENSMUSG00000024668:10480302-10479713	ENSMUSG00000024668	Sdhaf2	4	chr19:10480302	utr3	chr19:10479713	utr3	-0.08944	0.03225	0.39894	KO_Down	KO_Up	KO_Up	-0.31653	6;9	18;15	9;13	36;11	13;11	22;28	10;12	24;11
ENSMUSG00000024687:11970966-11971383	ENSMUSG00000024687	Osbp	15	chr19:11970966	utr3	chr19:11971383	utr3	-1.56545	-2.33926	1.05771	KO_Down	KO_Down	KO_Up	0.97769	1;4	22;49	2;0	44;41	1;0	33;48	9;1	58;28
ENSMUSG00000024691:12564630-12567125	ENSMUSG00000024691	Fam111a	4	chr19:12564630	exon	chr19:12567125	utr3	-0.08813	0.45355	0.06418	KO_Down	KO_Up	KO_Up	-0.81503	3;10	5;16	6;8	14;7	12;14	11;12	7;4	11;5
ENSMUSG00000024695:12747884-12747340	ENSMUSG00000024695	Zfp91	15	chr19:12747884	exon	chr19:12747340	utr3	11.1571	10.6424	11.2198	KO_Up	KO_Up	KO_Up	11.3402	0;0	191;315	1;6	316;261	1;2	266;490	3;1	357;148
ENSMUSG00000024728:11132909-11127962	ENSMUSG00000024728	Ms4a19	2	chr19:11132909	intron	chr19:11127962	intron	0.42841	-9.56736	0.30589	KO_Up	KO_Down	KO_Up	-1.1654	1;1	6;5	1;2	11;1	0;0	5;5	2;0	4;4
ENSMUSG00000024732:10920624-10920094	ENSMUSG00000024732	Ccdc86	4	chr19:10920624	exon	chr19:10920094	utr3	-1.55895	-0.61284	0.16162	KO_Down	KO_Down	KO_Up	-11.4751	2;2	3;17	1;1	15;14	2;2	20;19	0;4	8;10
ENSMUSG00000024736:10836068-10835195	ENSMUSG00000024736	Tmem132a	2	chr19:10836068	utr3	chr19:10835195	utr3	-0.3293	0.53865	0.6813	KO_Down	KO_Up	KO_Up	0.54098	3;2	79;98	3;2	126;100	2;6	94;88	6;6	116;118
ENSMUSG00000024742:10177272-10176502	ENSMUSG00000024742	Fen1	2	chr19:10177272	utr3	chr19:10176502	utr3	-0.73837	-0.12232	0.14376	KO_Down	KO_Down	KO_Up	-1.05414	1;9	88;163	0;4	160;94	4;3	69;141	8;1	146;56
ENSMUSG00000024743:10428979-10430536	ENSMUSG00000024743	Syt7	3	chr19:10428979	utr3	chr19:10430536	utr3	-0.69827	0.49458	1.02948	KO_Down	KO_Up	KO_Up	-0.41944	1;2	2;2	1;1	5;4	2;3	2;5	3;3	1;5
ENSMUSG00000024764:7210136-7203038	ENSMUSG00000024764	Naa40	7	chr19:7210136	intron	chr19:7203038	utr3	11.7378	11.4064	11.7672	KO_Up	KO_Up	KO_Up	NA	0;0	275;377	2;4	508;249	2;2	264;411	1;3	503;124
ENSMUSG00000024772:6345345-6350119	ENSMUSG00000024772	Ehd1	7	chr19:6345345	intron	chr19:6350119	utr3	-9.85264	0.91614	0.10578	KO_Down	KO_Up	KO_Up	0.09196	2;0	753;1133	0;0	1300;1189	5;0	1105;1339	2;1	1718;930
ENSMUSG00000024774:34100371-34100170	ENSMUSG00000024774	Ankrd22	2	chr19:34100371	utr3	chr19:34100170	utr3	0.13824	-0.9269	1.06775	KO_Up	KO_Down	KO_Up	-0.7043	3;4	4;6	9;1	10;2	1;2	5;6	1;9	5;0
ENSMUSG00000024778:34304992-34305164	ENSMUSG00000024778	Fas	4	chr19:34304992	utr3	chr19:34305164	utr3	-10.5959	-10.773	0.05553	KO_Down	KO_Down	KO_Up	-1.8728	2;0	3;7	0;0	3;2	0;0	6;5	0;1	3;2
ENSMUSG00000024780:28994129-28994969	ENSMUSG00000024780	Cdc37l1	13	chr19:28994129	utr3	chr19:28994969	utr3	2.32943	1.37598	1.15788	KO_Up	KO_Up	KO_Up	1.33912	1;0	80;122	5;1	110;79	2;1	68;125	2;0	110;36
ENSMUSG00000024781:34471158-34470500	ENSMUSG00000024781	Lipa	4	chr19:34471158	utr3	chr19:34470500	utr3	1.98161	1.4626	1.28603	KO_Up	KO_Up	KO_Up	0.24245	0;2	4;1	14;5	9;4	2;8	1;7	5;3	10;4
ENSMUSG00000024789:29284084-29290457	ENSMUSG00000024789	Jak2	13	chr19:29284084	intron	chr19:29290457	utr3	2.35464	1.4343	0.7163	KO_Up	KO_Up	KO_Up	-1.12933	1;0	75;167	2;5	163;161	0;4	123;231	1;1	239;88
ENSMUSG00000024792:6134193-6130794	ENSMUSG00000024792	Zfpl1	4	chr19:6134193	exon	chr19:6130794	utr3	0.29927	0.16493	0.77884	KO_Up	KO_Up	KO_Up	0.75061	4;2	195;308	5;5	305;314	7;2	260;342	5;6	343;146
ENSMUSG00000024795:34917232-34950403	ENSMUSG00000024795	Kif20b	7	chr19:34917232	utr3	chr19:34950403	utr3	-0.41499	1.49955	0.80406	KO_Down	KO_Up	KO_Up	0.30332	3;6	2;3	5;4	11;4	5;18	5;9	9;2	1;0
ENSMUSG00000024797:6125933-6118780	ENSMUSG00000024797	Vps51	3	chr19:6125933	utr3	chr19:6118780	exon	0.03067	0.15648	0.09995	KO_Up	KO_Up	KO_Up	0.00666	67;105	4;2	137;98	5;0	104;176	1;3	180;52	2;2
ENSMUSG00000024799:6118020-6117848	ENSMUSG00000024799	Tm7sf2	3	chr19:6118020	utr5	chr19:6117848	utr5	-0.00636	0.00199	0.06526	KO_Down	KO_Up	KO_Up	-0.13491	220;339	7;4	396;322	9;9	349;356	6;8	453;288	3;13
ENSMUSG00000024812:24075009-24072015	ENSMUSG00000024812	Tjp2	11	chr19:24075009	intron	chr19:24072015	utr3	2.36744	1.47713	1.49224	KO_Up	KO_Up	KO_Up	1.83247	0;1	235;389	4;2	356;283	1;2	292;340	2;1	423;181
ENSMUSG00000024824:4245706-4245196	ENSMUSG00000024824	Rad9a	2	chr19:4245706	utr3	chr19:4245196	utr3	-0.37598	-0.0249	0.27745	KO_Down	KO_Down	KO_Up	-1.24148	7;8	23;45	9;4	38;42	9;9	41;41	13;6	40;24
ENSMUSG00000024827:30092046-30075848	ENSMUSG00000024827	Gldc	2	chr19:30092046	intron	chr19:30075848	utr3	0.775	0.41348	1.18687	KO_Up	KO_Up	KO_Up	-0.15153	2;0	15;11	1;4	21;13	1;2	14;14	3;7	45;5
ENSMUSG00000024837:25538892-25581691	ENSMUSG00000024837	Dmrt1	2	chr19:25538892	intron	chr19:25581691	utr3	0.29358	-0.07719	0.27632	KO_Up	KO_Down	KO_Up	-3.94344	2;5	2;0	5;8	2;0	3;8	2;2	3;6	0;1
ENSMUSG00000024843:3919785-3944366	ENSMUSG00000024843	Chka	6	chr19:3919785	intron	chr19:3944366	utr3	1.18602	1.99155	1.18118	KO_Up	KO_Up	KO_Up	-8.86851	0;1	34;83	3;0	86;74	1;4	75;115	3;0	137;42
ENSMUSG00000024845:4181728-4182287	ENSMUSG00000024845	Tmem134	2	chr19:4181728	utr3	chr19:4182287	utr3	0.00527	-0.06713	0.01723	KO_Up	KO_Down	KO_Up	-0.1048	375;573	40;82	526;483	64;63	544;467	52;94	546;281	67;35
ENSMUSG00000024853:5331399-5324335	ENSMUSG00000024853	Sf3b2	14	chr19:5331399	intron	chr19:5324335	utr3	0.65945	1.78721	2.5751	KO_Up	KO_Up	KO_Up	1.00371	1;0	317;405	1;1	469;455	2;2	355;366	5;2	487;282
ENSMUSG00000024855:5188460-5183715	ENSMUSG00000024855	Pacs1	3	chr19:5188460	intron	chr19:5183715	utr3	1.4525	0.3093	0.16353	KO_Up	KO_Up	KO_Up	-1.09551	1;3	118;202	9;4	190;145	1;4	150;158	4;2	217;126
ENSMUSG00000024858:4342670-4336029	ENSMUSG00000024858	Grk2	4	chr19:4342670	exon	chr19:4336029	utr3	0.24419	1.46062	1.5897	KO_Up	KO_Up	KO_Up	0.3928	2;0	838;1282	0;3	1295;1247	2;5	1062;1291	2;4	1588;644
ENSMUSG00000024868:30541888-30524234	ENSMUSG00000024868	Dkk1	3	chr19:30541888	exon	chr19:30524234	utr3	-0.55727	0.87158	2.3144	KO_Down	KO_Up	KO_Up	2.12826	3;0	29;37	1;1	31;30	1;3	18;21	9;4	40;4
ENSMUSG00000024870:5149469-5149234	ENSMUSG00000024870	Rab1b	4	chr19:5149469	utr3	chr19:5149234	utr3	10.8226	11.7077	11.0638	KO_Up	KO_Up	KO_Up	11.64	0;0	439;584	1;3	717;604	2;4	625;507	4;0	761;287
ENSMUSG00000024875:5142530-5142883	ENSMUSG00000024875	Yif1a	2	chr19:5142530	utr3	chr19:5142883	utr3	-0.02271	0.20301	0.05879	KO_Down	KO_Up	KO_Up	0.12736	538;997	25;31	1031;924	41;39	863;1480	16;27	1381;634	52;16
ENSMUSG00000024889:4672881-4672622	ENSMUSG00000024889	Rce1	3	chr19:4672881	utr3	chr19:4672622	utr3	1.41731	1.1748	0.8315	KO_Up	KO_Up	KO_Up	1.40537	0;1	257;401	4;0	412;380	3;1	360;530	2;0	530;132
ENSMUSG00000024913:3720898-3634830	ENSMUSG00000024913	Lrp5	6	chr19:3720898	intron	chr19:3634830	utr3	10.6831	10.7594	9.35274	KO_Up	KO_Up	KO_Up	NA	0;0	49;100	2;1	137;78	1;2	59;72	1;0	117;30
ENSMUSG00000024914:5474733-5473632	ENSMUSG00000024914	Drap1	2	chr19:5474733	exon	chr19:5473632	exon	0.35522	0.21195	0.33967	KO_Up	KO_Up	KO_Up	0.08753	18;19	9;29	45;32	20;23	26;13	15;13	32;16	19;9
ENSMUSG00000024925:5652961-5653148	ENSMUSG00000024925	Rnaseh2c	2	chr19:5652961	utr3	chr19:5653148	utr3	0.02285	-0.12495	0.02224	KO_Up	KO_Down	KO_Up	-0.06438	104;191	6;5	164;175	4;7	156;278	16;4	237;97	7;4
ENSMUSG00000024926:5653718-5653044	ENSMUSG00000024926	Kat5	2	chr19:5653718	utr3	chr19:5653044	utr3	0.16771	-0.21826	0.52102	KO_Up	KO_Down	KO_Up	-0.89209	2;6	352;509	4;7	589;479	5;2	468;429	4;9	627;357
ENSMUSG00000024937:5766778-5758079	ENSMUSG00000024937	Ehbp1l1	2	chr19:5766778	intron	chr19:5758079	utr3	0.8868	0.77493	0.08023	KO_Up	KO_Up	KO_Up	0.8154	2;5	81;121	10;6	114;120	9;8	140;129	12;4	184;186
ENSMUSG00000024942:6062284-6038573	ENSMUSG00000024942	Capn1	2	chr19:6062284	intron	chr19:6038573	utr3	1.44209	-0.19965	0.34234	KO_Up	KO_Down	KO_Up	2.14924	0;1	703;887	2;1	1014;772	0;1	865;1015	1;1	1424;999
ENSMUSG00000024944:6187174-6184416	ENSMUSG00000024944	Arl2	2	chr19:6187174	exon	chr19:6184416	utr3	-0.11641	-0.026	0.36375	KO_Down	KO_Down	KO_Up	-0.01187	8;14	50;83	15;12	99;81	9;16	85;66	13;23	70;80
ENSMUSG00000024948:6398466-6404360	ENSMUSG00000024948	Map4k2	3	chr19:6398466	intron	chr19:6404360	utr3	0.65782	0.30639	1.95499	KO_Up	KO_Up	KO_Up	1.54976	1;0	2;8	3;0	5;11	2;0	0;9	3;2	8;4
ENSMUSG00000024949:6416204-6427225	ENSMUSG00000024949	Sf1	8	chr19:6416204	intron	chr19:6427225	utr3	9.5375	10.6662	10.011	KO_Up	KO_Up	KO_Up	9.24123	0;0	1303;2021	3;0	2273;1776	1;3	1555;2115	3;0	2276;802
ENSMUSG00000024953:6886152-6884074	ENSMUSG00000024953	Prdx5	2	chr19:6886152	intron	chr19:6884074	utr3	0.53629	-0.24982	1.29786	KO_Up	KO_Down	KO_Up	0.1951	0;3	702;1173	3;3	1349;1224	1;3	1272;1766	5;4	1516;707
ENSMUSG00000024959:6921879-6929260	ENSMUSG00000024959	Bad	2	chr19:6921879	intron	chr19:6929260	utr3	0.15257	0.39669	0.01053	KO_Up	KO_Up	KO_Up	-0.64864	21;41	1097;1659	39;44	1726;1549	25;86	1503;1375	63;17	1847;1260
ENSMUSG00000024960:6955108-6931081	ENSMUSG00000024960	Plcb3	4	chr19:6955108	exon	chr19:6931081	utr3	-0.08194	0.17035	0.23077	KO_Down	KO_Up	KO_Up	-0.08337	437;761	34;52	793;620	68;51	653;1102	42;41	1026;590	74;22
ENSMUSG00000024965:6987573-6976344	ENSMUSG00000024965	Fermt3	2	chr19:6987573	intron	chr19:6976344	utr3	0.07869	0.62119	0.84235	KO_Up	KO_Up	KO_Up	0.80128	3;2	20;12	4;7	41;27	3;11	23;29	7;4	30;6
ENSMUSG00000024970:7356924-7353136	ENSMUSG00000024970	Spindoc	7	chr19:7356924	intron	chr19:7353136	intron	-1.50839	-10.9809	0.33809	KO_Down	KO_Down	KO_Up	-0.60496	1;2	19;27	1;0	15;14	0;0	13;30	4;0	30;12
ENSMUSG00000024975:53916858-53918281	ENSMUSG00000024975	Pdcd4	12	chr19:53916858	intron	chr19:53918281	utr3	-2.1729	-2.30362	0.63617	KO_Down	KO_Down	KO_Up	0.67064	0;4	482;754	1;0	808;637	0;1	764;911	2;4	999;605
ENSMUSG00000024976:53976124-54020557	ENSMUSG00000024976	Shoc2	14	chr19:53976124	exon	chr19:54020557	utr3	-0.04329	-0.07951	0.06108	KO_Down	KO_Down	KO_Up	0.04451	328;506	34;69	566;464	64;50	506;593	55;84	612;335	77;26
ENSMUSG00000024978:55058174-55056081	ENSMUSG00000024978	Gpam	5	chr19:55058174	utr3	chr19:55056081	utr3	2.25442	1.4675	2.08555	KO_Up	KO_Up	KO_Up	1.16818	1;0	82;100	5;1	103;105	3;0	92;105	2;3	135;79
ENSMUSG00000024982:55288119-55286751	ENSMUSG00000024982	Zdhhc6	4	chr19:55288119	intron	chr19:55286751	utr3	-8.27482	1.89763	0.43198	KO_Down	KO_Up	KO_Up	1.13553	0;1	65;133	0;0	137;108	3;2	90;152	0;1	151;41
ENSMUSG00000024991:60752805-60752667	ENSMUSG00000024991	Eif3a	18	chr19:60752805	intron	chr19:60752667	exon	-1.34671	0.93025	1.34307	KO_Down	KO_Up	KO_Up	0.52799	1;1	98;143	0;1	178;151	1;4	113;210	5;2	194;121
ENSMUSG00000024997:60861232-60852511	ENSMUSG00000024997	Prdx3	2	chr19:60861232	intron	chr19:60852511	utr3	-0.9055	-0.64607	1.28105	KO_Down	KO_Down	KO_Up	-2.58078	2;3	164;304	2;1	299;230	0;3	215;221	8;3	304;100
ENSMUSG00000024998:38771404-38772065	ENSMUSG00000024998	Plce1	2	chr19:38771404	utr3	chr19:38772065	utr3	0.13852	0.20577	0.94574	KO_Up	KO_Up	KO_Up	-0.67594	2;5	4;5	3;5	7;2	3;5	2;6	0;4	1;0
ENSMUSG00000024999:38798900-38792850	ENSMUSG00000024999	Noc3l	8	chr19:38798900	exon	chr19:38792850	exon	10.1514	11.0236	9.2798	KO_Up	KO_Up	KO_Up	11.1604	0;0	2;11	1;2	4;6	1;5	5;4	1;1	8;6
ENSMUSG00000025010:40834956-40837011	ENSMUSG00000025010	Ccnj	3	chr19:40834956	utr3	chr19:40837011	utr3	10.0374	9.19265	8.14871	KO_Up	KO_Up	KO_Up	12.2378	0;0	24;32	2;2	41;36	1;1	33;33	1;0	43;20
ENSMUSG00000025016:41234671-41229039	ENSMUSG00000025016	Tm9sf3	24	chr19:41234671	intron	chr19:41229039	exon	1.54596	-10.5544	0.34978	KO_Up	KO_Down	KO_Up	-1.1953	1;1	98;149	5;2	190;125	0;0	153;164	2;1	234;67
ENSMUSG00000025020:41634191-41588697	ENSMUSG00000025020	Slit1	7	chr19:41634191	intron	chr19:41588697	utr3	3.33545	2.75004	3.02438	KO_Up	KO_Up	KO_Up	1.69437	1;0	903;1114	9;1	936;954	3;3	701;1133	4;4	1227;883
ENSMUSG00000025027:52979613-52979466	ENSMUSG00000025027	Xpnpep1	13	chr19:52979613	utr3	chr19:52979466	utr3	0.08704	0.09811	0.07883	KO_Up	KO_Up	KO_Up	-0.00494	291;459	1;3	526;476	7;7	415;590	11;7	641;377	9;3
ENSMUSG00000025034:46493140-46504763	ENSMUSG00000025034	Trim8	6	chr19:46493140	intron	chr19:46504763	utr3	1.32944	0.41536	0.01975	KO_Up	KO_Up	KO_Up	0.08635	2;2	132;207	5;7	218;162	2;4	213;161	4;1	302;123
ENSMUSG00000025037:16517468-16554056	ENSMUSG00000025037	Maoa	9	chrX:16517468	intron	chrX:16554056	utr3	0.62921	-9.68648	0.17427	KO_Up	KO_Down	KO_Up	0.97715	2;0	41;47	1;3	73;57	0;0	64;41	3;0	63;48
ENSMUSG00000025050:47036554-47022057	ENSMUSG00000025050	Pcgf6	2	chr19:47036554	exon	chr19:47022057	utr3	0.01208	-0.4333	0.3839	KO_Up	KO_Down	KO_Up	-0.62675	3;12	8;28	10;4	21;12	5;5	23;13	6;4	12;4
ENSMUSG00000025060:47624822-47633683	ENSMUSG00000025060	Slk	21	chr19:47624822	exon	chr19:47633683	utr3	11.627	8.31025	10.8676	KO_Up	KO_Up	KO_Up	8.50098	0;0	133;234	0;2	288;190	0;1	163;350	2;1	331;115
ENSMUSG00000025064:47683109-47634784	ENSMUSG00000025064	Col17a1	2	chr19:47683109	exon	chr19:47634784	utr3	1.04528	0.77303	1.02407	KO_Up	KO_Up	KO_Up	0.9507	0;1	1;1	1;1	1;0	0;3	0;0	1;1	0;1
ENSMUSG00000025066:47723278-47723966	ENSMUSG00000025066	Sfr1	6	chr19:47723278	exon	chr19:47723966	utr3	0.38128	-1.96388	0.02884	KO_Up	KO_Down	KO_Up	-0.40866	2;7	521;859	4;11	1014;878	2;1	749;1312	8;2	1218;478
ENSMUSG00000025069:47856102-47874745	ENSMUSG00000025069	Gsto2	2	chr19:47856102	exon	chr19:47874745	utr3	-0.1859	0.5474	1.43255	KO_Down	KO_Up	KO_Up	0.63642	2;1	20;33	1;1	23;17	1;4	30;23	3;5	35;7
ENSMUSG00000025076:56397290-56430772	ENSMUSG00000025076	Casp7	3	chr19:56397290	intron	chr19:56430772	utr3	1.01295	0.69811	1.3845	KO_Up	KO_Up	KO_Up	0.68048	2;5	20;21	8;9	29;16	7;7	26;22	6;7	18;8
ENSMUSG00000025077:56535391-56529106	ENSMUSG00000025077	Dclre1a	3	chr19:56535391	exon	chr19:56529106	exon	0.42352	0.3718	0.50094	KO_Up	KO_Up	KO_Up	-0.30953	2;0	0;1	0;4	1;0	3;1	2;0	4;1	2;0
ENSMUSG00000025078:56582107-56591931	ENSMUSG00000025078	Nhlrc2	14	chr19:56582107	exon	chr19:56591931	utr3	-0.1363	-10.0876	0.57444	KO_Down	KO_Down	KO_Up	-0.35173	1;1	168;271	2;0	255;327	0;0	235;259	3;0	323;124
ENSMUSG00000025086:57474633-57477337	ENSMUSG00000025086	Trub1	6	chr19:57474633	utr3	chr19:57477337	utr3	0.6258	-1.31721	0.5181	KO_Up	KO_Down	KO_Up	0.80271	5;1	56;79	6;5	86;59	0;4	77;115	6;5	109;37
ENSMUSG00000025102:81432809-81432032	ENSMUSG00000025102	3110040N11Rik	2	chr7:81432809	exon	chr7:81432032	utr3	-0.23601	-0.20025	0.28654	KO_Down	KO_Down	KO_Up	0.06838	10;17	17;28	15;11	30;26	20;10	30;34	21;10	28;9
ENSMUSG00000025103:81472902-81450565	ENSMUSG00000025103	Btbd1	5	chr7:81472902	intron	chr7:81450565	exon	-0.2705	-1.68769	0.60148	KO_Down	KO_Down	KO_Up	0.18637	5;4	16;30	7;3	19;20	2;2	27;19	11;5	25;8
ENSMUSG00000025127:120426587-120429799	ENSMUSG00000025127	Gcgr	2	chr11:120426587	intron	chr11:120429799	utr3	9.91709	9.61385	8.71241	KO_Up	KO_Up	KO_Up	10.3067	0;0	183;271	1;1	317;267	0;2	307;289	1;0	326;192
ENSMUSG00000025130:120454075-120451129	ENSMUSG00000025130	P4hb	6	chr11:120454075	exon	chr11:120451129	utr3	-0.23529	1.02419	0.0436	KO_Down	KO_Up	KO_Up	-11.1845	2;3	11703;17696	3;2	18772;16532	6;6	15596;20730	5;0	21020;8642
ENSMUSG00000025133:97169712-97170957	ENSMUSG00000025133	Ints4	3	chr7:97169712	intron	chr7:97170957	intron	-0.4522	-9.6748	0.60746	KO_Down	KO_Down	KO_Up	-1.48962	0;1	1;6	1;0	3;2	0;0	2;14	4;0	7;2
ENSMUSG00000025134:120485336-120482957	ENSMUSG00000025134	Alyref	3	chr11:120485336	utr3	chr11:120482957	utr3	0.02118	-0.2846	0.03746	KO_Up	KO_Down	KO_Up	-0.0549	249;384	17;21	410;351	19;27	333;224	16;32	383;237	23;11
ENSMUSG00000025135:120493549-120496500	ENSMUSG00000025135	Anapc11	3	chr11:120493549	intron	chr11:120496500	utr3	10.5884	13.0756	13.1019	KO_Up	KO_Up	KO_Up	NA	0;0	1287;1896	1;1	2052;1687	5;4	1703;1603	9;2	2182;1408
ENSMUSG00000025139:141436088-141435320	ENSMUSG00000025139	Tollip	6	chr7:141436088	utr3	chr7:141435320	utr3	1.35698	-8.9057	1.16215	KO_Up	KO_Down	KO_Up	-8.54327	0;1	566;930	1;2	1032;687	0;0	649;1039	1;1	1107;330
ENSMUSG00000025142:120570258-120600269	ENSMUSG00000025142	Aspscr1	2	chr11:120570258	intron	chr11:120600269	utr3	1.11673	0.84946	1.07613	KO_Up	KO_Up	KO_Up	-0.11877	1;0	17;25	2;1	31;24	0;3	31;23	4;0	39;21
ENSMUSG00000025147:141594366-141562289	ENSMUSG00000025147	Mob2	7	chr7:141594366	intron	chr7:141562289	utr3	-10.0518	-11.3566	0.03284	KO_Down	KO_Down	KO_Up	-0.123	2;0	277;404	0;0	471;486	0;0	397;448	3;0	510;288
ENSMUSG00000025150:120671571-120620316	ENSMUSG00000025150	Cbr2	2	chr11:120671571	exon	chr11:120620316	utr3	0.00099	0.0002	0.00679	KO_Up	KO_Up	KO_Up	-0.04681	142;195	0;1	195;173	1;0	129;234	1;0	257;105	0;0
ENSMUSG00000025157:41927111-41932533	ENSMUSG00000025157	Zdhhc16	3	chr19:41927111	exon	chr19:41932533	utr3	-9.07856	-9.27554	1.43941	KO_Down	KO_Down	KO_Up	2.70295	1;0	115;185	0;0	192;168	0;0	149;244	0;3	226;148
ENSMUSG00000025159:41960543-41932640	ENSMUSG00000025159	Mms19	6	chr19:41960543	intron	chr19:41932640	utr3	0.44089	0.20116	0.34477	KO_Up	KO_Up	KO_Up	-0.84995	4;6	274;428	9;8	488;424	11;3	375;559	14;5	573;486
ENSMUSG00000025162:120876236-120854250	ENSMUSG00000025162	Csnk1d	3	chr11:120876236	intron	chr11:120854250	utr3	-0.26542	0.10665	0.41327	KO_Down	KO_Up	KO_Up	-0.39274	10;11	215;324	9;13	375;333	12;21	315;411	13;15	427;164
ENSMUSG00000025171:41980555-42023079	ENSMUSG00000025171	Ubtd1	4	chr19:41980555	intron	chr19:42023079	utr3	-1.78553	-0.86977	0.11958	KO_Down	KO_Down	KO_Up	-1.04702	2;7	587;767	1;2	1015;947	3;2	856;833	6;4	970;452
ENSMUSG00000025178:42098225-42110461	ENSMUSG00000025178	Pi4k2a	4	chr19:42098225	intron	chr19:42110461	utr3	0.32309	0.39057	0.04463	KO_Up	KO_Up	KO_Up	-0.54878	45;60	220;344	99;72	356;337	59;131	326;423	108;26	460;259
ENSMUSG00000025184:42511504-42579805	ENSMUSG00000025184	R3hcc1l	7	chr19:42511504	intron	chr19:42579805	utr3	0.59937	0.35212	1.33954	KO_Up	KO_Up	KO_Up	0.27843	1;4	104;187	6;2	175;144	5;3	115;209	10;3	206;73
ENSMUSG00000025188:42757923-42747565	ENSMUSG00000025188	Hps1	3	chr19:42757923	intron	chr19:42747565	utr3	11.2784	12.1605	9.94711	KO_Up	KO_Up	KO_Up	8.02323	0;0	5;3	0;5	7;8	5;2	1;10	2;1	3;3
ENSMUSG00000025192:43710631-43722135	ENSMUSG00000025192	Entpd7	6	chr19:43710631	exon	chr19:43722135	utr3	0.80279	0.39986	0.99465	KO_Up	KO_Up	KO_Up	-0.96509	3;0	14;21	4;2	24;15	1;3	6;33	2;3	23;9
ENSMUSG00000025196:43959409-43944750	ENSMUSG00000025196	Cpn1	2	chr19:43959409	intron	chr19:43944750	utr3	8.16311	9.26721	9.74789	KO_Up	KO_Up	KO_Up	7.87279	0;0	1;2	1;1	6;1	0;2	1;3	3;2	5;0
ENSMUSG00000025200:44098683-44098458	ENSMUSG00000025200	Cwf19l1	5	chr19:44098683	utr3	chr19:44098458	utr3	1.49578	-8.87591	0.53968	KO_Up	KO_Down	KO_Up	0.79813	1;0	6;27	1;2	23;21	0;0	17;30	1;1	36;10
ENSMUSG00000025204:44538690-44537014	ENSMUSG00000025204	Ndufb8	4	chr19:44538690	utr3	chr19:44537014	utr3	0.37886	0.28807	0.59032	KO_Up	KO_Up	KO_Up	0.35633	3416;5581	7;23	6477;5703	16;13	5424;6323	14;19	7449;3481	10;7
ENSMUSG00000025207:44985727-44991834	ENSMUSG00000025207	Sema4g	2	chr19:44985727	exon	chr19:44991834	utr3	0.01643	0.35647	0.50179	KO_Up	KO_Up	KO_Up	-0.20591	1;3	38;37	4;1	48;47	3;2	28;47	3;3	50;29
ENSMUSG00000025209:44999740-45001200	ENSMUSG00000025209	Twnk	2	chr19:44999740	intron	chr19:45001200	utr3	1.42175	0.75246	1.19938	KO_Up	KO_Up	KO_Up	0.21342	1;3	95;121	12;4	145;127	3;5	103;150	8;1	147;53
ENSMUSG00000025212:45043348-45044821	ENSMUSG00000025212	Sfxn3	3	chr19:45043348	utr3	chr19:45044821	utr3	0.98816	0.87374	0.82496	KO_Up	KO_Up	KO_Up	-1.69366	0;2	34;52	3;2	51;47	1;3	55;40	2;1	48;34
ENSMUSG00000025217:45513316-45518389	ENSMUSG00000025217	Btrc	11	chr19:45513316	intron	chr19:45518389	utr3	8.7722	11.4725	11.9163	KO_Up	KO_Up	KO_Up	9.45887	0;0	4;11	1;0	5;6	1;3	6;5	5;1	4;3
ENSMUSG00000025220:45747871-45740277	ENSMUSG00000025220	Oga	13	chr19:45747871	intron	chr19:45740277	utr3	8.5104	10.7006	9.03974	KO_Up	KO_Up	KO_Up	13.945	0;0	280;432	1;0	439;341	1;3	340;393	0;1	502;316
ENSMUSG00000025221:45805802-45780788	ENSMUSG00000025221	Kcnip2	2	chr19:45805802	exon	chr19:45780788	utr3	0.07736	0.04569	0.02388	KO_Up	KO_Up	KO_Up	-0.22634	101;111	2;4	186;159	1;0	153;196	2;4	198;104	0;0
ENSMUSG00000025224:46247577-46274947	ENSMUSG00000025224	Gbf1	13	chr19:46247577	exon	chr19:46274947	utr3	-11.3079	-2.21919	0.2418	KO_Down	KO_Down	KO_Up	0.68955	1;4	897;1313	0;0	1317;1105	1;0	1023;976	2;3	1350;889
ENSMUSG00000025231:46392828-46477233	ENSMUSG00000025231	Sufu	7	chr19:46392828	intron	chr19:46477233	utr3	-8.47219	1.46748	0.70177	KO_Down	KO_Up	KO_Up	-0.87284	1;0	160;209	0;0	247;185	2;1	181;222	1;1	307;138
ENSMUSG00000025232:59467666-59472389	ENSMUSG00000025232	Hexa	2	chr9:59467666	intron	chr9:59472389	utr3	0.24708	0.1435	1.01382	KO_Up	KO_Up	KO_Up	0.14969	0;2	1070;1474	2;1	1709;1566	1;2	1446;2126	7;0	1855;1109
ENSMUSG00000025240:123377948-123421662	ENSMUSG00000025240	Sacm1l	7	chr9:123377948	utr3	chr9:123421662	utr3	12.7562	11.5448	11.7382	KO_Up	KO_Up	KO_Up	11.6972	0;0	407;665	7;1	641;608	3;1	669;624	2;2	775;381
ENSMUSG00000025245:123527418-123526906	ENSMUSG00000025245	Lztfl1	7	chr9:123527418	utr3	chr9:123526906	utr3	1.96122	1.33841	0.24222	KO_Up	KO_Up	KO_Up	1.45973	2;2	1;3	11;9	3;1	7;5	0;3	3;2	5;1
ENSMUSG00000025257:150791775-150788089	ENSMUSG00000025257	Ribc1	2	chrX:150791775	intron	chrX:150788089	exon	-0.38495	0.20976	0.29292	KO_Down	KO_Up	KO_Up	1.40359	3;3	3;10	3;1	4;8	3;3	6;4	8;0	5;4
ENSMUSG00000025262:150187472-150188734	ENSMUSG00000025262	Fam120c	4	chrX:150187472	intron	chrX:150188734	intron	-0.56477	-0.23349	1.28389	KO_Down	KO_Down	KO_Up	0.29751	1;2	1;0	0;2	0;0	1;1	2;2	3;2	2;1
ENSMUSG00000025264:149872889-149872482	ENSMUSG00000025264	Tsr2	3	chrX:149872889	utr3	chrX:149872482	utr3	0.47013	-1.0527	0.42581	KO_Up	KO_Down	KO_Up	0.52817	3;3	101;163	6;4	160;166	0;3	145;152	5;4	185;84
ENSMUSG00000025265:149858361-149872514	ENSMUSG00000025265	Fgd1	4	chrX:149858361	intron	chrX:149872514	utr3	1.82711	3.02349	2.15405	KO_Up	KO_Up	KO_Up	-7.49028	1;0	96;148	3;1	154;106	0;10	109;109	3;2	174;103
ENSMUSG00000025268:149592775-149589417	ENSMUSG00000025268	Maged2	3	chrX:149592775	exon	chrX:149589417	utr3	8.52574	10.7017	10.1758	KO_Up	KO_Up	KO_Up	9.7998	0;0	1761;3108	1;0	3474;3534	0;5	3083;4003	1;2	4788;2343
ENSMUSG00000025277:14436004-14413900	ENSMUSG00000025277	Abhd6	10	chr14:14436004	intron	chr14:14413900	utr3	9.21251	12.3422	7.71787	KO_Up	KO_Up	KO_Up	9.73565	0;0	417;621	1;0	665;693	3;5	620;613	1;0	948;336
ENSMUSG00000025279:14482653-14503032	ENSMUSG00000025279	Dnase1l3	11	chr14:14482653	intron	chr14:14503032	utr3	1.06223	1.82525	1.92165	KO_Up	KO_Up	KO_Up	-0.89996	2;1	241;373	2;5	384;401	6;6	342;373	11;9	683;521
ENSMUSG00000025280:24532546-24524068	ENSMUSG00000025280	Polr3a	3	chr14:24532546	exon	chr14:24524068	intron	-1.30191	0.84465	1.38942	KO_Down	KO_Up	KO_Up	-0.033	1;2	1;4	1;0	0;3	0;2	0;1	6;3	1;0
ENSMUSG00000025283:153996514-153996136	ENSMUSG00000025283	Sat1	3	chrX:153996514	utr3	chrX:153996136	utr3	0.18423	1.24574	1.33552	KO_Up	KO_Up	KO_Up	0.06692	1;1	509;732	4;0	868;659	6;1	746;1051	3;2	960;318
ENSMUSG00000025314:90303051-90301587	ENSMUSG00000025314	Ptprj	12	chr2:90303051	intron	chr2:90301587	utr5	0.23279	1.13467	2.29439	KO_Up	KO_Up	KO_Up	1.27002	2;1	1;8	1;3	13;7	1;7	4;4	4;8	11;6
ENSMUSG00000025317:122650574-122645192	ENSMUSG00000025317	Car5a	2	chr8:122650574	exon	chr8:122645192	intron	-0.12736	-0.24672	0.06307	KO_Down	KO_Down	KO_Up	-0.74515	6;3	1;0	4;1	0;1	7;3	1;2	2;4	0;0
ENSMUSG00000025323:118256473-118251209	ENSMUSG00000025323	Sp4	5	chr12:118256473	intron	chr12:118251209	intron	8.15882	11.1309	12.5323	KO_Up	KO_Up	KO_Up	9.83545	0;0	1;2	0;1	2;1	1;3	4;0	4;2	0;1
ENSMUSG00000025326:58900542-58954685	ENSMUSG00000025326	Ube3a	23	chr7:58900542	intron	chr7:58954685	utr3	-0.2154	-9.87556	0.59255	KO_Down	KO_Down	KO_Up	-10.3062	0;2	213;336	1;1	405;260	0;0	280;438	3;0	416;168
ENSMUSG00000025358:128534020-128533813	ENSMUSG00000025358	Cdk2	2	chr10:128534020	utr3	chr10:128533813	utr3	0.02178	-0.11642	0.62414	KO_Up	KO_Down	KO_Up	0.64167	1;4	87;141	5;0	142;84	3;1	84;121	1;4	131;38
ENSMUSG00000025362:128462235-128460405	ENSMUSG00000025362	Rps26	2	chr10:128462235	exon	chr10:128460405	utr3	-0.33363	1.37944	0.18101	KO_Down	KO_Up	KO_Up	0.44868	0;2	2631;4090	1;1	4547;4094	3;4	4223;4547	3;0	5532;2808
ENSMUSG00000025364:128399170-128394960	ENSMUSG00000025364	Pa2g4	4	chr10:128399170	exon	chr10:128394960	exon	11.4751	8.86578	12.3377	KO_Up	KO_Up	KO_Up	NA	0;0	223;388	3;3	425;300	1;0	317;425	5;4	434;139
ENSMUSG00000025369:128301595-128326035	ENSMUSG00000025369	Smarcc2	13	chr10:128301595	intron	chr10:128326035	utr3	12.1143	10.6109	11.1187	KO_Up	KO_Up	KO_Up	NA	0;0	30;40	0;6	55;38	2;2	49;42	3;2	48;9
ENSMUSG00000025371:119809659-119810371	ENSMUSG00000025371	Chmp6	5	chr11:119809659	utr3	chr11:119810371	utr3	-0.30562	-0.76594	0.067	KO_Down	KO_Down	KO_Up	-1.32506	1;2	505;712	2;1	860;714	1;1	689;746	2;2	1068;519
ENSMUSG00000025372:119872832-119897604	ENSMUSG00000025372	Baiap2	5	chr11:119872832	exon	chr11:119897604	utr3	1.72234	1.1793	0.27873	KO_Up	KO_Up	KO_Up	1.71248	1;1	422;696	4;4	631;621	3;2	539;564	2;1	803;525
ENSMUSG00000025374:128242923-128237264	ENSMUSG00000025374	Nabp2	3	chr10:128242923	intron	chr10:128237264	utr3	10.8426	8.7702	9.28784	KO_Up	KO_Up	KO_Up	10.4946	0;0	50;102	2;3	95;74	1;0	79;49	2;0	111;56
ENSMUSG00000025381:128163049-128163383	ENSMUSG00000025381	Cnpy2	2	chr10:128163049	utr3	chr10:128163383	utr3	-0.00453	0.18307	0.12696	KO_Down	KO_Up	KO_Up	0.07543	383;611	16;39	718;619	41;34	625;783	25;21	847;383	25;23
ENSMUSG00000025395:127865733-127865859	ENSMUSG00000025395	Prim1	2	chr10:127865733	utr3	chr10:127865859	utr3	0.06833	1.09468	0.63032	KO_Up	KO_Up	KO_Up	0.30393	4;6	16;33	5;7	28;27	12;19	24;26	14;5	26;21
ENSMUSG00000025402:127497732-127496787	ENSMUSG00000025402	Nab2	2	chr10:127497732	intron	chr10:127496787	utr3	0.01048	0.27706	2.43025	KO_Up	KO_Up	KO_Up	2.2765	1;0	69;123	0;1	105;81	0;1	80;67	1;3	92;46
ENSMUSG00000025410:127111029-127117818	ENSMUSG00000025410	Dctn2	4	chr10:127111029	intron	chr10:127117818	utr3	-0.31281	-1.51774	0.5195	KO_Down	KO_Down	KO_Up	-1.49328	0;2	211;299	1;1	322;280	0;1	305;511	4;0	410;201
ENSMUSG00000025425:77343013-77343141	ENSMUSG00000025425	St8sia5	2	chr18:77343013	utr3	chr18:77343141	utr3	0.01	0.2231	0.46482	KO_Up	KO_Up	KO_Up	0.29828	23;26	9;13	25;32	13;12	21;42	14;4	41;40	8;3
ENSMUSG00000025428:77866839-77870565	ENSMUSG00000025428	Atp5a1	6	chr18:77866839	exon	chr18:77870565	utr3	1.38096	1.23619	2.17405	KO_Up	KO_Up	KO_Up	0.72041	1;4	544;1052	9;7	1133;814	10;7	1002;2068	14;11	1596;500
ENSMUSG00000025436:126733907-126704298	ENSMUSG00000025436	Atp23	2	chr10:126733907	intron	chr10:126704298	utr3	1.21857	1.89434	0.7666	KO_Up	KO_Up	KO_Up	-9.3978	0;1	1;5	0;2	3;1	7;5	6;4	3;0	4;4
ENSMUSG00000025439:97367599-97368014	ENSMUSG00000025439	Clns1a	3	chr7:97367599	utr3	chr7:97368014	utr3	0.09005	1.29355	0.53337	KO_Up	KO_Up	KO_Up	2.14574	2;0	179;286	3;0	264;280	1;6	244;357	4;0	344;153
ENSMUSG00000025465:139691408-139686147	ENSMUSG00000025465	Echs1	5	chr7:139691408	exon	chr7:139686147	utr3	2.86441	2.36424	1.30103	KO_Up	KO_Up	KO_Up	1.08104	2;0	21;31	5;12	26;29	5;10	27;54	5;1	28;24
ENSMUSG00000025485:140442628-140443054	ENSMUSG00000025485	Ric8a	3	chr7:140442628	utr3	chr7:140443054	utr3	1.37989	2.00302	2.20931	KO_Up	KO_Up	KO_Up	1.28414	1;2	128;227	4;5	210;221	7;10	221;263	8;10	286;187
ENSMUSG00000025499:140770842-140770502	ENSMUSG00000025499	Hras	2	chr7:140770842	utr3	chr7:140770502	utr3	0.06151	0.13048	0.01385	KO_Up	KO_Up	KO_Up	0.07513	340;625	6;17	703;622	9;14	624;1023	6;12	963;404	19;11
ENSMUSG00000025503:140977055-140982879	ENSMUSG00000025503	Taldo1	3	chr7:140977055	intron	chr7:140982879	utr3	1.81425	0.04518	0.93169	KO_Up	KO_Up	KO_Up	-8.90751	1;0	1879;2855	2;2	3024;2550	1;0	2686;3006	2;0	3599;1520
ENSMUSG00000025505:140913239-140917067	ENSMUSG00000025505	Tmem80	3	chr7:140913239	utr5	chr7:140917067	utr3	0.29979	0.22737	0.87025	KO_Up	KO_Up	KO_Up	-0.13156	7;18	7;8	25;27	8;13	23;26	9;5	35;25	8;4
ENSMUSG00000025525:111243574-111282450	ENSMUSG00000025525	Apool	4	chrX:111243574	exon	chrX:111282450	utr3	9.75043	8.4679	10.8404	KO_Up	KO_Up	KO_Up	10.879	0;0	11;27	2;2	24;27	0;1	43;30	7;1	53;10
ENSMUSG00000025532:130066683-130089628	ENSMUSG00000025532	Crcp	3	chr5:130066683	exon	chr5:130089628	utr3	10.5075	10.8801	11.4403	KO_Up	KO_Up	KO_Up	10.7355	0;0	22;40	3;0	52;39	1;3	48;41	4;0	51;25
ENSMUSG00000025534:130028440-130017862	ENSMUSG00000025534	Gusb	2	chr5:130028440	utr3	chr5:130017862	utr3	0.18266	0.08674	0.33479	KO_Up	KO_Up	KO_Up	-0.13997	23;14	108;215	37;25	212;183	27;50	186;373	40;21	263;86
ENSMUSG00000025538:129890790-129892272	ENSMUSG00000025538	Sumf2	5	chr5:129890790	intron	chr5:129892272	utr3	0.44593	1.19297	0.49834	KO_Up	KO_Up	KO_Up	0.17921	0;2	7;12	4;0	15;24	4;2	19;22	3;0	17;9
ENSMUSG00000025555:121496554-121521154	ENSMUSG00000025555	Farp1	14	chr14:121496554	intron	chr14:121521154	utr3	11.9207	12.4735	9.71928	KO_Up	KO_Up	KO_Up	NA	0;0	96;170	2;2	163;171	7;2	135;234	1;1	189;134
ENSMUSG00000025571:117652683-117654253	ENSMUSG00000025571	Tnrc6c	10	chr11:117652683	utr3	chr11:117654253	utr3	0.64407	1.28821	2.63564	KO_Up	KO_Up	KO_Up	1.12533	0;1	48;67	1;1	89;74	2;1	68;67	2;4	76;50
ENSMUSG00000025574:117708518-117706352	ENSMUSG00000025574	Tk1	2	chr11:117708518	intron	chr11:117706352	utr3	-0.35986	1.67623	1.63128	KO_Down	KO_Up	KO_Up	2.75972	1;0	79;172	0;1	142;163	3;1	137;154	1;2	163;63
ENSMUSG00000025575:118297862-118297245	ENSMUSG00000025575	Cant1	3	chr11:118297862	utr3	chr11:118297245	utr3	0.83417	0.72859	2.02989	KO_Up	KO_Up	KO_Up	1.61695	1;0	4;6	0;3	12;4	1;2	5;8	5;0	12;4
ENSMUSG00000025576:118381997-118380592	ENSMUSG00000025576	Rbfox3	2	chr11:118381997	utr3	chr11:118380592	utr3	0.7552	-0.53303	0.4551	KO_Up	KO_Down	KO_Up	0.2595	1;3	3;1	1;0	0;0	0;1	1;1	2;1	0;0
ENSMUSG00000025578:118968398-118929264	ENSMUSG00000025578	Cbx8	3	chr11:118968398	exon	chr11:118929264	utr3	1.58814	1.26746	1.00956	KO_Up	KO_Up	KO_Up	2.19868	1;1	109;156	2;4	133;103	3;3	114;203	3;1	178;54
ENSMUSG00000025579:119170313-119176279	ENSMUSG00000025579	Gaa	2	chr11:119170313	exon	chr11:119176279	utr3	0.70564	-0.18693	0.94527	KO_Up	KO_Down	KO_Up	1.26633	0;1	894;1313	1;1	1394;1331	1;0	1190;1428	0;2	1533;923
ENSMUSG00000025586:80997711-80997199	ENSMUSG00000025586	Cpeb1	4	chr7:80997711	utr3	chr7:80997199	utr3	8.4688	10.0299	8.22837	KO_Up	KO_Up	KO_Up	8.46787	0;0	28;36	0;1	33;26	2;2	36;26	1;0	29;12
ENSMUSG00000025591:66936729-66929104	ENSMUSG00000025591	Tma16	4	chr8:66936729	exon	chr8:66929104	utr3	-0.92725	0.70132	0.38232	KO_Down	KO_Up	KO_Up	-0.40104	1;8	12;14	5;3	38;23	17;7	20;18	14;6	19;14
ENSMUSG00000025602:40124269-40124899	ENSMUSG00000025602	Zfp202	4	chr9:40124269	utr3	chr9:40124899	utr3	11.2107	9.45102	9.96311	KO_Up	KO_Up	KO_Up	NA	0;0	6;9	1;6	5;2	1;0	4;4	1;1	7;2
ENSMUSG00000025608:31498947-31496429	ENSMUSG00000025608	Podxl	9	chr6:31498947	utr3	chr6:31496429	utr3	9.29301	9.10879	9.66097	KO_Up	KO_Up	KO_Up	10.7169	0;0	1827;3215	1;1	3507;2661	0;1	2151;3798	1;0	3480;1104
ENSMUSG00000025613:87291229-87280763	ENSMUSG00000025613	Cct8	6	chr16:87291229	utr5	chr16:87280763	utr3	0.74777	0.46869	2.17677	KO_Up	KO_Up	KO_Up	2.37225	1;1	2345;3673	3;1	3919;3098	2;1	3063;3273	8;1	4129;1776
ENSMUSG00000025616:87261241-87280398	ENSMUSG00000025616	Usp16	8	chr16:87261241	intron	chr16:87280398	utr3	10.7943	10.2243	11.9146	KO_Up	KO_Up	KO_Up	11.971	0;0	45;68	3;0	65;43	2;0	56;36	3;2	67;25
ENSMUSG00000025626:52018021-52045818	ENSMUSG00000025626	Phf6	5	chrX:52018021	intron	chrX:52045818	utr3	0.04652	1.96173	0.70596	KO_Up	KO_Up	KO_Up	2.45953	0;1	10;18	0;1	15;14	2;1	25;11	1;0	12;4
ENSMUSG00000025630:52092360-52110106	ENSMUSG00000025630	Hprt	3	chrX:52092360	intron	chrX:52110106	utr3	-1.87417	-1.66704	0.94452	KO_Down	KO_Down	KO_Up	-1.36977	2;1	24;46	1;0	58;39	1;0	52;28	6;2	58;37
ENSMUSG00000025646:108901692-108893310	ENSMUSG00000025646	Atrip	4	chr9:108901692	exon	chr9:108893310	intron	2.52801	0.19735	0.89618	KO_Up	KO_Up	KO_Up	0.92097	0;3	3;6	10;9	7;2	2;1	3;4	3;2	2;0
ENSMUSG00000025647:108886449-108886785	ENSMUSG00000025647	Shisa5	4	chr9:108886449	utr3	chr9:108886785	utr3	0.73756	0.74408	0.94436	KO_Up	KO_Up	KO_Up	0.69469	3;5	2935;4413	6;11	5048;4347	12;5	4271;5405	12;5	6404;2804
ENSMUSG00000025651:108773115-108778688	ENSMUSG00000025651	Uqcrc1	2	chr9:108773115	exon	chr9:108778688	utr3	11.0134	9.70251	9.29963	KO_Up	KO_Up	KO_Up	8.34642	0;0	716;1099	2;4	1264;1072	2;1	1204;1409	1;1	1554;760
ENSMUSG00000025665:110413006-110298029	ENSMUSG00000025665	Rps6ka6	19	chrX:110413006	intron	chrX:110298029	utr3	10.8716	14.3641	12.4953	KO_Up	KO_Up	KO_Up	9.30643	0;0	69;154	2;0	138;91	3;7	142;166	0;2	188;142
ENSMUSG00000025666:80141202-80141472	ENSMUSG00000025666	Tmem47	2	chrX:80141202	utr3	chrX:80141472	utr3	0.48055	0.66082	0.55917	KO_Up	KO_Up	KO_Up	0.61493	1;5	7;9	6;5	9;9	3;3	6;2	6;5	12;5
ENSMUSG00000025702:116330854-116386498	ENSMUSG00000025702	Marchf8	9	chr6:116330854	intron	chr6:116386498	utr3	-0.50012	-1.05577	0.15546	KO_Down	KO_Down	KO_Up	-0.9952	8;4	196;267	4;7	326;212	3;5	244;223	8;9	338;200
ENSMUSG00000025722:80541012-80540471	ENSMUSG00000025722	Wdr73	3	chr7:80541012	utr3	chr7:80540471	utr3	0.09095	0.12618	0.27303	KO_Up	KO_Up	KO_Up	0.03949	142;232	25;37	249;213	29;38	202;243	21;29	244;198	43;12
ENSMUSG00000025724:80594722-80565313	ENSMUSG00000025724	Sec11a	9	chr7:80594722	intron	chr7:80565313	utr3	1.31532	2.27091	0.84861	KO_Up	KO_Up	KO_Up	1.72502	1;0	1771;2830	0;3	2828;2709	1;5	2359;3123	2;0	3633;1346
ENSMUSG00000025742:166130091-166129318	ENSMUSG00000025742	Prps2	2	chrX:166130091	utr3	chrX:166129318	utr3	9.3381	10.1423	9.74804	KO_Up	KO_Up	KO_Up	NA	0;0	3;3	1;1	3;8	1;4	0;6	2;0	5;3
ENSMUSG00000025743:130550527-130553625	ENSMUSG00000025743	Sdc3	2	chr4:130550527	utr3	chr4:130553625	utr3	0.23524	0.27544	0.44535	KO_Up	KO_Up	KO_Up	-1.05144	12;19	251;394	23;29	422;469	23;28	340;509	28;18	520;155
ENSMUSG00000025745:30331724-30324427	ENSMUSG00000025745	Hadha	8	chr5:30331724	exon	chr5:30324427	utr3	1.65395	1.50358	2.38986	KO_Up	KO_Up	KO_Up	-9.24931	1;0	622;987	1;3	1071;1035	2;1	843;834	4;1	1144;758
ENSMUSG00000025747:30265995-30264572	ENSMUSG00000025747	Tyms	2	chr5:30265995	utr3	chr5:30264572	utr3	-0.11811	0.02696	0.00989	KO_Down	KO_Up	KO_Up	0.04347	55;120	3;2	138;114	3;8	108;221	4;4	164;62	4;2
ENSMUSG00000025758:40755523-40771315	ENSMUSG00000025758	Plk4	5	chr3:40755523	exon	chr3:40771315	utr3	-1.20643	0.81369	0.75996	KO_Down	KO_Up	KO_Up	-0.39441	1;3	14;18	1;1	24;14	3;4	13;19	3;2	22;8
ENSMUSG00000025762:40924342-40932227	ENSMUSG00000025762	Larp1b	9	chr3:40924342	exon	chr3:40932227	utr3	0.76462	1.04453	1.92926	KO_Up	KO_Up	KO_Up	1.22931	1;0	25;51	2;0	44;36	3;0	28;49	3;1	41;16
ENSMUSG00000025764:41532045-41571291	ENSMUSG00000025764	Jade1	19	chr3:41532045	intron	chr3:41571291	utr3	-9.78826	0.5619	0.0223	KO_Down	KO_Up	KO_Up	0.54165	0;2	345;487	0;0	510;357	3;0	424;317	2;0	501;265
ENSMUSG00000025766:41698356-41713366	ENSMUSG00000025766	D3Ertd751e	3	chr3:41698356	intron	chr3:41713366	utr3	1.20213	2.13665	1.46263	KO_Up	KO_Up	KO_Up	1.55883	0;1	24;54	1;1	35;32	4;0	23;52	2;0	43;10
ENSMUSG00000025785:122948532-122965191	ENSMUSG00000025785	Exosc7	2	chr9:122948532	exon	chr9:122965191	utr3	10.02	11.9667	11.2935	KO_Up	KO_Up	KO_Up	11.0815	0;0	187;301	1;1	302;267	2;6	231;367	4;0	396;87
ENSMUSG00000025786:122903451-122903218	ENSMUSG00000025786	Zdhhc3	13	chr9:122903451	utr3	chr9:122903218	utr3	2.44859	-8.34534	1.55888	KO_Up	KO_Down	KO_Up	1.74987	1;0	37;82	4;3	71;70	0;0	58;72	0;3	86;49
ENSMUSG00000025789:73592771-73588869	ENSMUSG00000025789	St8sia2	3	chr7:73592771	utr3	chr7:73588869	utr3	-8.32251	-10.8315	1.1372	KO_Down	KO_Down	KO_Up	1.64852	0;1	0;10	0;0	5;4	0;0	6;6	4;0	8;5
ENSMUSG00000025790:73933454-73931725	ENSMUSG00000025790	Slco3a1	18	chr7:73933454	utr3	chr7:73931725	utr3	11.7019	11.7551	14.1599	KO_Up	KO_Up	KO_Up	11.8434	0;0	60;104	4;0	82;78	0;4	74;84	6;2	113;35
ENSMUSG00000025792:120387908-120390011	ENSMUSG00000025792	Slc25a10	3	chr11:120387908	exon	chr11:120390011	utr3	1.67438	1.99191	2.15446	KO_Up	KO_Up	KO_Up	3.33784	1;0	333;498	3;2	631;588	3;2	494;491	3;3	643;254
ENSMUSG00000025794:120403497-120403712	ENSMUSG00000025794	Rpl14	2	chr9:120403497	utr3	chr9:120403712	utr3	-0.04305	-0.1215	0.06083	KO_Down	KO_Down	KO_Up	-0.02612	3109;4621	29;45	5168;4299	56;55	4567;4720	42;73	6292;4227	73;26
ENSMUSG00000025795:121247780-121246259	ENSMUSG00000025795	Rassf3	8	chr10:121247780	utr3	chr10:121246259	utr3	2.35007	0.00599	1.70316	KO_Up	KO_Up	KO_Up	1.51918	1;0	543;822	1;4	876;581	0;1	704;868	1;2	1048;362
ENSMUSG00000025810:129164767-129229242	ENSMUSG00000025810	Nrp1	4	chr8:129164767	intron	chr8:129229242	exon	9.80858	10.262	12.1646	KO_Up	KO_Up	KO_Up	10.0789	0;0	6;11	3;0	11;5	1;1	10;6	6;0	4;8
ENSMUSG00000025813:81259908-81259477	ENSMUSG00000025813	Homer2	17	chr7:81259908	utr3	chr7:81259477	utr3	8.92907	9.36289	8.58261	KO_Up	KO_Up	KO_Up	12.8619	0;0	754;1294	0;2	1450;1220	0;1	1060;1407	1;0	1585;601
ENSMUSG00000025816:5881178-5875836	ENSMUSG00000025816	Sec61a2	5	chr2:5881178	exon	chr2:5875836	utr3	9.01369	10.7608	7.84881	KO_Up	KO_Up	KO_Up	10.2917	0;0	66;76	2;0	123;115	3;2	107;119	1;0	207;94
ENSMUSG00000025855:139133342-139003073	ENSMUSG00000025855	Prkar1b	5	chr5:139133342	intron	chr5:139003073	utr3	9.76784	11.9758	11.364	KO_Up	KO_Up	KO_Up	10.554	0;0	18;28	2;0	39;34	3;2	23;12	5;1	20;32
ENSMUSG00000025869:54732648-54732003	ENSMUSG00000025869	Nop16	2	chr13:54732648	utr3	chr13:54732003	utr3	0.04936	-0.08669	0.01286	KO_Up	KO_Down	KO_Up	0.04886	320;578	12;26	525;474	23;12	497;427	21;30	495;256	22;9
ENSMUSG00000025871:54702942-54699031	ENSMUSG00000025871	4833439L19Rik	2	chr13:54702942	intron	chr13:54699031	utr3	0.55321	0.11877	0.82987	KO_Up	KO_Up	KO_Up	0.9465	0;3	5;4	3;2	4;5	1;4	9;5	4;2	6;2
ENSMUSG00000025872:54607665-54606650	ENSMUSG00000025872	Thoc3	3	chr13:54607665	utr3	chr13:54606650	utr3	0.08884	0.15433	0.0736	KO_Up	KO_Up	KO_Up	0.10716	664;1030	87;112	1136;1082	140;82	957;1360	110;101	1223;592	102;66
ENSMUSG00000025880:75518241-75528997	ENSMUSG00000025880	Smad7	6	chr18:75518241	intron	chr18:75528997	utr3	-0.15851	0.12622	1.14491	KO_Down	KO_Up	KO_Up	0.97731	1;5	24;51	4;2	55;39	1;6	56;32	12;1	54;22
ENSMUSG00000025885:74866999-74903872	ENSMUSG00000025885	Myo5b	8	chr18:74866999	exon	chr18:74903872	utr3	9.03283	11.0304	7.85487	KO_Up	KO_Up	KO_Up	10.6025	0;0	31;48	0;1	57;46	1;3	55;61	0;1	101;45
ENSMUSG00000025889:60792729-60708562	ENSMUSG00000025889	Snca	3	chr6:60792729	exon	chr6:60708562	utr3	0.96133	1.01254	0.80295	KO_Up	KO_Up	KO_Up	1.56614	1;4	39;55	8;3	59;41	1;9	44;39	0;4	32;22
ENSMUSG00000025893:4311480-4330070	ENSMUSG00000025893	Kbtbd3	3	chr9:4311480	intron	chr9:4330070	exon	-0.64209	-1.892	0.56468	KO_Down	KO_Down	KO_Up	-2.81952	3;2	11;18	4;0	20;17	0;2	9;43	6;0	14;4
ENSMUSG00000025894:4296597-4296039	ENSMUSG00000025894	Aasdhppt	5	chr9:4296597	utr3	chr9:4296039	utr3	0.16437	-0.19073	0.05268	KO_Up	KO_Down	KO_Up	-0.21496	21;58	9;15	67;46	18;7	49;64	24;29	58;25	14;10
ENSMUSG00000025898:3411368-3428735	ENSMUSG00000025898	Cwf19l2	17	chr9:3411368	exon	chr9:3428735	exon	-0.0028	0.0686	0.30939	KO_Down	KO_Up	KO_Up	0.08653	80;146	25;21	137;149	27;25	105;195	28;23	152;150	38;15
ENSMUSG00000025903:4903499-4916956	ENSMUSG00000025903	Lypla1	8	chr1:4903499	intron	chr1:4916956	utr3	-2.09408	1.4757	0.9185	KO_Down	KO_Up	KO_Up	0.68189	1;3	362;525	0;1	564;371	5;6	470;355	5;2	488;183
ENSMUSG00000025909:8656016-8468013	ENSMUSG00000025909	Sntg1	3	chr1:8656016	intron	chr1:8468013	intron	2.14489	0.74113	1.8987	KO_Up	KO_Up	KO_Up	-0.60839	0;1	2;3	2;1	0;0	0;2	0;1	3;1	1;0
ENSMUSG00000025915:9940008-9970234	ENSMUSG00000025915	Sgk3	15	chr1:9940008	intron	chr1:9970234	utr3	1.20281	-12.3198	0.40215	KO_Up	KO_Down	KO_Up	-0.65543	1;2	15;27	4;4	28;18	0;0	24;40	1;2	23;31
ENSMUSG00000025931:21008978-21009872	ENSMUSG00000025931	Paqr8	5	chr1:21008978	utr3	chr1:21009872	utr3	2.01497	-8.21261	0.17996	KO_Up	KO_Down	KO_Up	1.79319	0;1	6;11	0;3	6;7	0;0	6;10	1;0	7;5
ENSMUSG00000025939:16640533-16640363	ENSMUSG00000025939	Ube2w	9	chr1:16640533	utr3	chr1:16640363	utr3	1.78104	2.47385	0.19917	KO_Up	KO_Up	KO_Up	0.15702	1;0	11;15	3;2	24;11	7;0	13;11	1;0	12;4
ENSMUSG00000025940:16741505-16748420	ENSMUSG00000025940	Tmem70	3	chr1:16741505	intron	chr1:16748420	utr3	1.65853	2.6382	2.31991	KO_Up	KO_Up	KO_Up	1.41375	1;0	99;149	1;3	164;124	2;7	141;150	1;4	188;85
ENSMUSG00000025949:65269069-65317853	ENSMUSG00000025949	Pikfyve	14	chr1:65269069	intron	chr1:65317853	utr3	0.70925	0.63559	2.13469	KO_Up	KO_Up	KO_Up	0.64456	0;3	4;13	4;1	9;9	3;1	6;8	8;2	6;2
ENSMUSG00000025950:65214515-65197787	ENSMUSG00000025950	Idh1	5	chr1:65214515	utr5	chr1:65197787	utr3	1.61801	0.7065	1.13109	KO_Up	KO_Up	KO_Up	-0.26019	0;3	221;343	4;6	357;271	4;2	323;421	7;0	432;124
ENSMUSG00000025956:64646246-64645638	ENSMUSG00000025956	Mettl21a	3	chr1:64646246	utr3	chr1:64645638	utr3	0.58859	0.87434	0.50726	KO_Up	KO_Up	KO_Up	0.29951	19;28	22;56	45;35	35;32	32;66	30;21	51;13	46;11
ENSMUSG00000025958:64639014-64642128	ENSMUSG00000025958	Creb1	15	chr1:64639014	utr3	chr1:64642128	utr3	2.19062	1.47354	2.94764	KO_Up	KO_Up	KO_Up	2.5899	0;1	41;89	4;2	116;63	3;0	51;88	9;0	96;52
ENSMUSG00000025959:64142151-64074833	ENSMUSG00000025959	Klf7	13	chr1:64142151	intron	chr1:64074833	utr3	2.176	0.77708	1.13976	KO_Up	KO_Up	KO_Up	1.76697	0;1	110;216	1;4	220;177	1;1	173;360	2;0	287;160
ENSMUSG00000025964:63632631-63635258	ENSMUSG00000025964	Adam23	5	chr1:63632631	utr3	chr1:63635258	utr3	1.6025	0.91522	1.62498	KO_Up	KO_Up	KO_Up	1.21607	3;3	3;18	20;8	9;16	10;4	3;7	17;8	18;7
ENSMUSG00000025969:62836545-62857845	ENSMUSG00000025969	Nrp2	10	chr1:62836545	utr3	chr1:62857845	utr3	10.9403	9.03906	10.0019	KO_Up	KO_Up	KO_Up	11.0639	0;0	59;124	3;2	124;118	0;1	78;187	1;1	201;58
ENSMUSG00000025979:55192442-55194005	ENSMUSG00000025979	Mob4	10	chr1:55192442	utr3	chr1:55194005	utr3	-9.33905	2.10168	1.52924	KO_Down	KO_Up	KO_Up	0.54397	1;0	636;925	0;0	1088;841	5;0	836;977	2;1	1102;503
ENSMUSG00000025980:55123861-55118356	ENSMUSG00000025980	Hspd1	2	chr1:55123861	exon	chr1:55118356	exon	0.06572	-0.08738	0.03735	KO_Up	KO_Down	KO_Up	0.07306	101;161	5;10	201;176	6;7	186;153	4;20	224;100	9;6
ENSMUSG00000025982:55051408-55042335	ENSMUSG00000025982	Sf3b1	13	chr1:55051408	exon	chr1:55042335	exon	1.52429	-10.0407	1.11243	KO_Up	KO_Down	KO_Up	1.76224	1;1	152;296	4;3	300;264	0;0	312;315	3;1	349;110
ENSMUSG00000025993:45947916-45947340	ENSMUSG00000025993	Slc40a1	8	chr1:45947916	utr3	chr1:45947340	utr3	1.05072	0.47291	0.39563	KO_Up	KO_Up	KO_Up	0.73922	4;11	181;328	25;16	389;273	14;12	297;323	16;7	380;94
ENSMUSG00000026003:66881637-66870437	ENSMUSG00000026003	Acadl	7	chr1:66881637	intron	chr1:66870437	utr3	-10.3167	0.03383	0.75264	KO_Down	KO_Up	KO_Up	-1.8457	0;3	319;498	0;0	592;445	2;2	490;617	2;3	672;288
ENSMUSG00000026005:66741059-66757575	ENSMUSG00000026005	Rpe	4	chr1:66741059	intron	chr1:66757575	utr3	1.34635	1.00583	0.95044	KO_Up	KO_Up	KO_Up	0.33618	0;1	98;122	2;1	151;121	0;2	118;130	2;0	148;56
ENSMUSG00000026020:59739083-59750666	ENSMUSG00000026020	Nop58	13	chr1:59739083	intron	chr1:59750666	utr3	-10.9311	-0.25573	0.97373	KO_Down	KO_Down	KO_Up	-1.61653	1;2	189;240	0;0	302;208	1;2	208;215	5;1	300;74
ENSMUSG00000026021:59683732-59678593	ENSMUSG00000026021	Sumo1	6	chr1:59683732	exon	chr1:59678593	utr3	1.38917	0.3819	0.92022	KO_Up	KO_Up	KO_Up	-0.01779	0;3	32;57	1;7	48;45	2;2	50;50	3;3	42;37
ENSMUSG00000026027:59030680-59034873	ENSMUSG00000026027	Stradb	3	chr1:59030680	intron	chr1:59034873	utr3	0.03811	-0.00287	0.14629	KO_Up	KO_Down	KO_Up	-0.16025	99;146	0;0	174;114	1;2	143;115	1;3	201;78	0;1
ENSMUSG00000026028:58958487-58939615	ENSMUSG00000026028	Trak2	7	chr1:58958487	exon	chr1:58939615	utr3	12.9281	11.4882	8.12551	KO_Up	KO_Up	KO_Up	12.3894	0;0	170;282	2;11	294;239	3;4	220;471	1;0	390;145
ENSMUSG00000026029:58886165-58886661	ENSMUSG00000026029	Casp8	2	chr1:58886165	utr3	chr1:58886661	utr3	0.10729	0.28743	0.20801	KO_Up	KO_Up	KO_Up	-0.01082	5;5	1;2	13;6	3;1	9;15	1;1	12;9	2;1
ENSMUSG00000026031:58796678-58798038	ENSMUSG00000026031	Cflar	9	chr1:58796678	utr3	chr1:58798038	utr3	-1.22928	-2.69944	0.07159	KO_Down	KO_Down	KO_Up	-0.29133	2;4	274;361	3;0	434;307	0;1	282;516	5;0	371;105
ENSMUSG00000026032:58634886-58635080	ENSMUSG00000026032	Ndufb3	2	chr1:58634886	exon	chr1:58635080	utr3	-11.0314	0.04656	0.93609	KO_Down	KO_Up	KO_Up	-0.9184	2;2	615;1024	0;0	1134;855	3;4	821;2004	3;6	1394;469
ENSMUSG00000026035:58477279-58473486	ENSMUSG00000026035	Ppil3	3	chr1:58477279	intron	chr1:58473486	exon	2.20741	-9.89873	0.82621	KO_Up	KO_Down	KO_Up	2.54865	0;1	7;16	3;2	13;9	0;0	14;20	1;1	15;17
ENSMUSG00000026043:45385545-45388177	ENSMUSG00000026043	Col3a1	8	chr1:45385545	intron	chr1:45388177	utr3	10.9557	11.5008	12.0125	KO_Up	KO_Up	KO_Up	9.61813	0;0	332;554	3;2	632;537	0;3	454;514	4;5	648;321
ENSMUSG00000026048:44217390-44220393	ENSMUSG00000026048	Ercc5	3	chr1:44217390	exon	chr1:44220393	utr3	0.19694	0.29967	0.4241	KO_Up	KO_Up	KO_Up	-0.15713	9;12	1;3	16;15	3;3	20;14	2;1	19;12	1;1
ENSMUSG00000026073:40147828-40164382	ENSMUSG00000026073	Il1r2	2	chr1:40147828	intron	chr1:40164382	utr3	0.12649	0.1137	0.62165	KO_Up	KO_Up	KO_Up	1.14721	0;7	627;910	5;3	778;899	3;6	905;1002	7;7	1111;737
ENSMUSG00000026078:39035499-39036318	ENSMUSG00000026078	Pdcl3	3	chr1:39035499	utr3	chr1:39036318	utr3	0.28952	-0.11538	0.38405	KO_Up	KO_Down	KO_Up	0.1105	17;22	13;19	34;20	19;17	20;19	28;29	42;11	25;14
ENSMUSG00000026083:38056969-38061280	ENSMUSG00000026083	Eif5b	31	chr1:38056969	exon	chr1:38061280	exon	0.01012	0.07464	0.02921	KO_Up	KO_Up	KO_Up	0.03281	340;579	382;654	566;519	639;589	400;657	494;710	664;361	758;654
ENSMUSG00000026087:37936844-37937417	ENSMUSG00000026087	Mrpl30	2	chr1:37936844	exon	chr1:37937417	utr3	1.13139	0.67667	0.8188	KO_Up	KO_Up	KO_Up	1.76455	0;1	387;585	1;2	728;613	0;2	594;603	2;1	764;695
ENSMUSG00000026094:53795538-53795264	ENSMUSG00000026094	Stk17b	4	chr1:53795538	utr3	chr1:53795264	utr3	1.12936	1.2705	0.62384	KO_Up	KO_Up	KO_Up	-0.71226	2;1	34;75	8;1	92;40	3;7	58;61	5;1	88;41
ENSMUSG00000026096:53365308-53365498	ENSMUSG00000026096	Osgepl1	2	chr1:53365308	utr3	chr1:53365498	utr3	0.42325	0.80536	0.14634	KO_Up	KO_Up	KO_Up	-0.37365	3;3	5;11	10;4	11;12	6;8	10;4	5;3	11;7
ENSMUSG00000026097:53348867-53349396	ENSMUSG00000026097	Ormdl1	2	chr1:53348867	utr3	chr1:53349396	utr3	2.5108	2.26536	1.47798	KO_Up	KO_Up	KO_Up	0.66867	0;1	64;123	3;3	109;78	2;3	89;92	2;1	144;55
ENSMUSG00000026102:52836210-52828580	ENSMUSG00000026102	Inpp1	2	chr1:52836210	exon	chr1:52828580	utr3	1.09891	0.51664	1.38143	KO_Up	KO_Up	KO_Up	0.49968	0;1	5;7	2;1	6;9	2;1	8;17	4;0	8;6
ENSMUSG00000026103:52205053-52202610	ENSMUSG00000026103	Gls	12	chr1:52205053	utr3	chr1:52202610	utr3	-10.8652	1.03937	1.60919	KO_Down	KO_Up	KO_Up	-2.21922	1;1	18;22	0;0	36;35	4;1	21;45	4;3	55;25
ENSMUSG00000026104:52194435-52199194	ENSMUSG00000026104	Stat1	10	chr1:52194435	utr3	chr1:52199194	utr3	0.09288	-0.04569	0.06275	KO_Up	KO_Down	KO_Up	-0.10021	59;85	133;201	84;89	199;162	73;83	157;279	85;53	215;90
ENSMUSG00000026107:51509457-51508648	ENSMUSG00000026107	Nabp1	18	chr1:51509457	utr3	chr1:51508648	utr3	0.03362	-0.19882	0.15271	KO_Up	KO_Down	KO_Up	-0.11312	103;162	264;356	154;156	519;287	146;158	332;519	231;116	508;189
ENSMUSG00000026110:37515311-37478463	ENSMUSG00000026110	Mgat4a	21	chr1:37515311	intron	chr1:37478463	utr3	-0.29325	-2.61378	0.07602	KO_Down	KO_Down	KO_Up	-0.39932	4;0	412;688	3;1	645;475	0;1	469;737	5;1	881;384
ENSMUSG00000026112:37457708-37456172	ENSMUSG00000026112	Coa5	6	chr1:37457708	utr3	chr1:37456172	utr3	1.51307	1.76153	0.28676	KO_Up	KO_Up	KO_Up	0.92557	0;4	457;685	7;6	761;623	4;15	592;1079	3;2	919;316
ENSMUSG00000026121:36593045-36587735	ENSMUSG00000026121	Sema4c	2	chr1:36593045	exon	chr1:36587735	utr3	0.11939	-0.16473	0.01646	KO_Up	KO_Down	KO_Up	0.00678	62;61	1134;1948	91;80	1792;1769	75;64	1584;2613	89;54	2954;837
ENSMUSG00000026126:34508693-34514813	ENSMUSG00000026126	Ptpn18	3	chr1:34508693	intron	chr1:34514813	utr3	-0.51081	-0.18012	0.52202	KO_Down	KO_Down	KO_Up	-1.07727	4;2	0;2	3;4	4;3	3;5	5;5	9;2	4;0
ENSMUSG00000026127:34484038-34488429	ENSMUSG00000026127	Imp4	4	chr1:34484038	utr3	chr1:34488429	utr3	0.12898	0.24799	0.06038	KO_Up	KO_Up	KO_Up	-0.53786	182;341	47;54	376;308	48;48	299;485	38;65	432;205	77;39
ENSMUSG00000026134:33605564-33492891	ENSMUSG00000026134	Prim2	8	chr1:33605564	intron	chr1:33492891	utr3	9.89387	9.051	9.00296	KO_Up	KO_Up	KO_Up	12.3768	0;0	36;64	2;2	76;54	2;0	53;73	1;0	84;34
ENSMUSG00000026135:74623226-74605845	ENSMUSG00000026135	Zfp142	5	chr1:74623226	exon	chr1:74605845	utr3	1.72961	0.17506	1.89014	KO_Up	KO_Up	KO_Up	0.23213	2;0	16;29	6;4	28;19	1;2	30;35	9;2	51;23
ENSMUSG00000026142:82309053-82423084	ENSMUSG00000026142	Rhbdd1	5	chr1:82309053	intron	chr1:82423084	utr3	-0.80968	-10.7098	0.82287	KO_Down	KO_Down	KO_Up	0.62211	0;2	124;135	0;1	129;108	0;0	165;161	3;0	127;92
ENSMUSG00000026150:82713158-82730107	ENSMUSG00000026150	Mff	8	chr1:82713158	exon	chr1:82730107	utr3	-1.8583	0.04658	0.55763	KO_Down	KO_Up	KO_Up	-0.37658	2;1	197;304	0;1	369;296	2;2	292;406	5;0	404;139
ENSMUSG00000026154:24040630-24035025	ENSMUSG00000026154	Sdhaf4	2	chr1:24040630	intron	chr1:24035025	utr3	-0.23258	1.62061	1.78826	KO_Down	KO_Up	KO_Up	-9.12471	1;0	173;275	0;1	273;243	1;3	272;269	2;1	289;98
ENSMUSG00000026158:23407656-23405534	ENSMUSG00000026158	Ogfrl1	5	chr1:23407656	utr3	chr1:23405534	utr3	1.15644	1.31252	0.90083	KO_Up	KO_Up	KO_Up	1.49596	2;2	3;2	13;2	5;3	4;14	3;2	12;2	5;2
ENSMUSG00000026159:82848495-82873392	ENSMUSG00000026159	Agfg1	16	chr1:82848495	exon	chr1:82873392	utr3	0.15215	0.44552	0.03377	KO_Up	KO_Up	KO_Up	0.16547	89;112	179;281	173;118	354;273	134;208	261;321	174;71	396;218
ENSMUSG00000026174:74569079-74569992	ENSMUSG00000026174	Cnot9	3	chr1:74569079	utr3	chr1:74569992	utr3	0.56757	-0.13039	0.3391	KO_Up	KO_Down	KO_Up	-1.74291	0;7	137;206	7;5	244;189	3;4	196;226	8;1	241;87
ENSMUSG00000026180:74199583-74200403	ENSMUSG00000026180	Cxcr2	5	chr1:74199583	utr3	chr1:74200403	utr3	0.49824	-1.38016	0.60706	KO_Up	KO_Down	KO_Up	-0.72017	4;2	123;204	5;6	252;171	2;1	118;309	6;6	330;129
ENSMUSG00000026181:16724973-16745224	ENSMUSG00000026181	Ppm1f	5	chr16:16724973	intron	chr16:16745224	utr3	0.20306	-1.33984	0.25355	KO_Up	KO_Down	KO_Up	0.57774	3;0	125;225	1;4	228;232	1;1	226;259	2;2	277;125
ENSMUSG00000026187:72408763-72434110	ENSMUSG00000026187	Xrcc5	4	chr1:72408763	intron	chr1:72434110	utr3	1.92281	3.3422	2.07825	KO_Up	KO_Up	KO_Up	1.68264	1;0	74;145	2;3	153;131	7;8	100;197	3;1	173;55
ENSMUSG00000026192:71617910-71618562	ENSMUSG00000026192	Atic	4	chr1:71617910	utr3	chr1:71618562	utr3	-1.00092	-0.99044	0.45219	KO_Down	KO_Down	KO_Up	-2.78331	3;4	860;1442	4;1	1592;1598	4;1	1327;2879	6;5	2308;609
ENSMUSG00000026193:71681984-71624681	ENSMUSG00000026193	Fn1	29	chr1:71681984	utr3	chr1:71624681	utr3	31.2839	31.6999	10.2211	KO_Up	KO_Up	KO_Up	32.8837	0;0	10005;14683	5;0	13816;10009	3;3	11915;10748	1;1	12608;6753
ENSMUSG00000026199:75175163-75176026	ENSMUSG00000026199	Ankzf1	4	chr1:75175163	utr3	chr1:75176026	utr3	2.30822	1.54051	0.77159	KO_Up	KO_Up	KO_Up	2.26696	0;1	65;89	1;5	90;88	1;3	90;117	2;0	114;54
ENSMUSG00000026201:75188879-75190885	ENSMUSG00000026201	Stk16	2	chr1:75188879	exon	chr1:75190885	utr3	0.14403	0.2062	0.64362	KO_Up	KO_Up	KO_Up	0.22793	7;10	316;536	14;10	564;502	11;15	443;664	22;13	616;383
ENSMUSG00000026202:75192327-75192199	ENSMUSG00000026202	Tuba4a	4	chr1:75192327	utr3	chr1:75192199	utr3	11.1583	11.6085	9.36045	KO_Up	KO_Up	KO_Up	8.54753	0;0	1097;1987	1;2	2321;1902	6;5	1912;2633	1;1	2136;1142
ENSMUSG00000026203:75220823-75222333	ENSMUSG00000026203	Dnajb2	4	chr1:75220823	utr3	chr1:75222333	utr3	0.48881	-0.72601	1.02003	KO_Up	KO_Down	KO_Up	-1.09908	2;6	220;399	6;7	345;307	3;3	319;591	6;9	397;235
ENSMUSG00000026205:75108503-75102187	ENSMUSG00000026205	Slc23a3	2	chr1:75108503	intron	chr1:75102187	utr3	0.0261	0.2513	0.62082	KO_Up	KO_Up	KO_Up	-2.21016	8;7	9;11	9;12	12;15	6;19	14;8	12;2	4;3
ENSMUSG00000026207:75381206-75408947	ENSMUSG00000026207	Speg	2	chr1:75381206	utr3	chr1:75408947	utr3	0.2125	-0.0312	0.2989	KO_Up	KO_Down	KO_Up	-0.6288	74;90	1;4	145;125	3;0	71;109	2;5	184;104	0;3
ENSMUSG00000026211:75478263-75472986	ENSMUSG00000026211	Obsl1	5	chr1:75478263	intron	chr1:75472986	utr3	1.22614	0.38746	1.27991	KO_Up	KO_Up	KO_Up	-1.12977	0;4	82;122	8;3	136;125	1;5	119;130	5;5	188;114
ENSMUSG00000026213:75505840-75513577	ENSMUSG00000026213	Stk11ip	4	chr1:75505840	exon	chr1:75513577	utr3	0.75803	1.66338	1.6719	KO_Up	KO_Up	KO_Up	1.18902	0;3	54;100	5;2	109;121	5;8	91;98	12;1	151;65
ENSMUSG00000026234:86284864-86278217	ENSMUSG00000026234	Ncl	27	chr1:86284864	exon	chr1:86278217	utr3	0.06785	-0.04223	0.34084	KO_Up	KO_Down	KO_Up	0.00278	376;546	3050;5183	625;564	5645;4628	510;568	3795;8179	637;493	7044;2613
ENSMUSG00000026239:86502951-86470737	ENSMUSG00000026239	Pde6d	2	chr1:86502951	intron	chr1:86470737	utr3	-0.20697	0.50503	0.0581	KO_Down	KO_Up	KO_Up	0.63995	1;2	36;62	1;2	72;43	4;1	35;77	0;3	77;34
ENSMUSG00000026240:86534386-86534544	ENSMUSG00000026240	Cops7b	4	chr1:86534386	utr3	chr1:86534544	utr3	0.56285	0.49243	0.7112	KO_Up	KO_Up	KO_Up	-0.28013	1;3	24;41	1;5	27;31	1;5	33;49	7;0	38;24
ENSMUSG00000026248:79756262-79759160	ENSMUSG00000026248	Mrpl44	2	chr1:79756262	exon	chr1:79759160	utr3	0.82816	0.76515	0.18631	KO_Up	KO_Up	KO_Up	-0.06922	1;3	98;196	6;3	179;175	2;8	142;271	1;3	244;65
ENSMUSG00000026249:79797782-79772039	ENSMUSG00000026249	Serpine2	9	chr1:79797782	exon	chr1:79772039	utr3	1.21553	1.1738	1.85898	KO_Up	KO_Up	KO_Up	1.27046	1;0	2860;4084	1;2	4394;4238	2;1	3958;4753	3;1	5159;3607
ENSMUSG00000026254:87148004-87167972	ENSMUSG00000026254	Eif4e2	13	chr1:87148004	intron	chr1:87167972	utr3	2.62272	3.63067	2.72122	KO_Up	KO_Up	KO_Up	3.3528	0;1	234;308	1;6	324;312	4;12	256;166	7;1	334;290
ENSMUSG00000026260:92400499-92367444	ENSMUSG00000026260	Ndufa10	8	chr1:92400499	intron	chr1:92367444	utr3	0.42152	-0.99187	0.10157	KO_Up	KO_Down	KO_Up	-1.12189	5;1	365;592	1;9	590;564	2;2	525;564	4;3	692;327
ENSMUSG00000026277:93554474-93549629	ENSMUSG00000026277	Stk25	5	chr1:93554474	exon	chr1:93549629	utr3	0.32123	0.16179	0.51843	KO_Up	KO_Up	KO_Up	0.2667	5;4	50;90	5;7	88;56	8;4	81;91	9;5	93;50
ENSMUSG00000026281:93728217-93720311	ENSMUSG00000026281	Dtymk	2	chr1:93728217	utr3	chr1:93720311	utr3	0.28227	0.15008	0.16315	KO_Up	KO_Up	KO_Up	0.26482	48;61	61;93	94;69	86;72	66;52	68;69	81;23	87;30
ENSMUSG00000026283:93737222-93749819	ENSMUSG00000026283	Ing5	11	chr1:93737222	intron	chr1:93749819	utr3	-11.091	0.48986	0.14085	KO_Down	KO_Up	KO_Up	-0.70952	3;1	24;43	0;0	61;28	6;1	55;61	6;0	76;19
ENSMUSG00000026289:87716891-87720143	ENSMUSG00000026289	Atg16l1	5	chr1:87716891	intron	chr1:87720143	utr3	12.9651	9.97741	9.0246	KO_Up	KO_Up	KO_Up	8.60346	0;0	193;307	5;2	300;294	0;2	238;293	1;0	347;112
ENSMUSG00000026305:91037668-91056658	ENSMUSG00000026305	Lrrfip1	15	chr1:91037668	intron	chr1:91056658	utr3	1.99405	2.05632	2.72851	KO_Up	KO_Up	KO_Up	1.89037	0;1	21;39	3;2	34;37	5;0	33;57	6;3	45;21
ENSMUSG00000026309:91306414-91303553	ENSMUSG00000026309	Ilkap	5	chr1:91306414	exon	chr1:91303553	utr3	0.73194	0.0027	0.02552	KO_Up	KO_Up	KO_Up	-0.33625	4;1	770;1189	7;4	1335;1259	3;3	1059;1653	4;2	1644;628
ENSMUSG00000026321:105774542-105775672	ENSMUSG00000026321	Tnfrsf11a	4	chr1:105774542	utr3	chr1:105775672	utr3	1.60486	2.37739	1.65323	KO_Up	KO_Up	KO_Up	1.2335	0;1	2;5	4;1	2;2	4;3	1;3	1;2	2;0
ENSMUSG00000026333:97705615-97720489	ENSMUSG00000026333	Gin1	7	chr1:97705615	utr3	chr1:97720489	utr3	-0.88442	1.36935	3.02509	KO_Down	KO_Up	KO_Up	-1.32784	2;0	2;4	1;0	3;4	2;2	3;3	11;3	1;1
ENSMUSG00000026335:97956912-97748819	ENSMUSG00000026335	Pam	11	chr1:97956912	intron	chr1:97748819	utr3	-12.0031	-0.49844	0.03126	KO_Down	KO_Down	KO_Up	-0.29137	0;6	1148;1574	0;0	1995;1445	0;5	1537;1290	4;3	1961;1166
ENSMUSG00000026341:125353279-125320979	ENSMUSG00000026341	Actr3	13	chr1:125353279	intron	chr1:125320979	utr3	1.7819	2.14329	1.9226	KO_Up	KO_Up	KO_Up	-0.56404	1;1	234;419	2;6	396;287	5;7	340;392	6;2	449;134
ENSMUSG00000026343:125617334-125801595	ENSMUSG00000026343	Gpr39	2	chr1:125617334	intron	chr1:125801595	utr3	0.27469	0.79951	0.03824	KO_Up	KO_Up	KO_Up	-1.58604	0;1	4;12	1;0	9;4	1;0	2;7	0;1	9;7
ENSMUSG00000026347:127529394-127516862	ENSMUSG00000026347	Tmem163	3	chr1:127529394	intron	chr1:127516862	intron	0.28305	0.36165	0.80204	KO_Up	KO_Up	KO_Up	-0.27939	1;1	7;7	0;2	8;4	2;1	8;6	3;0	5;5
ENSMUSG00000026361:143480898-143479359	ENSMUSG00000026361	Cdc73	31	chr1:143480898	utr3	chr1:143479359	utr3	-10.4475	1.33688	0.11077	KO_Down	KO_Up	KO_Up	2.19396	0;2	241;367	0;0	412;297	4;1	254;355	1;1	397;169
ENSMUSG00000026377:118255464-118261318	ENSMUSG00000026377	Nifk	9	chr1:118255464	intron	chr1:118261318	utr3	0.65417	-11.7873	1.18792	KO_Up	KO_Down	KO_Up	-1.13231	1;1	301;431	2;2	525;369	0;0	338;417	3;2	507;219
ENSMUSG00000026388:120104506-120115911	ENSMUSG00000026388	3110009E18Rik	2	chr1:120104506	intron	chr1:120115911	utr3	0.34176	0.3099	0.72301	KO_Up	KO_Up	KO_Up	-1.15771	4;1	28;47	5;3	50;39	5;3	31;56	6;1	43;13
ENSMUSG00000026389:120187500-120155156	ENSMUSG00000026389	Steap3	5	chr1:120187500	intron	chr1:120155156	utr3	8.52397	10.7072	10.6935	KO_Up	KO_Up	KO_Up	12.7767	0;0	82;121	1;0	203;119	3;1	154;216	2;1	221;62
ENSMUSG00000026399:130387322-130374402	ENSMUSG00000026399	Cd55	4	chr1:130387322	exon	chr1:130374402	utr3	10.5774	10.0638	9.75887	KO_Up	KO_Up	KO_Up	9.70916	0;0	7;16	1;1	17;11	1;0	9;10	2;0	14;2
ENSMUSG00000026404:136353864-136367891	ENSMUSG00000026404	Ddx59	4	chr1:136353864	intron	chr1:136367891	utr3	1.30045	2.54015	1.09821	KO_Up	KO_Up	KO_Up	-9.10677	1;0	15;28	1;2	33;22	3;6	23;38	3;0	39;17
ENSMUSG00000026409:130623945-130621321	ENSMUSG00000026409	Pfkfb2	5	chr1:130623945	intron	chr1:130621321	intron	10.5769	9.80744	10.6275	KO_Up	KO_Up	KO_Up	11.4386	0;0	7;5	1;2	7;8	2;2	3;1	5;0	9;2
ENSMUSG00000026411:135955247-135962763	ENSMUSG00000026411	Tmem9	4	chr1:135955247	exon	chr1:135962763	utr3	1.28519	0.51643	0.31752	KO_Up	KO_Up	KO_Up	1.36602	0;2	101;168	4;3	204;114	3;0	150;124	3;0	190;86
ENSMUSG00000026418:135737648-135738714	ENSMUSG00000026418	Tnni1	2	chr1:135737648	intron	chr1:135738714	utr3	1.07241	1.47991	1.64732	KO_Up	KO_Up	KO_Up	1.16124	1;0	3;10	0;3	6;10	2;2	7;8	1;4	12;4
ENSMUSG00000026421:135673782-135676874	ENSMUSG00000026421	Csrp1	5	chr1:135673782	intron	chr1:135676874	intron	-0.59081	2.06923	1.52326	KO_Down	KO_Up	KO_Up	1.55256	1;3	1;15	0;3	8;5	6;15	6;8	3;7	12;4
ENSMUSG00000026427:131099243-131107729	ENSMUSG00000026427	Eif2d	4	chr1:131099243	exon	chr1:131107729	utr3	8.56687	10.3821	9.18713	KO_Up	KO_Up	KO_Up	8.97625	0;0	3;4	1;1	11;7	3;6	3;10	2;1	11;7
ENSMUSG00000026430:131135293-131104148	ENSMUSG00000026430	Rassf5	2	chr1:131135293	intron	chr1:131104148	utr3	1.50837	0.7156	1.84138	KO_Up	KO_Up	KO_Up	-0.25707	1;1	189;269	3;4	335;219	1;3	276;262	6;1	288;125
ENSMUSG00000026434:131846776-131857453	ENSMUSG00000026434	Nucks1	14	chr1:131846776	exon	chr1:131857453	exon	2.78327	1.44352	1.39959	KO_Up	KO_Up	KO_Up	0.33652	0;1	1167;1753	4;4	1807;1649	0;3	1477;1717	2;1	1978;1641
ENSMUSG00000026455:134386798-134418605	ENSMUSG00000026455	Klhl12	6	chr1:134386798	intron	chr1:134418605	utr3	0.72046	2.05876	2.08452	KO_Up	KO_Up	KO_Up	0.48718	0;2	164;222	2;2	283;212	3;8	228;282	9;1	317;104
ENSMUSG00000026456:134338901-134339462	ENSMUSG00000026456	Cyb5r1	2	chr1:134338901	utr3	chr1:134339462	utr3	1.54646	2.81691	1.22566	KO_Up	KO_Up	KO_Up	2.37537	0;1	483;566	2;1	605;494	2;6	412;761	1;1	456;384
ENSMUSG00000026458:134273834-134226112	ENSMUSG00000026458	Ppfia4	3	chr1:134273834	exon	chr1:134226112	utr3	-0.11277	-0.27138	0.0079	KO_Down	KO_Down	KO_Up	-0.18046	169;281	7;8	332;234	18;14	285;197	12;12	326;245	7;7
ENSMUSG00000026466:155896146-155882528	ENSMUSG00000026466	Tor1aip1	9	chr1:155896146	intron	chr1:155882528	utr3	1.20748	2.47076	1.45897	KO_Up	KO_Up	KO_Up	-0.00592	0;1	581;847	3;0	1006;904	1;6	805;918	0;2	1124;367
ENSMUSG00000026471:155004806-155003618	ENSMUSG00000026471	Mr1	3	chr1:155004806	utr3	chr1:155003618	utr3	0.43866	-1.4453	0.11916	KO_Up	KO_Down	KO_Up	-1.14464	0;6	1;2	5;1	1;1	2;1	5;4	4;0	3;0
ENSMUSG00000026473:153785230-153785403	ENSMUSG00000026473	Glul	4	chr1:153785230	utr3	chr1:153785403	utr3	-1.99196	-1.9873	0.04069	KO_Down	KO_Down	KO_Up	0.67461	2;1	379;501	0;1	530;491	1;0	457;573	1;3	674;342
ENSMUSG00000026479:153002820-152998503	ENSMUSG00000026479	Lamc2	3	chr1:153002820	exon	chr1:152998503	utr3	9.57226	10.1356	10.1738	KO_Up	KO_Up	KO_Up	10.3042	0;0	23;33	1;1	58;60	2;3	39;47	4;0	76;41
ENSMUSG00000026482:152417598-152394574	ENSMUSG00000026482	Rgl1	15	chr1:152417598	intron	chr1:152394574	utr3	10.8157	10.5673	8.93898	KO_Up	KO_Up	KO_Up	NA	0;0	194;315	3;2	266;257	2;2	271;378	1;1	356;326
ENSMUSG00000026484:151349082-151345277	ENSMUSG00000026484	Rnf2	10	chr1:151349082	exon	chr1:151345277	utr3	-0.67889	-1.68176	1.11935	KO_Down	KO_Down	KO_Up	-2.34827	0;3	216;350	0;2	392;285	1;0	331;248	6;1	411;213
ENSMUSG00000026490:179941601-179993166	ENSMUSG00000026490	Cdc42bpa	21	chr1:179941601	exon	chr1:179993166	utr3	10.2179	10.0053	12.2302	KO_Up	KO_Up	KO_Up	12.2271	0;0	90;176	0;1	129;140	1;1	122;147	2;1	181;79
ENSMUSG00000026494:178764029-178766763	ENSMUSG00000026494	Kif26b	4	chr1:178764029	utr3	chr1:178766763	utr3	0.48824	-8.63529	1.83718	KO_Up	KO_Down	KO_Up	1.34592	1;0	3;3	2;0	3;5	0;0	1;7	5;0	4;0
ENSMUSG00000026499:180561592-180579736	ENSMUSG00000026499	Acbd3	13	chr1:180561592	intron	chr1:180579736	exon	2.19875	-0.23468	1.40641	KO_Up	KO_Down	KO_Up	0.54806	1;1	259;423	7;4	399;371	1;1	351;464	5;1	488;258
ENSMUSG00000026500:178149707-178150251	ENSMUSG00000026500	Cox20	3	chr1:178149707	exon	chr1:178150251	utr3	10.0831	7.97922	9.6711	KO_Up	KO_Up	KO_Up	10.0272	0;0	31;67	3;0	51;33	0;1	56;79	1;1	67;32
ENSMUSG00000026516:180921458-180921290	ENSMUSG00000026516	Nvl	15	chr1:180921458	exon	chr1:180921290	utr3	0.74533	2.09467	1.87909	KO_Up	KO_Up	KO_Up	1.37309	1;1	5;9	1;3	5;3	4;7	1;7	1;5	5;2
ENSMUSG00000026520:180735518-180735651	ENSMUSG00000026520	Pycr2	2	chr1:180735518	utr3	chr1:180735651	utr3	0.55571	0.26133	0.45941	KO_Up	KO_Up	KO_Up	-0.06741	25;36	541;907	55;56	826;823	44;52	734;1071	65;21	950;389
ENSMUSG00000026526:175437036-175428945	ENSMUSG00000026526	Fh1	2	chr1:175437036	intron	chr1:175428945	utr3	1.03364	0.61329	1.1655	KO_Up	KO_Up	KO_Up	0.90721	2;6	330;547	11;9	564;459	10;5	476;542	14;3	559;209
ENSMUSG00000026547:172334344-172334941	ENSMUSG00000026547	Tagln2	2	chr1:172334344	utr3	chr1:172334941	utr3	-0.48744	0.00822	0.57399	KO_Down	KO_Up	KO_Up	-0.20082	5;4	17611;24268	4;4	26289;26427	6;6	24420;31466	12;6	34229;18639
ENSMUSG00000026554:172021356-172023952	ENSMUSG00000026554	Dcaf8	14	chr1:172021356	utr3	chr1:172023952	utr3	10.1293	12.4516	9.82779	KO_Up	KO_Up	KO_Up	9.66472	0;0	371;575	2;1	645;591	2;1	509;811	2;0	781;318
ENSMUSG00000026558:167058341-167053656	ENSMUSG00000026558	Uck2	3	chr1:167058341	intron	chr1:167053656	utr3	0.81572	1.52148	0.37949	KO_Up	KO_Up	KO_Up	-0.9766	2;1	62;94	3;3	109;82	5;6	81;129	4;1	105;88
ENSMUSG00000026565:165715090-165711006	ENSMUSG00000026565	Pou2f1	8	chr1:165715090	intron	chr1:165711006	intron	-11.4462	-0.93683	0.15871	KO_Down	KO_Down	KO_Up	-0.58792	2;2	2;3	0;0	0;2	0;3	3;1	5;1	5;0
ENSMUSG00000026568:165307071-165308687	ENSMUSG00000026568	Mpc2	2	chr1:165307071	exon	chr1:165308687	utr3	0.49801	-0.01664	0.40916	KO_Up	KO_Down	KO_Up	0.63186	1;4	196;384	2;7	395;306	5;2	379;443	8;1	510;227
ENSMUSG00000026571:165209208-165167558	ENSMUSG00000026571	Dcaf6	13	chr1:165209208	intron	chr1:165167558	exon	-1.28595	-10.776	0.88253	KO_Down	KO_Down	KO_Up	-0.07071	2;0	25;40	1;0	28;32	0;0	23;14	3;1	47;18
ENSMUSG00000026578:164109988-164115413	ENSMUSG00000026578	Ccdc181	5	chr1:164109988	exon	chr1:164115413	utr3	1.70926	1.73849	1.26469	KO_Up	KO_Up	KO_Up	1.00645	1;1	63;101	4;4	100;91	4;5	107;95	2;4	131;93
ENSMUSG00000026579:164047103-164047843	ENSMUSG00000026579	F5	2	chr1:164047103	utr3	chr1:164047843	utr3	0.34532	0.14295	0.04426	KO_Up	KO_Up	KO_Up	0.30888	7;13	6;4	25;22	5;5	12;41	6;14	34;10	18;3
ENSMUSG00000026604:189583873-189608887	ENSMUSG00000026604	Ptpn14	16	chr1:189583873	exon	chr1:189608887	utr3	9.60881	12.5365	10.7616	KO_Up	KO_Up	KO_Up	10.5812	0;0	80;127	2;1	123;104	6;3	107;131	2;2	191;75
ENSMUSG00000026615:185139803-185160550	ENSMUSG00000026615	Eprs	17	chr1:185139803	exon	chr1:185160550	utr3	0.02735	-0.1151	0.31436	KO_Up	KO_Down	KO_Up	0.07672	692;1029	87;177	1070;1050	161;127	827;978	125;237	1228;1038	253;95
ENSMUSG00000026621:184519719-184519484	ENSMUSG00000026621	Mtarc1	2	chr1:184519719	utr3	chr1:184519484	utr3	-2.12062	-0.0172	0.47956	KO_Down	KO_Down	KO_Up	-1.76823	1;1	2;6	0;1	13;8	1;1	3;5	3;0	2;4
ENSMUSG00000026622:191563749-191565159	ENSMUSG00000026622	Nek2	2	chr1:191563749	utr3	chr1:191565159	utr3	0.88802	1.24983	1.11105	KO_Up	KO_Up	KO_Up	-8.54217	3;3	9;11	8;12	18;7	5;10	4;8	7;5	13;0
ENSMUSG00000026623:191492231-191516364	ENSMUSG00000026623	Lpgat1	8	chr1:191492231	exon	chr1:191516364	utr3	-0.10237	-1.98602	0.25435	KO_Down	KO_Down	KO_Up	-0.57911	2;4	27;62	3;3	49;50	2;0	67;53	10;0	92;37
ENSMUSG00000026626:191093207-191084172	ENSMUSG00000026626	Ppp2r5a	8	chr1:191093207	intron	chr1:191084172	utr3	11.3527	12.1991	10.5319	KO_Up	KO_Up	KO_Up	10.0195	0;0	49;87	1;5	90;63	0;7	87;89	1;1	101;49
ENSMUSG00000026628:190904604-190902495	ENSMUSG00000026628	Atf3	2	chr1:190904604	exon	chr1:190902495	utr3	-0.17491	-0.17389	0.30827	KO_Down	KO_Down	KO_Up	-0.0883	39;82	55;78	70;61	122;67	79;46	97;82	60;47	70;21
ENSMUSG00000026630:190832952-190841139	ENSMUSG00000026630	Batf3	2	chr1:190832952	exon	chr1:190841139	utr3	-0.04983	-0.03436	0.49972	KO_Down	KO_Down	KO_Up	-0.22371	7;1	166;256	5;6	240;304	9;3	259;349	8;8	365;138
ENSMUSG00000026634:190670631-190679157	ENSMUSG00000026634	Angel2	6	chr1:190670631	exon	chr1:190679157	utr3	-1.31413	2.03477	0.81365	KO_Down	KO_Up	KO_Up	-0.02724	1;1	15;15	1;0	22;13	7;5	12;38	4;0	23;12
ENSMUSG00000026646:3459518-3458617	ENSMUSG00000026646	Suv39h2	5	chr2:3459518	utr3	chr2:3458617	utr3	-1.47278	-0.12323	0.75595	KO_Down	KO_Down	KO_Up	-0.34238	9;7	30;64	3;4	76;48	5;12	47;46	18;6	58;18
ENSMUSG00000026648:3448495-3456388	ENSMUSG00000026648	Dclre1c	6	chr2:3448495	intron	chr2:3456388	intron	11.2904	11.8137	11.286	KO_Up	KO_Up	KO_Up	11.4313	0;0	11;15	0;3	16;6	0;6	9;17	8;0	17;3
ENSMUSG00000026657:4616370-4618847	ENSMUSG00000026657	Frmd4a	23	chr2:4616370	utr3	chr2:4618847	utr3	12.5437	14.0953	15.7306	KO_Up	KO_Up	KO_Up	12.5123	0;0	226;357	1;2	414;282	2;1	255;631	6;2	580;184
ENSMUSG00000026662:4912426-4914328	ENSMUSG00000026662	Sephs1	6	chr2:4912426	utr3	chr2:4914328	utr3	1.43366	0.7154	1.23599	KO_Up	KO_Up	KO_Up	-10.6371	0;3	4;10	6;4	9;2	2;4	4;10	3;4	11;5
ENSMUSG00000026664:4943358-4943534	ENSMUSG00000026664	Phyh	3	chr2:4943358	utr3	chr2:4943534	utr3	0.18704	1.21099	1.75996	KO_Up	KO_Up	KO_Up	0.3329	3;2	96;148	6;1	132;122	7;10	155;168	1;9	139;61
ENSMUSG00000026667:170026825-170020995	ENSMUSG00000026667	Uhmk1	7	chr1:170026825	utr3	chr1:170020995	utr3	1.43036	0.2443	1.67868	KO_Up	KO_Up	KO_Up	1.05373	1;2	157;249	3;8	282;209	2;2	180;270	9;2	305;127
ENSMUSG00000026669:5025452-4995535	ENSMUSG00000026669	Mcm10	4	chr2:5025452	exon	chr2:4995535	utr3	-0.04637	-0.04785	0.38281	KO_Down	KO_Down	KO_Up	0.46316	385;529	53;63	555;506	86;71	468;677	57;93	672;566	82;36
ENSMUSG00000026672:5028469-5026111	ENSMUSG00000026672	Optn	12	chr2:5028469	intron	chr2:5026111	utr3	10.2389	9.03388	11.1303	KO_Up	KO_Up	KO_Up	NA	0;0	37;58	5;0	48;46	1;0	43;73	9;1	63;38
ENSMUSG00000026675:169785003-169779931	ENSMUSG00000026675	Hsd17b7	7	chr1:169785003	intron	chr1:169779931	utr3	-0.47373	1.13027	1.37989	KO_Down	KO_Up	KO_Up	2.80201	1;2	180;291	0;2	258;197	2;5	241;359	7;1	303;119
ENSMUSG00000026686:167674522-167676303	ENSMUSG00000026686	Lmx1a	2	chr1:167674522	utr3	chr1:167676303	utr3	0.37415	-0.16735	1.09843	KO_Up	KO_Down	KO_Up	2.06269	1;6	20;40	7;4	46;24	7;2	38;59	11;6	43;14
ENSMUSG00000026698:161799191-161800483	ENSMUSG00000026698	Pigc	3	chr1:161799191	utr3	chr1:161800483	utr3	0.04042	-0.03194	0.03222	KO_Up	KO_Down	KO_Up	0.00896	257;402	0;3	449;425	1;0	320;467	1;4	495;199	3;0
ENSMUSG00000026701:161068813-161068582	ENSMUSG00000026701	Prdx6	3	chr1:161068813	utr3	chr1:161068582	utr3	0.90197	0.65501	0.64793	KO_Up	KO_Up	KO_Up	1.02455	4;2	1751;2762	10;4	3070;2431	2;10	2749;2775	6;5	3026;1548
ENSMUSG00000026707:15036611-15001106	ENSMUSG00000026707	Nsun6	4	chr2:15036611	intron	chr2:15001106	utr3	-2.44797	1.16936	1.41087	KO_Down	KO_Up	KO_Up	0.08104	0;7	5;2	1;0	10;6	7;9	3;7	8;3	3;4
ENSMUSG00000026712:14299748-14336737	ENSMUSG00000026712	Mrc1	5	chr2:14299748	exon	chr2:14336737	utr3	11.2482	9.19204	11.9288	KO_Up	KO_Up	KO_Up	7.62404	0;0	7;26	4;0	17;15	0;1	12;25	0;3	25;8
ENSMUSG00000026718:14148916-14152348	ENSMUSG00000026718	Stam	13	chr2:14148916	utr3	chr2:14152348	utr3	11.2325	11.0423	12.7989	KO_Up	KO_Up	KO_Up	11.2163	0;0	23;34	3;2	49;29	5;1	40;78	4;1	63;25
ENSMUSG00000026749:38475841-38476582	ENSMUSG00000026749	Nek6	13	chr2:38475841	utr3	chr2:38476582	utr3	-0.01236	0.08706	0.06245	KO_Down	KO_Up	KO_Up	-0.50353	168;227	108;225	228;237	196;136	203;393	178;212	346;173	233;141
ENSMUSG00000026750:38532219-38478057	ENSMUSG00000026750	Psmb7	4	chr2:38532219	exon	chr2:38478057	utr3	0.41123	-0.19002	1.5785	KO_Up	KO_Down	KO_Up	0.45932	2;2	335;571	3;3	533;479	3;1	518;520	7;6	739;319
ENSMUSG00000026754:38919613-38907664	ENSMUSG00000026754	Golga1	8	chr2:38919613	intron	chr2:38907664	utr3	-10.0905	-9.88793	1.82318	KO_Down	KO_Down	KO_Up	0.65981	0;1	9;22	0;0	15;11	0;0	5;16	3;0	12;4
ENSMUSG00000026764:49663988-49664788	ENSMUSG00000026764	Kif5c	10	chr2:49663988	utr3	chr2:49664788	utr3	9.30517	10.7235	11.1364	KO_Up	KO_Up	KO_Up	9.7567	0;0	44;54	0;1	87;67	3;2	69;170	7;0	111;69
ENSMUSG00000026766:50170145-50169894	ENSMUSG00000026766	Mmadhc	4	chr2:50170145	utr3	chr2:50169894	utr3	-1.06244	0.80214	0.38775	KO_Down	KO_Up	KO_Up	-0.34891	2;5	494;807	3;1	820;758	7;8	699;802	3;5	977;326
ENSMUSG00000026767:12420778-12352730	ENSMUSG00000026767	Mindy3	7	chr2:12420778	intron	chr2:12352730	utr3	-9.40423	1.47655	1.33448	KO_Down	KO_Up	KO_Up	1.35686	0;2	27;32	0;0	34;34	6;1	25;50	3;2	44;20
ENSMUSG00000026775:23086928-23087760	ENSMUSG00000026775	Yme1l1	14	chr2:23086928	exon	chr2:23087760	utr3	11.5461	12.944	9.57513	KO_Up	KO_Up	KO_Up	11.5447	0;0	25;45	4;1	56;35	5;7	44;39	1;0	48;22
ENSMUSG00000026782:60516182-60520313	ENSMUSG00000026782	Abi2	5	chr1:60516182	utr3	chr1:60520313	utr3	0.47797	0.41066	1.4375	KO_Up	KO_Up	KO_Up	1.03552	0;2	51;89	0;3	107;73	1;2	83;90	6;0	89;63
ENSMUSG00000026788:33450976-33340303	ENSMUSG00000026788	Zbtb43	8	chr2:33450976	exon	chr2:33340303	utr3	-1.21799	-11.7463	0.7569	KO_Down	KO_Down	KO_Up	-0.92039	1;4	79;101	1;2	148;74	0;0	86;74	6;1	109;44
ENSMUSG00000026792:32826721-32822757	ENSMUSG00000026792	Lrsam1	3	chr2:32826721	intron	chr2:32822757	intron	2.24763	1.4988	2.03582	KO_Up	KO_Up	KO_Up	NA	1;0	0;0	2;3	1;0	0;4	4;2	4;0	0;1
ENSMUSG00000026798:29683636-29687017	ENSMUSG00000026798	Coq4	3	chr2:29683636	intron	chr2:29687017	utr3	0.39022	1.10605	0.79216	KO_Up	KO_Up	KO_Up	1.20192	3;3	60;81	6;5	112;86	6;13	109;92	11;3	118;65
ENSMUSG00000026799:29321887-29414799	ENSMUSG00000026799	Med27	3	chr2:29321887	intron	chr2:29414799	utr3	8.49113	8.60507	10.7614	KO_Up	KO_Up	KO_Up	10.9367	0;0	142;208	1;0	205;188	1;0	216;173	3;1	244;111
ENSMUSG00000026803:28955071-28977664	ENSMUSG00000026803	Ttf1	6	chr2:28955071	exon	chr2:28977664	utr3	1.38079	-1.58784	0.76099	KO_Up	KO_Down	KO_Up	-0.79451	1;2	27;42	6;3	41;32	0;1	32;31	3;1	38;11
ENSMUSG00000026812:28572042-28581178	ENSMUSG00000026812	Tsc1	10	chr2:28572042	utr3	chr2:28581178	utr3	-9.26113	2.42511	1.69668	KO_Down	KO_Up	KO_Up	1.58314	0;1	113;145	0;0	150;123	4;2	100;171	4;0	198;110
ENSMUSG00000026815:28582091-28499469	ENSMUSG00000026815	Gfi1b	2	chr2:28582091	exon	chr2:28499469	utr3	-0.29726	-0.17136	0.04105	KO_Down	KO_Down	KO_Up	0.05624	5;12	3;2	15;3	6;4	3;10	5;0	14;8	4;2
ENSMUSG00000026819:32311530-32305052	ENSMUSG00000026819	Slc25a25	3	chr2:32311530	utr5	chr2:32305052	utr3	0.80804	-0.04172	0.03602	KO_Up	KO_Down	KO_Up	0.78304	6;3	14;17	14;8	31;21	5;7	22;17	9;1	20;6
ENSMUSG00000026825:32212659-32198484	ENSMUSG00000026825	Dnm1	2	chr2:32212659	intron	chr2:32198484	utr3	0.03937	0.33411	0.21571	KO_Up	KO_Up	KO_Up	-0.12682	9;6	2;6	10;11	7;3	10;18	6;1	15;4	5;1
ENSMUSG00000026826:57013347-56997528	ENSMUSG00000026826	Nr4a2	3	chr2:57013347	intron	chr2:56997528	utr3	0.45326	-0.54014	0.36658	KO_Up	KO_Down	KO_Up	-1.08769	1;2	30;73	3;1	64;36	2;0	39;55	3;1	76;21
ENSMUSG00000026832:58046025-58022780	ENSMUSG00000026832	Cytip	2	chr2:58046025	intron	chr2:58022780	utr3	8.61905	7.21616	9.41021	KO_Up	KO_Up	KO_Up	7.16629	0;0	0;2	1;1	1;1	0;3	5;2	1;1	2;1
ENSMUSG00000026836:58373578-58336452	ENSMUSG00000026836	Acvr1	8	chr2:58373578	intron	chr2:58336452	utr3	9.90706	16.1435	9.53883	KO_Up	KO_Up	KO_Up	11.7924	0;0	145;263	0;3	296;165	4;4	227;291	3;0	357;93
ENSMUSG00000026839:58460042-58473791	ENSMUSG00000026839	Upp2	6	chr2:58460042	intron	chr2:58473791	exon	0.16537	0.22224	0.94112	KO_Up	KO_Up	KO_Up	0.29398	4;7	12;16	11;2	16;13	5;13	15;20	21;8	25;6
ENSMUSG00000026840:31835574-31836544	ENSMUSG00000026840	Lamc3	2	chr2:31835574	utr3	chr2:31836544	utr3	0.95575	0.69962	0.77736	KO_Up	KO_Up	KO_Up	-0.74476	1;3	2;6	6;7	4;3	3;3	3;2	7;7	3;7
ENSMUSG00000026842:31623128-31693548	ENSMUSG00000026842	Abl1	11	chr2:31623128	intron	chr2:31693548	utr3	11.2854	11.536	12.952	KO_Up	KO_Up	KO_Up	11.7362	0;0	61;96	8;3	112;72	6;4	85;124	2;1	140;35
ENSMUSG00000026848:30848138-30849024	ENSMUSG00000026848	Tor1b	3	chr2:30848138	utr3	chr2:30849024	utr3	0.2047	-1.21831	0.26901	KO_Up	KO_Down	KO_Up	-0.85638	0;5	317;479	5;1	463;427	1;1	361;576	7;0	589;396
ENSMUSG00000026849:30855726-30850652	ENSMUSG00000026849	Tor1a	2	chr2:30855726	intron	chr2:30850652	utr3	9.34612	10.806	8.38288	KO_Up	KO_Up	KO_Up	9.65061	0;0	94;149	0;2	185;111	1;4	120;177	1;0	203;64
ENSMUSG00000026851:30868935-30863982	ENSMUSG00000026851	BC005624	6	chr2:30868935	exon	chr2:30863982	exon	0.93332	-2.05784	1.0847	KO_Up	KO_Down	KO_Up	-0.95589	0;3	1;1	4;3	7;1	0;1	1;1	2;3	2;0
ENSMUSG00000026854:30911734-30912652	ENSMUSG00000026854	Usp20	3	chr2:30911734	utr3	chr2:30912652	utr3	0.43136	0.00742	0.05455	KO_Up	KO_Up	KO_Up	0.02788	5;4	163;220	9;8	280;241	8;4	239;264	10;4	324;214
ENSMUSG00000026858:30274210-30275530	ENSMUSG00000026858	Miga2	2	chr2:30274210	utr3	chr2:30275530	utr3	-0.42678	0.62876	0.06528	KO_Down	KO_Up	KO_Up	-10.2762	0;3	30;51	1;2	73;43	4;2	55;47	3;2	81;47
ENSMUSG00000026860:30239047-30234822	ENSMUSG00000026860	Sh3glb2	3	chr2:30239047	intron	chr2:30234822	utr3	0.24555	-10.4767	0.91065	KO_Up	KO_Down	KO_Up	-10.7036	0;2	246;328	1;2	372;342	0;0	333;449	2;2	419;212
ENSMUSG00000026870:34780718-34782071	ENSMUSG00000026870	Cutal	2	chr2:34780718	utr3	chr2:34782071	utr3	0.32555	0.89413	0.83922	KO_Up	KO_Up	KO_Up	2.03899	0;1	1;3	1;1	4;2	3;3	4;6	2;3	5;4
ENSMUSG00000026873:34796169-34789617	ENSMUSG00000026873	Phf19	4	chr2:34796169	intron	chr2:34789617	exon	-9.20646	2.65796	1.18664	KO_Down	KO_Up	KO_Up	2.35804	0;1	1;0	0;0	1;4	0;7	2;0	1;1	0;2
ENSMUSG00000026885:35678162-35641656	ENSMUSG00000026885	Ttll11	5	chr2:35678162	intron	chr2:35641656	utr3	-2.19415	-0.42439	0.2908	KO_Down	KO_Down	KO_Up	0.36258	1;6	3;3	1;0	4;7	2;4	8;6	1;4	1;1
ENSMUSG00000026917:27424835-27426544	ENSMUSG00000026917	Wdr5	7	chr2:27424835	exon	chr2:27426544	utr3	1.71909	1.88164	3.5143	KO_Up	KO_Up	KO_Up	2.0296	1;0	362;587	2;2	614;525	0;5	429;873	9;2	700;211
ENSMUSG00000026924:26323007-26300661	ENSMUSG00000026924	Sec16a	7	chr2:26323007	intron	chr2:26300661	utr3	1.28285	2.70697	1.94299	KO_Up	KO_Up	KO_Up	-9.46897	1;0	39;75	2;1	68;52	3;5	47;91	5;0	88;34
ENSMUSG00000026925:26286519-26286275	ENSMUSG00000026925	Inpp5e	5	chr2:26286519	utr3	chr2:26286275	utr3	0.74013	1.52206	1.89202	KO_Up	KO_Up	KO_Up	2.25136	0;1	0;5	1;2	2;5	2;1	3;4	0;3	7;0
ENSMUSG00000026926:26286192-26287132	ENSMUSG00000026926	Pmpca	7	chr2:26286192	utr3	chr2:26287132	utr3	0.46926	0.7718	0.46881	KO_Up	KO_Up	KO_Up	0.47159	10;11	99;154	22;14	148;81	17;29	111;184	27;9	201;77
ENSMUSG00000026927:26273372-26272814	ENSMUSG00000026927	Entr1	3	chr2:26273372	utr3	chr2:26272814	utr3	0.11391	-1.08657	0.37719	KO_Up	KO_Down	KO_Up	0.0036	4;13	152;246	12;10	263;215	5;4	206;276	15;9	348;90
ENSMUSG00000026946:51846083-51838518	ENSMUSG00000026946	Nmi	5	chr2:51846083	exon	chr2:51838518	utr3	-0.11976	1.72902	1.18537	KO_Down	KO_Up	KO_Up	1.89426	0;2	123;175	1;2	175;160	3;9	142;281	3;2	199;84
ENSMUSG00000026974:24850210-24851651	ENSMUSG00000026974	Zmynd19	8	chr2:24850210	utr3	chr2:24851651	utr3	10.3564	10.5637	10.1686	KO_Up	KO_Up	KO_Up	11.6817	0;0	21;36	3;0	38;32	2;1	29;58	3;0	58;13
ENSMUSG00000026975:24857613-24862172	ENSMUSG00000026975	Dph7	2	chr2:24857613	intron	chr2:24862172	utr3	-0.06816	0.64605	0.42351	KO_Down	KO_Up	KO_Up	0.37558	3;2	6;15	5;1	18;8	6;4	11;11	5;0	10;3
ENSMUSG00000026984:24105854-24115706	ENSMUSG00000026984	Il1f6	2	chr2:24105854	utr5	chr2:24115706	utr3	-2.58256	-0.79659	0.16536	KO_Down	KO_Down	KO_Up	1.17116	1;3	10;13	0;1	21;20	2;2	24;20	5;0	20;5
ENSMUSG00000026987:59792415-59773104	ENSMUSG00000026987	Baz2b	24	chr2:59792415	exon	chr2:59773104	intron	-0.21219	-12.413	1.03705	KO_Down	KO_Down	KO_Up	0.24701	1;1	5;15	1;1	22;13	0;0	15;17	4;1	13;31
ENSMUSG00000026991:59165221-59185547	ENSMUSG00000026991	Pkp4	13	chr2:59165221	utr3	chr2:59185547	utr3	9.86593	9.21131	9.93321	KO_Up	KO_Up	KO_Up	11.0712	0;0	37;86	2;1	66;82	0;2	58;86	2;0	117;52
ENSMUSG00000027002:80400531-80330868	ENSMUSG00000027002	Nckap1	12	chr2:80400531	exon	chr2:80330868	utr3	8.89437	14.0914	10.0007	KO_Up	KO_Up	KO_Up	9.4571	0;0	356;620	0;1	686;494	1;2	578;542	3;1	716;350
ENSMUSG00000027015:70971891-70973267	ENSMUSG00000027015	Cybrd1	3	chr2:70971891	utr3	chr2:70973267	utr3	7.6769	9.00825	10.5971	KO_Up	KO_Up	KO_Up	8.27255	0;0	2;0	1;0	2;1	0;2	2;3	1;1	1;0
ENSMUSG00000027018:71234820-71271857	ENSMUSG00000027018	Hat1	7	chr2:71234820	intron	chr2:71271857	utr3	2.14621	0.99362	2.40153	KO_Up	KO_Up	KO_Up	1.48999	1;0	151;267	0;5	298;223	3;0	221;369	4;2	330;108
ENSMUSG00000027068:69221767-69234876	ENSMUSG00000027068	Dhrs9	9	chr2:69221767	intron	chr2:69234876	utr3	9.943	10.7653	9.0761	KO_Up	KO_Up	KO_Up	10.2898	0;0	94;113	2;0	156;127	2;1	108;158	2;0	198;88
ENSMUSG00000027070:69281618-69255864	ENSMUSG00000027070	Lrp2	2	chr2:69281618	exon	chr2:69255864	utr3	0.06513	-0.07086	0.00577	KO_Up	KO_Down	KO_Up	-0.09232	0;2	0;1	3;5	3;0	4;8	1;6	2;2	1;1
ENSMUSG00000027076:84660398-84660554	ENSMUSG00000027076	Timm10	2	chr2:84660398	utr3	chr2:84660554	utr3	-0.72145	0.07213	0.44147	KO_Down	KO_Up	KO_Up	-0.34332	7;5	133;214	3;5	209;189	7;7	172;204	8;8	237;88
ENSMUSG00000027079:84556158-84553467	ENSMUSG00000027079	Clp1	3	chr2:84556158	exon	chr2:84553467	utr3	0.25892	0.59586	1.12212	KO_Up	KO_Up	KO_Up	-0.14977	2;2	19;30	5;2	43;31	4;6	31;33	3;4	52;6
ENSMUSG00000027080:84517575-84518557	ENSMUSG00000027080	Med19	7	chr2:84517575	utr3	chr2:84518557	utr3	0.73142	-0.21802	0.38518	KO_Up	KO_Down	KO_Up	-1.2844	4;4	73;113	12;4	131;100	5;3	111;115	10;2	157;39
ENSMUSG00000027082:84282902-84263200	ENSMUSG00000027082	Tfpi	11	chr2:84282902	exon	chr2:84263200	utr3	-8.88426	2.5991	2.7195	KO_Down	KO_Up	KO_Up	1.78599	0;1	2206;3256	0;0	3511;2411	3;4	2910;3782	2;3	4679;1485
ENSMUSG00000027086:69536708-69517162	ENSMUSG00000027086	Fastkd1	3	chr2:69536708	intron	chr2:69517162	utr3	1.64255	-8.42564	1.49145	KO_Up	KO_Down	KO_Up	1.86481	1;0	19;17	0;4	23;7	0;0	11;10	2;0	17;5
ENSMUSG00000027091:83491562-83494957	ENSMUSG00000027091	Zc3h15	10	chr2:83491562	exon	chr2:83494957	utr3	1.75764	1.55142	2.2804	KO_Up	KO_Up	KO_Up	1.96628	1;2	520;849	4;7	748;672	6;4	651;832	11;4	869;474
ENSMUSG00000027099:74698696-74707081	ENSMUSG00000027099	Mtx2	2	chr2:74698696	exon	chr2:74707081	utr3	0.4103	-1.30127	0.50265	KO_Up	KO_Down	KO_Up	0.34356	2;2	77;196	2;5	201;131	0;2	147;184	5;1	192;77
ENSMUSG00000027104:73682934-73648939	ENSMUSG00000027104	Atf2	12	chr2:73682934	intron	chr2:73648939	utr3	11.9237	10.9332	12.3279	KO_Up	KO_Up	KO_Up	11.239	0;0	21;45	2;1	47;32	5;1	36;63	4;0	41;15
ENSMUSG00000027109:72771067-72768655	ENSMUSG00000027109	Sp3	12	chr2:72771067	exon	chr2:72768655	exon	0.93877	1.29145	3.00707	KO_Up	KO_Up	KO_Up	2.58902	1;1	56;143	4;0	114;109	4;1	103;217	5;8	147;41
ENSMUSG00000027111:71650437-71688569	ENSMUSG00000027111	Itga6	16	chr2:71650437	exon	chr2:71688569	exon	-0.3649	-2.67715	0.53827	KO_Down	KO_Down	KO_Up	0.6709	1;4	105;170	4;1	193;109	1;0	107;276	2;6	293;83
ENSMUSG00000027122:106804639-106795133	ENSMUSG00000027122	Arl14ep	5	chr2:106804639	utr5	chr2:106795133	utr3	0.58597	-10.1681	0.95153	KO_Up	KO_Down	KO_Up	0.56977	0;3	11;21	2;3	15;13	0;0	10;25	4;1	18;7
ENSMUSG00000027130:112186739-112192851	ENSMUSG00000027130	Slc12a6	9	chr2:112186739	exon	chr2:112192851	utr3	10.248	11.8665	9.8914	KO_Up	KO_Up	KO_Up	NA	0;0	4;5	0;1	5;1	2;4	4;2	2;0	6;3
ENSMUSG00000027132:112212155-112244581	ENSMUSG00000027132	Katnbl1	7	chr2:112212155	intron	chr2:112244581	utr3	12.1382	11.2445	11.8285	KO_Up	KO_Up	KO_Up	9.69477	0;0	509;875	6;1	895;807	4;0	647;1094	4;1	1154;376
ENSMUSG00000027133:112093007-112093276	ENSMUSG00000027133	Nop10	2	chr2:112093007	utr3	chr2:112093276	utr3	0.05574	0.06002	0.05687	KO_Up	KO_Up	KO_Up	0.03219	535;868	21;32	851;794	26;20	726;768	18;28	985;348	26;13
ENSMUSG00000027160:109862688-109874987	ENSMUSG00000027160	Ccdc34	6	chr2:109862688	exon	chr2:109874987	utr3	0.17428	0.08128	0.35412	KO_Up	KO_Up	KO_Up	0.21004	85;166	18;24	183;150	24;12	137;205	15;18	195;101	38;5
ENSMUSG00000027162:109721806-109731346	ENSMUSG00000027162	Lin7c	15	chr2:109721806	intron	chr2:109731346	utr3	11.9946	10.5744	11.4954	KO_Up	KO_Up	KO_Up	11.6075	0;0	102;153	5;1	150;125	3;1	145;134	3;4	195;78
ENSMUSG00000027163:101727626-101731989	ENSMUSG00000027163	Commd9	2	chr2:101727626	intron	chr2:101731989	utr3	9.48751	9.61602	10.5862	KO_Up	KO_Up	KO_Up	10.7794	0;0	98;193	3;0	194;163	0;4	139;282	3;2	249;98
ENSMUSG00000027165:101440964-101392468	ENSMUSG00000027165	Iftap	3	chr2:101440964	exon	chr2:101392468	utr3	1.54691	1.57721	0.00839	KO_Up	KO_Up	KO_Up	1.6668	0;2	95;175	5;3	155;137	3;5	182;146	0;2	191;121
ENSMUSG00000027170:104845118-104830003	ENSMUSG00000027170	Eif3m	2	chr2:104845118	exon	chr2:104830003	utr3	0.94775	-0.57063	0.31976	KO_Up	KO_Down	KO_Up	0.35017	1;5	152;295	10;6	336;252	4;1	237;401	10;0	397;147
ENSMUSG00000027171:104662109-104661817	ENSMUSG00000027171	Prrg4	8	chr2:104662109	utr3	chr2:104661817	utr3	9.97028	10.2657	10.8414	KO_Up	KO_Up	KO_Up	10.5635	0;0	24;40	0;1	55;28	1;3	33;36	0;2	53;25
ENSMUSG00000027175:104505981-104504727	ENSMUSG00000027175	Tcp11l1	6	chr2:104505981	intron	chr2:104504727	intron	9.2254	11.2227	10.8653	KO_Up	KO_Up	KO_Up	7.80542	0;0	0;2	1;0	1;1	4;0	0;1	0;3	0;4
ENSMUSG00000027177:104322429-104256828	ENSMUSG00000027177	Hipk3	8	chr2:104322429	intron	chr2:104256828	utr3	1.26909	-0.10993	2.40797	KO_Up	KO_Down	KO_Up	0.58172	1;0	180;310	1;2	314;265	1;0	245;332	2;2	326;112
ENSMUSG00000027185:103554541-103552227	ENSMUSG00000027185	Nat10	4	chr2:103554541	exon	chr2:103552227	exon	-0.69576	-11.3279	0.28458	KO_Down	KO_Down	KO_Up	-0.76935	1;3	6;14	2;1	20;12	0;0	11;14	3;2	17;8
ENSMUSG00000027189:102186863-102134121	ENSMUSG00000027189	Trim44	15	chr2:102186863	intron	chr2:102134121	utr3	10.7916	12.1007	10.6866	KO_Up	KO_Up	KO_Up	10.5047	0;0	35;68	5;0	58;67	1;2	46;102	2;1	75;73
ENSMUSG00000027194:94131354-94131117	ENSMUSG00000027194	Ttc17	6	chr2:94131354	utr3	chr2:94131117	utr3	9.57391	11.0791	9.76344	KO_Up	KO_Up	KO_Up	9.13911	0;0	95;110	1;1	116;119	1;3	99;106	2;0	167;54
ENSMUSG00000027200:124507608-124509688	ENSMUSG00000027200	Sema6d	4	chr2:124507608	utr3	chr2:124509688	utr3	1.27159	0.03636	0.06667	KO_Up	KO_Up	KO_Up	-0.32158	0;4	88;143	5;6	160;108	3;2	121;125	5;0	169;92
ENSMUSG00000027203:125091748-125099648	ENSMUSG00000027203	Dut	4	chr2:125091748	intron	chr2:125099648	utr3	0.53268	1.17216	0.22232	KO_Up	KO_Up	KO_Up	-0.35859	1;7	259;397	3;9	452;315	10;9	317;428	4;3	404;116
ENSMUSG00000027210:115796932-115693785	ENSMUSG00000027210	Meis2	25	chr2:115796932	intron	chr2:115693785	utr3	10.0657	11.1789	11.6282	KO_Up	KO_Up	KO_Up	11.9979	0;0	143;192	1;2	202;141	4;2	152;187	4;1	230;99
ENSMUSG00000027217:93141606-93032105	ENSMUSG00000027217	Tspan18	5	chr2:93141606	intron	chr2:93032105	utr3	-0.10769	0.11485	0.1283	KO_Down	KO_Up	KO_Up	-2.00978	97;104	10;25	120;97	19;24	128;142	12;18	115;103	24;10
ENSMUSG00000027220:92784765-92786068	ENSMUSG00000027220	Syt13	3	chr2:92784765	utr3	chr2:92786068	utr3	-0.47622	0.87208	2.10355	KO_Down	KO_Up	KO_Up	-8.46864	2;0	58;88	2;0	99;79	5;3	97;182	12;6	177;87
ENSMUSG00000027227:122094783-122095818	ENSMUSG00000027227	Sord	2	chr2:122094783	utr3	chr2:122095818	utr3	0.89609	1.10939	1.02134	KO_Up	KO_Up	KO_Up	0.52677	2;2	89;136	5;4	152;111	5;7	112;184	8;3	183;96
ENSMUSG00000027230:91836776-91812674	ENSMUSG00000027230	Creb3l1	2	chr2:91836776	intron	chr2:91812674	utr3	1.11632	-0.70171	1.02471	KO_Up	KO_Down	KO_Up	0.57753	3;2	160;250	7;5	235;196	0;3	208;198	3;2	136;57
ENSMUSG00000027233:121952072-121950594	ENSMUSG00000027233	Patl2	2	chr2:121952072	intron	chr2:121950594	utr3	0.99739	2.93925	1.67931	KO_Up	KO_Up	KO_Up	0.60088	0;1	5;20	2;0	10;13	6;6	12;15	3;2	31;5
ENSMUSG00000027238:121408041-121378786	ENSMUSG00000027238	Frmd5	2	chr2:121408041	intron	chr2:121378786	utr3	-7.37468	-0.63894	0.2331	KO_Down	KO_Down	KO_Up	-14.006	2;2	0;7	0;0	2;0	0;4	6;2	3;2	3;3
ENSMUSG00000027242:121337544-121375337	ENSMUSG00000027242	Wdr76	7	chr2:121337544	intron	chr2:121375337	utr3	2.01908	1.60729	2.55419	KO_Up	KO_Up	KO_Up	-0.7636	0;2	8;17	8;3	16;9	2;6	9;14	3;6	21;3
ENSMUSG00000027245:121287730-121288919	ENSMUSG00000027245	Hypk	6	chr2:121287730	exon	chr2:121288919	utr3	-0.63085	0.9985	0.72978	KO_Down	KO_Up	KO_Up	0.91769	3;2	122;175	3;1	202;161	3;9	170;146	7;3	213;82
ENSMUSG00000027263:121028465-121029249	ENSMUSG00000027263	Tubgcp4	5	chr2:121028465	utr3	chr2:121029249	utr3	-0.45977	2.41162	2.40386	KO_Down	KO_Up	KO_Up	2.22581	1;0	19;18	1;0	33;21	4;1	24;41	4;2	37;19
ENSMUSG00000027281:136825353-136913867	ENSMUSG00000027281	Slx4ip	8	chr2:136825353	intron	chr2:136913867	utr3	0.61159	-9.33914	1.00833	KO_Up	KO_Down	KO_Up	1.41185	0;1	19;24	1;1	36;20	0;0	19;29	0;2	38;18
ENSMUSG00000027285:120450284-120452037	ENSMUSG00000027285	Haus2	5	chr2:120450284	utr3	chr2:120452037	utr3	0.08436	-0.08786	0.66391	KO_Up	KO_Down	KO_Up	0.58974	4;10	28;38	6;9	41;23	8;8	33;19	11;6	27;11
ENSMUSG00000027286:120436444-120435362	ENSMUSG00000027286	Lrrc57	3	chr2:120436444	exon	chr2:120435362	utr3	2.14585	-0.20323	1.4793	KO_Up	KO_Down	KO_Up	-9.34696	1;0	9;4	1;6	10;11	1;0	4;8	3;0	10;6
ENSMUSG00000027287:120419692-120431734	ENSMUSG00000027287	Snap23	14	chr2:120419692	intron	chr2:120431734	utr3	3.16928	2.1711	0.91065	KO_Up	KO_Up	KO_Up	2.69713	1;0	62;138	6;5	102;105	3;2	76;82	2;0	102;46
ENSMUSG00000027288:120362674-120340253	ENSMUSG00000027288	Zfp106	15	chr2:120362674	exon	chr2:120340253	utr3	-9.88005	-1.43586	0.45567	KO_Down	KO_Down	KO_Up	0.64477	0;3	42;62	0;0	73;56	1;0	59;73	4;0	81;32
ENSMUSG00000027291:120148200-120147289	ENSMUSG00000027291	Vps39	4	chr2:120148200	utr3	chr2:120147289	utr3	2.00668	0.51211	1.09187	KO_Up	KO_Up	KO_Up	0.47966	0;3	15;35	1;6	6;6	2;2	18;30	2;4	21;19
ENSMUSG00000027293:119930989-119921404	ENSMUSG00000027293	Ehd4	13	chr2:119930989	intron	chr2:119921404	utr3	10.0575	8.59747	10.2086	KO_Up	KO_Up	KO_Up	8.40773	0;0	683;1168	1;2	1330;1156	1;0	966;1316	1;0	1415;559
ENSMUSG00000027304:119506970-119564146	ENSMUSG00000027304	Rtf1	24	chr2:119506970	intron	chr2:119564146	utr3	8.86665	8.99822	10.009	KO_Up	KO_Up	KO_Up	12.7439	0;0	320;598	1;0	686;456	1;0	381;730	2;0	667;180
ENSMUSG00000027309:130572021-130549990	ENSMUSG00000027309	4930402H24Rik	20	chr2:130572021	intron	chr2:130549990	utr3	9.67759	12.1772	11.0152	KO_Up	KO_Up	KO_Up	9.96817	0;0	19;30	1;1	22;28	1;4	19;25	2;2	34;15
ENSMUSG00000027315:119079863-119079991	ENSMUSG00000027315	Spint1	3	chr2:119079863	utr3	chr2:119079991	utr3	-9.26378	0.80467	1.92948	KO_Down	KO_Up	KO_Up	2.56796	0;1	293;498	0;0	488;404	2;0	436;447	1;3	578;304
ENSMUSG00000027323:118947337-118966552	ENSMUSG00000027323	Rad51	7	chr2:118947337	intron	chr2:118966552	utr3	1.08893	1.73037	0.73791	KO_Up	KO_Up	KO_Up	3.1186	2;1	11;28	9;1	19;16	9;8	23;26	4;2	31;11
ENSMUSG00000027326:118899740-118935172	ENSMUSG00000027326	Knl1	5	chr2:118899740	exon	chr2:118935172	utr3	0.27321	0.10914	0.70416	KO_Up	KO_Up	KO_Up	-1.10661	5;4	7;5	7;7	4;2	7;6	1;2	10;3	8;0
ENSMUSG00000027331:118665125-118666648	ENSMUSG00000027331	Knstrn	3	chr2:118665125	utr3	chr2:118666648	utr3	0.01384	-0.1151	0.22702	KO_Up	KO_Down	KO_Up	-0.16541	107;183	4;3	190;151	7;3	169;152	3;7	192;73	1;4
ENSMUSG00000027340:131932880-131894416	ENSMUSG00000027340	Slc23a2	11	chr2:131932880	intron	chr2:131894416	utr3	9.88464	8.93478	12.909	KO_Up	KO_Up	KO_Up	9.83347	0;0	228;297	1;2	384;204	1;1	210;359	2;4	329;101
ENSMUSG00000027346:132385973-132371512	ENSMUSG00000027346	Gpcpd1	19	chr2:132385973	intron	chr2:132371512	utr3	2.66663	2.02101	2.64384	KO_Up	KO_Up	KO_Up	2.79617	0;1	20;23	2;6	36;30	0;5	31;28	3;4	18;13
ENSMUSG00000027349:117089806-117102019	ENSMUSG00000027349	Fam98b	3	chr2:117089806	exon	chr2:117102019	utr3	1.32007	0.12952	0.91226	KO_Up	KO_Up	KO_Up	-9.74148	0;2	56;128	1;4	108;83	1;1	95;58	1;2	122;34
ENSMUSG00000027353:132661901-132686105	ENSMUSG00000027353	Mcm8	4	chr2:132661901	exon	chr2:132686105	utr3	1.25924	1.09209	0.37546	KO_Up	KO_Up	KO_Up	0.10338	2;1	2;3	3;5	1;1	0;8	0;2	4;0	2;1
ENSMUSG00000027357:132708070-132708704	ENSMUSG00000027357	Crls1	2	chr2:132708070	utr3	chr2:132708704	utr3	0.08264	0.12693	0.17005	KO_Up	KO_Up	KO_Up	-0.05924	43;82	6;15	104;54	11;8	68;94	14;6	85;39	11;1
ENSMUSG00000027361:126499752-126481084	ENSMUSG00000027361	Gabpb1	8	chr2:126499752	intron	chr2:126481084	utr3	2.09632	1.9844	3.29082	KO_Up	KO_Up	KO_Up	1.28012	0;1	3;20	1;3	10;6	1;3	10;14	4;4	6;4
ENSMUSG00000027371:127280125-127278135	ENSMUSG00000027371	Fahd2a	2	chr2:127280125	exon	chr2:127278135	utr3	1.39123	-8.75779	0.07717	KO_Up	KO_Down	KO_Up	-0.24033	1;0	31;60	1;2	48;50	0;0	54;56	1;0	58;23
ENSMUSG00000027375:127476793-127475147	ENSMUSG00000027375	Mal	2	chr2:127476793	utr3	chr2:127475147	utr3	0.50255	0.50682	1.46924	KO_Up	KO_Up	KO_Up	0.48951	0;6	9;9	10;2	12;10	7;3	13;6	6;9	4;4
ENSMUSG00000027384:140035486-140045555	ENSMUSG00000027384	Ndufaf5	2	chr2:140035486	intron	chr2:140045555	utr3	0.66746	-0.7379	1.01718	KO_Up	KO_Down	KO_Up	0.78028	3;1	16;34	5;4	27;35	2;1	31;33	4;3	19;16
ENSMUSG00000027387:128772794-128768189	ENSMUSG00000027387	Zc3h8	4	chr2:128772794	exon	chr2:128768189	utr3	1.44228	1.19902	2.33014	KO_Up	KO_Up	KO_Up	1.91616	2;0	5;9	6;1	5;9	6;3	9;20	12;4	10;3
ENSMUSG00000027397:129050590-129053529	ENSMUSG00000027397	Slc20a1	5	chr2:129050590	intron	chr2:129053529	utr3	-0.1518	-0.37493	0.82874	KO_Down	KO_Down	KO_Up	-2.26289	0;1	1309;2155	0;1	2100;1919	0;1	1792;2668	2;0	2582;1204
ENSMUSG00000027408:130235234-130232695	ENSMUSG00000027408	Cpxm1	3	chr2:130235234	intron	chr2:130232695	utr3	0.21896	2.91936	1.78345	KO_Up	KO_Up	KO_Up	0.61908	0;1	137;196	1;0	168;129	5;1	140;147	4;0	253;188
ENSMUSG00000027412:160747711-160747916	ENSMUSG00000027412	Lpin3	2	chr2:160747711	utr3	chr2:160747916	utr3	0.02957	-0.0875	0.16127	KO_Up	KO_Down	KO_Up	0.00445	25;40	57;108	38;39	91;97	32;51	80;151	52;27	136;39
ENSMUSG00000027422:143810435-143789315	ENSMUSG00000027422	Rrbp1	29	chr2:143810435	intron	chr2:143789315	utr3	2.44006	-12.6992	0.03738	KO_Up	KO_Down	KO_Up	-10.7831	0;1	1938;3326	2;4	3196;3032	0;0	2442;4350	1;0	4083;1745
ENSMUSG00000027433:146871679-146919914	ENSMUSG00000027433	Xrn2	12	chr2:146871679	exon	chr2:146919914	utr3	-0.37451	-10.8433	0.07231	KO_Down	KO_Down	KO_Up	-0.92545	3;0	56;104	2;1	104;60	0;0	93;89	0;3	133;37
ENSMUSG00000027435:148278812-148278571	ENSMUSG00000027435	Cd93	5	chr2:148278812	utr3	chr2:148278571	utr3	2.84086	1.2578	1.36248	KO_Up	KO_Up	KO_Up	-0.83586	1;0	224;397	7;3	473;395	2;1	380;491	2;1	502;231
ENSMUSG00000027454:150772539-150773184	ENSMUSG00000027454	Gins1	3	chr2:150772539	intron	chr2:150773184	utr3	9.23291	10.5905	8.54306	KO_Up	KO_Up	KO_Up	NA	0;0	9;10	0;2	10;12	1;3	10;8	1;0	14;2
ENSMUSG00000027455:151342674-151353218	ENSMUSG00000027455	Nsfl1c	3	chr2:151342674	exon	chr2:151353218	utr3	1.31152	2.31362	1.7683	KO_Up	KO_Up	KO_Up	2.02504	0;2	165;238	2;4	280;208	4;8	192;247	6;1	283;108
ENSMUSG00000027466:152158452-152158255	ENSMUSG00000027466	Rbck1	2	chr2:152158452	utr3	chr2:152158255	utr3	0.33843	1.46013	1.2809	KO_Up	KO_Up	KO_Up	-0.02701	3;2	85;142	4;4	163;118	7;18	144;106	8;5	133;80
ENSMUSG00000027469:152715033-152735935	ENSMUSG00000027469	Tpx2	3	chr2:152715033	exon	chr2:152735935	utr3	1.04358	0.71946	0.05906	KO_Up	KO_Up	KO_Up	-9.69648	1;4	42;82	3;10	94;82	8;4	77;106	5;1	117;38
ENSMUSG00000027475:153157789-153175306	ENSMUSG00000027475	Kif3b	8	chr2:153157789	intron	chr2:153175306	utr3	2.12165	1.68619	0.85376	KO_Up	KO_Up	KO_Up	0.93292	0;1	65;125	4;1	132;71	2;2	97;174	2;0	148;44
ENSMUSG00000027487:154187897-154177305	ENSMUSG00000027487	Cdk5rap1	8	chr2:154187897	exon	chr2:154177305	utr3	-2.24332	-0.43949	1.55927	KO_Down	KO_Down	KO_Up	-0.92546	2;1	103;138	1;0	203;183	3;0	129;258	0;8	251;95
ENSMUSG00000027490:154401988-154401553	ENSMUSG00000027490	E2f1	2	chr2:154401988	utr3	chr2:154401553	utr3	0.36696	0.37873	0.09436	KO_Up	KO_Up	KO_Up	0.24098	82;117	73;111	186;175	94;91	95;218	76;86	184;54	114;62
ENSMUSG00000027495:172195524-172195807	ENSMUSG00000027495	Fam210b	4	chr2:172195524	utr3	chr2:172195807	utr3	-0.12877	0.0696	0.20703	KO_Down	KO_Up	KO_Up	-0.42422	16;18	77;113	33;8	123;103	21;23	113;117	30;16	156;80
ENSMUSG00000027500:8626353-8626663	ENSMUSG00000027500	Stmn2	3	chr3:8626353	utr3	chr3:8626663	utr3	0.52059	0.76628	0.40638	KO_Up	KO_Up	KO_Up	0.91585	4;1	6;6	11;2	12;4	6;6	13;8	4;6	18;5
ENSMUSG00000027519:173529970-173549132	ENSMUSG00000027519	Rab22a	14	chr2:173529970	exon	chr2:173549132	utr3	0.86238	-9.01602	0.20788	KO_Up	KO_Down	KO_Up	2.28232	0;1	172;343	1;1	308;262	0;0	231;270	0;1	312;167
ENSMUSG00000027520:63315327-63353733	ENSMUSG00000027520	Zdbf2	15	chr1:63315327	intron	chr1:63353733	utr3	-10.2526	-1.75816	0.62606	KO_Down	KO_Down	KO_Up	-0.21129	1;2	57;126	0;0	100;58	0;1	89;132	2;3	108;84
ENSMUSG00000027523:174175750-174188447	ENSMUSG00000027523	Gnas	16	chr2:174175750	intron	chr2:174188447	utr3	-1.97132	-11.1256	0.66907	KO_Down	KO_Down	KO_Up	0.35292	1;3	188;276	1;0	287;206	0;0	242;301	3;3	301;136
ENSMUSG00000027525:177820348-177978283	ENSMUSG00000027525	Phactr3	2	chr2:177820348	intron	chr2:177978283	utr3	-0.20611	0.48434	0.28238	KO_Down	KO_Up	KO_Up	-0.02857	2;4	1;5	0;3	3;1	3;4	1;2	0;3	1;1
ENSMUSG00000027536:10455105-10456064	ENSMUSG00000027536	Chmp4c	7	chr3:10455105	utr3	chr3:10456064	utr3	-10.7133	-11.0075	0.6246	KO_Down	KO_Down	KO_Up	-0.67815	0;2	2;2	0;0	2;3	0;0	2;10	1;4	7;2
ENSMUSG00000027546:168525121-168476359	ENSMUSG00000027546	Atp9a	7	chr2:168525121	intron	chr2:168476359	utr3	2.25771	2.07671	1.2548	KO_Up	KO_Up	KO_Up	-0.63298	2;1	3496;5191	7;10	5503;4841	3;15	4917;5442	7;3	7267;5338
ENSMUSG00000027552:14652442-14671362	ENSMUSG00000027552	E2f5	2	chr3:14652442	exon	chr3:14671362	utr3	-0.23941	0.16172	0.10969	KO_Down	KO_Up	KO_Up	0.00301	9;8	9;23	9;9	29;14	15;9	16;20	12;8	27;7
ENSMUSG00000027562:14965289-14965828	ENSMUSG00000027562	Car2	5	chr3:14965289	utr3	chr3:14965828	utr3	0.3687	0.31897	0.65384	KO_Up	KO_Up	KO_Up	0.19681	16;30	2380;3883	38;30	3966;2913	34;40	3439;4136	55;20	4724;1487
ENSMUSG00000027569:180226603-180228082	ENSMUSG00000027569	Mrgbp	3	chr2:180226603	exon	chr2:180228082	exon	11.7829	12.2132	11.5804	KO_Up	KO_Up	KO_Up	12.2869	0;0	32;55	4;2	59;40	3;4	45;38	2;2	53;31
ENSMUSG00000027575:180610332-180624250	ENSMUSG00000027575	Arfgap1	4	chr2:180610332	intron	chr2:180624250	utr3	0.2453	0.92358	0.74227	KO_Up	KO_Up	KO_Up	-0.36194	3;3	324;474	5;3	500;423	5;8	407;512	5;5	486;330
ENSMUSG00000027583:181052341-181043930	ENSMUSG00000027583	Zbtb46	3	chr2:181052341	utr3	chr2:181043930	intron	0.29045	-0.00639	0.34998	KO_Up	KO_Down	KO_Up	-0.70883	9;14	0;2	26;14	2;1	10;18	1;2	23;16	1;2
ENSMUSG00000027589:181499002-181499238	ENSMUSG00000027589	Pcmtd2	9	chr2:181499002	utr3	chr2:181499238	utr3	-10.1734	0.01125	0.55471	KO_Down	KO_Up	KO_Up	-1.3983	0;2	12;12	0;0	13;27	1;1	25;20	2;1	41;14
ENSMUSG00000027598:155068093-155068772	ENSMUSG00000027598	Itch	14	chr2:155068093	utr3	chr2:155068772	utr3	0.808	-12.1874	0.44398	KO_Up	KO_Down	KO_Up	-0.00914	1;3	18;32	4;4	29;18	0;0	25;37	2;3	38;9
ENSMUSG00000027599:19203711-19188077	ENSMUSG00000027599	Armc1	5	chr3:19203711	exon	chr3:19188077	utr3	3.13548	2.8649	2.32682	KO_Up	KO_Up	KO_Up	1.77127	1;0	166;171	8;3	194;188	2;7	175;200	6;0	286;144
ENSMUSG00000027601:19273373-19274942	ENSMUSG00000027601	Mtfr1	4	chr3:19273373	utr3	chr3:19274942	utr3	0.25904	1.17491	0.56019	KO_Up	KO_Up	KO_Up	0.79318	5;5	16;42	11;2	30;12	15;13	28;27	11;4	25;10
ENSMUSG00000027611:155597016-155597186	ENSMUSG00000027611	Procr	3	chr2:155597016	utr3	chr2:155597186	utr3	-1.29295	0.66455	0.57816	KO_Down	KO_Up	KO_Up	-0.15956	1;6	7020;10643	2;1	10714;9698	4;9	8490;11832	8;4	13046;8429
ENSMUSG00000027641:157021889-157016903	ENSMUSG00000027641	Rbl1	8	chr2:157021889	intron	chr2:157016903	intron	0.65025	-12.4738	0.98883	KO_Up	KO_Down	KO_Up	-0.10773	3;0	12;36	3;3	33;17	0;0	29;36	4;3	37;17
ENSMUSG00000027642:157163518-157167975	ENSMUSG00000027642	Rpn2	5	chr2:157163518	intron	chr2:157167975	utr3	1.15522	-2.04113	1.34667	KO_Up	KO_Down	KO_Up	-1.77693	2;1	1911;3199	5;3	2950;2649	1;0	2751;4398	2;6	3740;1750
ENSMUSG00000027671:32780696-32781117	ENSMUSG00000027671	Actl6a	3	chr3:32780696	utr3	chr3:32781117	utr3	-0.18679	0.69535	0.38695	KO_Down	KO_Up	KO_Up	0.27858	8;12	895;1287	11;9	1358;1147	16;25	1226;1318	14;14	1535;814
ENSMUSG00000027674:33004778-33003782	ENSMUSG00000027674	Pex5l	2	chr3:33004778	utr3	chr3:33003782	utr3	0.45677	-0.09713	0.48586	KO_Up	KO_Down	KO_Up	0.28248	2;4	36;65	4;5	66;41	5;3	61;85	7;1	64;26
ENSMUSG00000027677:33861079-33864178	ENSMUSG00000027677	Ttc14	12	chr3:33861079	exon	chr3:33864178	utr3	1.9806	0.7984	2.26012	KO_Up	KO_Up	KO_Up	1.30114	0;1	71;112	2;2	103;58	1;1	56;113	5;0	94;39
ENSMUSG00000027678:165841667-165915154	ENSMUSG00000027678	Ncoa3	9	chr2:165841667	intron	chr2:165915154	utr3	9.07237	9.26194	11.9925	KO_Up	KO_Up	KO_Up	11.2478	0;0	90;132	1;1	146;137	0;2	107;153	3;1	124;90
ENSMUSG00000027679:34132735-34131501	ENSMUSG00000027679	Dnajc19	3	chr3:34132735	utr3	chr3:34131501	utr3	-0.52883	0.74972	1.23496	KO_Down	KO_Up	KO_Up	0.82916	0;1	20;45	1;0	54;47	0;3	43;71	1;2	60;29
ENSMUSG00000027680:34119653-34123485	ENSMUSG00000027680	Fxr1	17	chr3:34119653	intron	chr3:34123485	utr3	10.2565	9.59708	10.5656	KO_Up	KO_Up	KO_Up	NA	0;0	244;400	3;2	372;321	2;0	329;430	4;1	502;177
ENSMUSG00000027708:35963198-35949169	ENSMUSG00000027708	Dcun1d1	11	chr3:35963198	intron	chr3:35949169	utr3	-9.77122	0.59279	0.7343	KO_Down	KO_Up	KO_Up	-0.65334	0;2	127;197	0;0	217;164	0;3	132;157	3;0	180;89
ENSMUSG00000027713:36533997-36536446	ENSMUSG00000027713	1810062G17Rik	2	chr3:36533997	intron	chr3:36536446	utr3	-1.21221	-0.21779	0.8173	KO_Down	KO_Down	KO_Up	0.2468	6;2	7;10	3;0	15;4	2;5	6;12	9;2	8;0
ENSMUSG00000027715:36620126-36619014	ENSMUSG00000027715	Ccna2	2	chr3:36620126	utr3	chr3:36619014	utr3	-0.06492	0.21912	0.10722	KO_Down	KO_Up	KO_Up	-0.8831	52;107	35;82	104;64	79;57	67;135	40;63	117;27	71;17
ENSMUSG00000027722:37532662-37633243	ENSMUSG00000027722	Spata5	8	chr3:37532662	intron	chr3:37633243	utr3	1.55453	2.39012	0.86832	KO_Up	KO_Up	KO_Up	1.37277	1;0	26;33	2;1	42;30	1;4	30;25	2;0	62;11
ENSMUSG00000027746:53765289-53764014	ENSMUSG00000027746	Ufm1	13	chr3:53765289	utr3	chr3:53764014	utr3	-0.01193	0.19531	0.00851	KO_Down	KO_Up	KO_Up	-0.0215	174;253	121;216	285;227	243;182	208;406	194;174	341;136	267;147
ENSMUSG00000027750:54297999-54298454	ENSMUSG00000027750	Postn	4	chr3:54297999	utr3	chr3:54298454	utr3	-1.5409	1.16555	2.05595	KO_Down	KO_Up	KO_Up	0.41568	2;0	28;51	1;0	56;53	4;2	47;50	9;2	55;27
ENSMUSG00000027763:60415683-60537167	ENSMUSG00000027763	Mbnl1	6	chr3:60415683	intron	chr3:60537167	utr3	2.37905	2.54651	2.05852	KO_Up	KO_Up	KO_Up	0.73552	0;1	79;189	2;6	226;180	3;3	120;141	2;2	181;48
ENSMUSG00000027777:68418128-68533790	ENSMUSG00000027777	Schip1	10	chr3:68418128	intron	chr3:68533790	utr3	-10.5027	0.23741	1.12286	KO_Down	KO_Up	KO_Up	-0.20749	3;0	22;57	0;0	57;26	3;1	31;48	5;2	59;18
ENSMUSG00000027784:69465453-69468120	ENSMUSG00000027784	Ppm1l	6	chr3:69465453	utr3	chr3:69468120	utr3	8.10787	8.38218	8.43202	KO_Up	KO_Up	KO_Up	9.99393	0;0	39;53	0;1	57;49	1;1	58;97	2;0	77;55
ENSMUSG00000027805:57750716-57749325	ENSMUSG00000027805	Pfn2	2	chr3:57750716	exon	chr3:57749325	utr3	1.86923	0.93045	0.9792	KO_Up	KO_Up	KO_Up	1.99657	0;1	43;77	2;3	84;74	2;1	54;137	1;1	91;34
ENSMUSG00000027811:79539115-79540123	ENSMUSG00000027811	4930579G24Rik	2	chr3:79539115	utr3	chr3:79540123	utr3	0.81612	0.77988	0.14628	KO_Up	KO_Up	KO_Up	0.25373	3;8	1;11	9;12	2;2	6;2	0;2	4;2	2;3
ENSMUSG00000027828:65290365-65289187	ENSMUSG00000027828	Ssr3	10	chr3:65290365	exon	chr3:65289187	utr3	11.0732	10.8422	10.7862	KO_Up	KO_Up	KO_Up	11.4108	0;0	351;535	3;1	485;405	3;1	465;707	2;1	647;329
ENSMUSG00000027864:100983094-100950558	ENSMUSG00000027864	Ptgfrn	4	chr3:100983094	exon	chr3:100950558	utr3	-0.44503	1.31271	1.14292	KO_Down	KO_Up	KO_Up	-9.51331	0;1	48;59	1;0	91;57	2;1	40;71	0;3	103;82
ENSMUSG00000027879:97822193-97830590	ENSMUSG00000027879	Sec22b	7	chr3:97822193	utr3	chr3:97830590	utr3	0.87949	-10.9801	1.22322	KO_Up	KO_Down	KO_Up	-11.0283	1;2	411;581	2;4	552;530	0;0	541;582	7;1	652;553
ENSMUSG00000027884:108585324-108586154	ENSMUSG00000027884	Clcc1	3	chr3:108585324	utr3	chr3:108586154	utr3	0.88844	0.66506	1.02298	KO_Up	KO_Up	KO_Up	1.80063	1;3	78;158	2;6	133;87	7;0	108;152	1;5	142;46
ENSMUSG00000027893:107575981-107570441	ENSMUSG00000027893	Ahcyl1	11	chr3:107575981	intron	chr3:107570441	utr3	-0.19717	3.45439	1.50269	KO_Down	KO_Up	KO_Up	1.81377	0;1	295;441	1;0	486;396	5;8	369;603	2;1	593;233
ENSMUSG00000027895:107352558-107345619	ENSMUSG00000027895	Kcnc4	3	chr3:107352558	intron	chr3:107345619	utr3	0.53501	-0.02372	0.894	KO_Up	KO_Down	KO_Up	-0.82196	3;4	134;215	5;7	222;186	5;2	169;204	10;9	224;217
ENSMUSG00000027905:105587724-105585592	ENSMUSG00000027905	Ddx20	2	chr3:105587724	utr3	chr3:105585592	utr3	-0.01322	-0.40368	0.3695	KO_Down	KO_Down	KO_Up	-0.55691	8;12	44;83	17;9	84;80	10;10	73;106	12;16	102;35
ENSMUSG00000027933:90306178-90298702	ENSMUSG00000027933	Ints3	5	chr3:90306178	intron	chr3:90298702	utr3	0.7183	1.33631	1.69592	KO_Up	KO_Up	KO_Up	1.17969	0;1	444;746	2;0	750;626	1;3	568;898	3;1	902;325
ENSMUSG00000027937:90142998-90143144	ENSMUSG00000027937	Jtb	2	chr3:90142998	utr3	chr3:90143144	utr3	0.48054	0.5713	0.0056	KO_Up	KO_Up	KO_Up	0.25226	5;19	147;186	21;17	178;165	16;25	153;177	24;4	228;132
ENSMUSG00000027942:89962075-89966405	ENSMUSG00000027942	4933434E20Rik	2	chr3:89962075	intron	chr3:89966405	intron	-0.11894	0.21902	0.19584	KO_Down	KO_Up	KO_Up	0.00152	6;12	3;5	15;8	9;4	11;12	2;4	16;5	6;0
ENSMUSG00000027947:89776990-89774811	ENSMUSG00000027947	Il6ra	6	chr3:89776990	utr3	chr3:89774811	utr3	-2.37203	0.1334	0.07536	KO_Down	KO_Up	KO_Up	0.02201	2;3	68;113	1;0	124;71	3;3	100;100	1;3	81;47
ENSMUSG00000027966:113890815-113987575	ENSMUSG00000027966	Col11a1	4	chr3:113890815	exon	chr3:113987575	exon	11.2002	10.3271	10.6223	KO_Up	KO_Up	KO_Up	11.9116	0;0	2;3	7;5	0;1	3;1	1;1	1;2	1;0
ENSMUSG00000027967:127428656-127429277	ENSMUSG00000027967	Neurog2	3	chr3:127428656	utr3	chr3:127429277	utr3	10.1334	11.3926	8.76136	KO_Up	KO_Up	KO_Up	10.4384	0;0	26;30	1;2	52;25	1;3	18;30	0;1	54;25
ENSMUSG00000027978:123253496-123300208	ENSMUSG00000027978	Prss12	3	chr3:123253496	intron	chr3:123300208	utr3	0.00833	-0.33229	0.61147	KO_Up	KO_Down	KO_Up	-0.527	2;2	50;62	5;1	99;76	2;2	58;79	8;0	97;58
ENSMUSG00000027981:113410450-113399114	ENSMUSG00000027981	Rnpc3	3	chr3:113410450	exon	chr3:113399114	utr3	1.57234	0.66844	1.69174	KO_Up	KO_Up	KO_Up	1.16971	3;4	21;36	11;15	32;28	4;8	27;28	11;11	34;12
ENSMUSG00000028001:82939569-82940921	ENSMUSG00000028001	Fga	2	chr3:82939569	utr3	chr3:82940921	utr3	0.00428	-0.035	0.10499	KO_Up	KO_Down	KO_Up	0.28222	12;11	5;10	35;11	19;10	9;19	1;18	18;5	9;3
ENSMUSG00000028007:117618154-117611678	ENSMUSG00000028007	Snx7	8	chr3:117618154	intron	chr3:117611678	intron	-11.2138	-1.58023	1.82962	KO_Down	KO_Down	KO_Up	-1.6339	0;3	7;12	0;0	5;7	0;1	9;15	1;5	5;5
ENSMUSG00000028016:132815821-132816743	ENSMUSG00000028016	Ints12	3	chr3:132815821	utr3	chr3:132816743	utr3	1.68465	0.50454	1.04694	KO_Up	KO_Up	KO_Up	0.32713	0;2	1;3	0;5	3;3	1;1	0;5	4;0	2;2
ENSMUSG00000028028:127497264-127481961	ENSMUSG00000028028	Alpk1	3	chr3:127497264	intron	chr3:127481961	intron	-0.85538	-0.10625	0.8163	KO_Down	KO_Down	KO_Up	1.12853	2;1	4;5	0;2	6;4	2;4	4;1	1;3	5;1
ENSMUSG00000028029:132380355-132366263	ENSMUSG00000028029	Aimp1	6	chr3:132380355	intron	chr3:132366263	utr3	11.0421	10.258	8.78026	KO_Up	KO_Up	KO_Up	9.85725	0;0	336;499	2;2	533;452	3;0	486;704	1;0	675;350
ENSMUSG00000028030:132467077-132547374	ENSMUSG00000028030	Tbck	13	chr3:132467077	intron	chr3:132547374	utr3	9.9331	10.9993	12.891	KO_Up	KO_Up	KO_Up	12.2676	0;0	28;35	1;0	49;23	2;2	31;45	8;3	60;24
ENSMUSG00000028031:131791333-131806560	ENSMUSG00000028031	Dkk2	2	chr3:131791333	utr5	chr3:131806560	intron	0.19415	-0.07676	0.00728	KO_Up	KO_Down	KO_Up	0.38701	6;4	3;3	2;3	1;1	1;2	2;0	7;4	7;0
ENSMUSG00000028032:131349123-131349430	ENSMUSG00000028032	Papss1	3	chr3:131349123	utr3	chr3:131349430	utr3	1.19543	0.48411	0.66869	KO_Up	KO_Up	KO_Up	0.25515	2;4	248;418	6;9	387;292	5;4	339;342	9;1	458;187
ENSMUSG00000028033:22030065-21932167	ENSMUSG00000028033	Kcnq5	7	chr1:22030065	intron	chr1:21932167	intron	-12.276	-12.143	0.3452	KO_Down	KO_Down	KO_Up	0.23833	1;2	4;7	0;0	2;8	0;0	8;7	2;1	10;3
ENSMUSG00000028034:151926157-151938407	ENSMUSG00000028034	Fubp1	9	chr3:151926157	exon	chr3:151938407	utr3	0.00944	0.08101	0.33301	KO_Up	KO_Up	KO_Up	0.28825	230;404	605;1058	372;339	1154;794	341;454	908;790	489;298	1175;506
ENSMUSG00000028035:151890644-151890314	ENSMUSG00000028035	Dnajb4	7	chr3:151890644	utr3	chr3:151890314	utr3	1.09623	1.18982	1.31671	KO_Up	KO_Up	KO_Up	1.0696	1;3	0;11	8;4	8;10	7;7	8;18	6;5	4;8
ENSMUSG00000028036:151506978-151506406	ENSMUSG00000028036	Ptgfr	3	chr3:151506978	utr3	chr3:151506406	utr3	10.7866	10.1975	9.55637	KO_Up	KO_Up	KO_Up	10.0712	0;0	4;1	2;3	1;4	1;1	2;0	0;2	1;1
ENSMUSG00000028037:151437778-151436812	ENSMUSG00000028037	Ifi44	3	chr3:151437778	utr3	chr3:151436812	utr3	1.36276	0.30064	1.5107	KO_Up	KO_Up	KO_Up	0.14598	2;3	10;12	11;6	8;10	8;2	19;7	13;2	11;8
ENSMUSG00000028041:89249752-89246952	ENSMUSG00000028041	Adam15	2	chr3:89249752	intron	chr3:89246952	utr3	1.31603	0.0059	1.57324	KO_Up	KO_Up	KO_Up	-0.05567	1;0	1263;1732	0;3	1577;1450	0;1	1546;1283	1;3	1914;1716
ENSMUSG00000028048:89115987-89116162	ENSMUSG00000028048	Gba	2	chr3:89115987	utr3	chr3:89116162	exon	0.14439	0.25824	0.10873	KO_Up	KO_Up	KO_Up	0.56505	588;933	210;230	1054;989	268;224	902;1430	251;218	1394;760	299;224
ENSMUSG00000028049:89086071-89090069	ENSMUSG00000028049	Scamp3	2	chr3:89086071	intron	chr3:89090069	utr3	-10.7673	0.09154	1.00696	KO_Down	KO_Up	KO_Up	0.7632	2;0	123;224	0;0	221;205	1;2	210;240	5;1	256;139
ENSMUSG00000028062:88459538-88457126	ENSMUSG00000028062	Lamtor2	2	chr3:88459538	exon	chr3:88457126	utr3	0.67771	0.85606	1.45747	KO_Up	KO_Up	KO_Up	0.46413	10;6	259;399	15;14	344;320	15;27	355;296	33;19	406;197
ENSMUSG00000028069:87962630-87963296	ENSMUSG00000028069	Gpatch4	3	chr3:87962630	exon	chr3:87963296	utr3	-0.31593	-0.22839	0.0315	KO_Down	KO_Down	KO_Up	0.01214	31;55	111;192	38;33	203;130	38;48	137;230	60;36	218;102
ENSMUSG00000028078:86767189-86693463	ENSMUSG00000028078	Dclk2	2	chr3:86767189	intron	chr3:86693463	utr3	0.82969	1.11225	1.85324	KO_Up	KO_Up	KO_Up	3.07367	1;0	16;10	3;0	14;22	1;1	10;13	1;2	13;7
ENSMUSG00000028085:85561040-85561754	ENSMUSG00000028085	Gatb	3	chr3:85561040	exon	chr3:85561754	utr3	1.0963	0.8675	1.53793	KO_Up	KO_Up	KO_Up	2.83803	0;1	5;13	3;0	15;18	3;0	12;39	2;2	26;6
ENSMUSG00000028089:97486953-97480886	ENSMUSG00000028089	Chd1l	5	chr3:97486953	intron	chr3:97480886	intron	2.55463	0.81792	1.03896	KO_Up	KO_Up	KO_Up	1.6518	0;1	5;15	3;4	11;15	2;0	12;11	2;0	24;6
ENSMUSG00000028101:96612920-96613277	ENSMUSG00000028101	Pias3	2	chr3:96612920	utr3	chr3:96613277	utr3	0.50934	0.48986	1.67846	KO_Up	KO_Up	KO_Up	1.00383	1;0	179;224	1;1	293;269	1;1	203;377	5;0	337;139
ENSMUSG00000028108:95647287-95641459	ENSMUSG00000028108	Ecm1	2	chr3:95647287	exon	chr3:95641459	utr3	0.18415	0.17964	0.2843	KO_Up	KO_Up	KO_Up	-0.65822	40;96	92;134	85;95	123;121	80;96	116;122	109;60	92;90
ENSMUSG00000028116:122816155-122799866	ENSMUSG00000028116	Myoz2	2	chr3:122816155	intron	chr3:122799866	utr3	0.23087	-1.09818	0.77226	KO_Up	KO_Down	KO_Up	2.47368	1;0	5;4	1;1	11;4	0;1	10;10	3;0	8;5
ENSMUSG00000028121:122227523-122323828	ENSMUSG00000028121	Bcar3	18	chr3:122227523	intron	chr3:122323828	utr3	11.2013	12.5559	13.4046	KO_Up	KO_Up	KO_Up	18.7127	0;0	230;362	1;0	397;298	2;1	245;428	2;1	449;163
ENSMUSG00000028128:121525346-121528690	ENSMUSG00000028128	F3	4	chr3:121525346	exon	chr3:121528690	utr3	9.136	9.27839	9.84129	KO_Up	KO_Up	KO_Up	10.0828	0;0	16;26	1;1	29;4	0;1	18;17	0;1	23;10
ENSMUSG00000028134:119554204-119546748	ENSMUSG00000028134	Ptbp2	3	chr3:119554204	utr3	chr3:119546748	exon	1.16675	0.03772	1.57715	KO_Up	KO_Up	KO_Up	0.50867	1;3	6;10	5;7	7;15	4;2	11;21	11;2	13;2
ENSMUSG00000028138:138157111-138161075	ENSMUSG00000028138	Adh5	4	chr3:138157111	utr3	chr3:138161075	utr3	8.938	10.5995	10.4269	KO_Up	KO_Up	KO_Up	10.6363	0;0	113;190	0;1	207;154	1;3	163;169	0;2	217;106
ENSMUSG00000028140:94355437-94356028	ENSMUSG00000028140	Mrpl9	3	chr3:94355437	utr3	chr3:94356028	intron	2.71173	1.59536	3.53928	KO_Up	KO_Up	KO_Up	2.05782	0;1	0;2	7;1	4;0	4;0	1;1	2;8	3;0
ENSMUSG00000028145:94230898-94239845	ENSMUSG00000028145	Them4	4	chr3:94230898	exon	chr3:94239845	utr3	-0.42758	-0.61419	1.07094	KO_Down	KO_Down	KO_Up	2.47999	1;0	59;73	0;1	91;65	0;1	57;88	0;2	80;40
ENSMUSG00000028152:138609434-138610185	ENSMUSG00000028152	Tspan5	4	chr3:138609434	utr3	chr3:138610185	utr3	1.39258	2.00571	0.89406	KO_Up	KO_Up	KO_Up	-0.37266	1;2	14;26	6;5	26;17	8;8	14;25	6;1	22;13
ENSMUSG00000028159:137638448-137636955	ENSMUSG00000028159	Dapp1	3	chr3:137638448	utr3	chr3:137636955	utr3	0.11812	-0.53222	0.54284	KO_Up	KO_Down	KO_Up	-0.33122	6;6	10;16	14;8	36;20	5;9	18;14	11;13	25;11
ENSMUSG00000028161:136635653-136641992	ENSMUSG00000028161	Ppp3ca	18	chr3:136635653	intron	chr3:136641992	utr3	-9.94269	-1.33428	0.40789	KO_Down	KO_Down	KO_Up	-0.52367	0;2	107;132	0;0	163;136	0;1	146;236	1;2	220;52
ENSMUSG00000028163:135318178-135290642	ENSMUSG00000028163	Nfkb1	7	chr3:135318178	utr3	chr3:135290642	utr3	-1.18024	-11.6872	0.16059	KO_Down	KO_Down	KO_Up	-0.23279	2;1	5;6	0;2	13;6	0;0	5;8	3;2	12;5
ENSMUSG00000028184:148631626-148521728	ENSMUSG00000028184	Adgrl2	15	chr3:148631626	intron	chr3:148521728	utr3	8.38467	12.576	11.6406	KO_Up	KO_Up	KO_Up	12.4331	0;0	130;194	1;0	203;169	0;5	180;102	1;3	246;69
ENSMUSG00000028188:146196647-146162957	ENSMUSG00000028188	Spata1	2	chr3:146196647	intron	chr3:146162957	utr3	0.65615	0.54492	0.54548	KO_Up	KO_Up	KO_Up	0.84239	1;1	3;2	3;0	0;0	1;5	0;0	1;1	3;0
ENSMUSG00000028194:145527225-145600031	ENSMUSG00000028194	Ddah1	6	chr3:145527225	intron	chr3:145600031	utr3	8.77022	11.8779	10.9665	KO_Up	KO_Up	KO_Up	9.37716	0;0	48;78	2;0	83;104	1;3	77;124	4;0	111;39
ENSMUSG00000028223:15918906-15917240	ENSMUSG00000028223	Decr1	5	chr4:15918906	utr3	chr4:15917240	utr3	-0.0194	0.18457	0.02242	KO_Down	KO_Up	KO_Up	-0.05645	477;755	26;39	947;758	42;32	844;1276	34;33	1117;567	52;24
ENSMUSG00000028224:15981747-15992587	ENSMUSG00000028224	Nbn	4	chr4:15981747	exon	chr4:15992587	utr3	0.49748	0.85816	0.87819	KO_Up	KO_Up	KO_Up	0.70195	1;3	7;15	4;4	24;12	6;3	13;26	6;1	11;4
ENSMUSG00000028229:19598657-19606207	ENSMUSG00000028229	Rmdn1	6	chr4:19598657	intron	chr4:19606207	utr3	9.67843	7.97799	9.08653	KO_Up	KO_Up	KO_Up	10.7157	0;0	16;18	2;0	22;8	1;0	17;27	2;0	35;22
ENSMUSG00000028232:3556851-3549276	ENSMUSG00000028232	Tmem68	6	chr4:3556851	intron	chr4:3549276	utr3	-0.3904	-8.79236	1.35633	KO_Down	KO_Down	KO_Up	1.99432	1;0	43;54	0;1	70;24	0;0	58;62	1;2	67;29
ENSMUSG00000028251:21760334-21758185	ENSMUSG00000028251	Tstd3	3	chr4:21760334	intron	chr4:21758185	utr3	0.09017	-0.7765	0.66042	KO_Up	KO_Down	KO_Up	0.40354	2;6	18;15	7;4	25;14	2;4	17;17	12;2	31;11
ENSMUSG00000028252:21748349-21750545	ENSMUSG00000028252	Ccnc	8	chr4:21748349	utr3	chr4:21750545	utr3	3.02469	2.90068	2.21777	KO_Up	KO_Up	KO_Up	1.97565	0;1	14;20	5;4	27;11	1;9	12;22	4;1	21;16
ENSMUSG00000028256:144847858-144859647	ENSMUSG00000028256	Odf2l	5	chr3:144847858	intron	chr3:144859647	utr3	1.18766	-0.09859	2.74953	KO_Up	KO_Down	KO_Up	2.28884	0;1	5;3	1;2	6;4	1;0	4;1	2;4	2;2
ENSMUSG00000028261:24901967-24903498	ENSMUSG00000028261	Ndufaf4	4	chr4:24901967	exon	chr4:24903498	utr3	0.45979	0.83065	1.17302	KO_Up	KO_Up	KO_Up	-0.2941	1;3	14;25	5;2	24;35	1;8	27;29	8;1	34;18
ENSMUSG00000028266:143894884-143894481	ENSMUSG00000028266	Lmo4	4	chr3:143894884	utr3	chr3:143894481	utr3	-1.13816	-0.8895	0.36904	KO_Down	KO_Down	KO_Up	-1.17251	3;6	112;182	3;2	267;155	3;2	146;217	8;3	178;110
ENSMUSG00000028271:142477880-142489363	ENSMUSG00000028271	Gtf2b	5	chr3:142477880	intron	chr3:142489363	utr3	10.5209	11.0613	11.1736	KO_Up	KO_Up	KO_Up	11.0389	0;0	157;212	3;0	260;190	2;2	180;266	3;1	296;85
ENSMUSG00000028278:32998893-33022177	ENSMUSG00000028278	Rragd	4	chr4:32998893	intron	chr4:33022177	utr3	-0.28898	0.65865	0.33914	KO_Down	KO_Up	KO_Up	1.06094	0;2	16;38	1;1	42;22	1;3	24;40	2;1	42;20
ENSMUSG00000028282:32644254-32653263	ENSMUSG00000028282	Casp8ap2	14	chr4:32644254	exon	chr4:32653263	utr3	-10.8568	-0.14411	0.68586	KO_Down	KO_Down	KO_Up	1.2273	1;4	21;22	0;0	28;17	2;3	21;20	6;1	27;4
ENSMUSG00000028284:31985321-32023463	ENSMUSG00000028284	Map3k7	13	chr4:31985321	intron	chr4:32023463	utr3	-0.20981	1.33742	1.89146	KO_Down	KO_Up	KO_Up	-10.8731	1;0	172;242	1;0	262;171	1;2	221;190	3;1	264;147
ENSMUSG00000028293:34669537-34663257	ENSMUSG00000028293	Slc35a1	5	chr4:34669537	exon	chr4:34663257	utr3	12.4071	11.9256	11.3056	KO_Up	KO_Up	KO_Up	12.1944	0;0	217;329	9;3	356;199	2;7	291;256	8;0	369;156
ENSMUSG00000028295:34775857-34768801	ENSMUSG00000028295	Smim8	3	chr4:34775857	intron	chr4:34768801	utr3	1.39797	0.13386	1.00052	KO_Up	KO_Up	KO_Up	1.30684	0;1	6;4	4;0	12;3	1;1	10;23	3;0	16;8
ENSMUSG00000028318:45032358-45033691	ENSMUSG00000028318	Polr1e	2	chr4:45032358	utr3	chr4:45033691	utr3	0.04649	-0.03868	0.0515	KO_Up	KO_Down	KO_Up	-0.01987	25;39	0;4	63;41	3;1	37;39	3;3	60;19	2;1
ENSMUSG00000028328:46114563-46116030	ENSMUSG00000028328	Tmod1	2	chr4:46114563	utr3	chr4:46116030	utr3	0.03521	-0.01808	0.24703	KO_Up	KO_Down	KO_Up	-0.06318	7;20	37;46	24;20	55;78	16;18	58;51	38;12	81;37
ENSMUSG00000028344:48430943-48431952	ENSMUSG00000028344	Invs	3	chr4:48430943	utr3	chr4:48431952	utr3	11.3216	11.4132	8.99844	KO_Up	KO_Up	KO_Up	10.3574	0;0	14;22	1;4	14;10	7;2	22;21	1;0	15;9
ENSMUSG00000028345:48470057-48462812	ENSMUSG00000028345	Tex10	3	chr4:48470057	exon	chr4:48462812	exon	0.95792	0.48989	0.57772	KO_Up	KO_Up	KO_Up	0.18814	5;10	8;17	20;18	14;6	18;11	12;7	20;4	16;0
ENSMUSG00000028364:63932173-63878025	ENSMUSG00000028364	Tnc	3	chr4:63932173	exon	chr4:63878025	utr3	11.2767	10.4927	10.6404	KO_Up	KO_Up	KO_Up	9.35424	0;0	24;40	1;3	40;41	0;3	26;48	1;3	87;23
ENSMUSG00000028369:58130839-58042901	ENSMUSG00000028369	Svep1	7	chr4:58130839	intron	chr4:58042901	utr3	-0.31333	2.72587	2.2435	KO_Down	KO_Up	KO_Up	2.23851	1;0	31;58	1;0	66;57	5;3	36;52	5;0	67;23
ENSMUSG00000028370:65121706-65275744	ENSMUSG00000028370	Pappa	2	chr4:65121706	intron	chr4:65275744	utr3	-0.6823	0.47642	0.96551	KO_Down	KO_Up	KO_Up	-8.59877	2;0	1;4	1;0	1;3	1;2	1;3	2;1	2;0
ENSMUSG00000028383:59611453-59618687	ENSMUSG00000028383	Hsdl2	6	chr4:59611453	intron	chr4:59618687	utr3	0.75272	1.14634	1.77352	KO_Up	KO_Up	KO_Up	2.27625	0;1	48;77	1;1	79;83	0;3	85;89	2;1	93;31
ENSMUSG00000028398:75195721-75195592	ENSMUSG00000028398	Dmac1	2	chr4:75195721	utr3	chr4:75195592	utr3	0.10037	0.06769	0.25352	KO_Up	KO_Up	KO_Up	-0.20012	72;143	56;96	149;131	108;65	127;119	70;90	166;70	95;24
ENSMUSG00000028399:76232576-76109552	ENSMUSG00000028399	Ptprd	9	chr4:76232576	intron	chr4:76109552	intron	9.74108	8.27892	10.828	KO_Up	KO_Up	KO_Up	11.2736	0;0	1;4	3;0	3;5	1;0	1;9	3;2	4;2
ENSMUSG00000028403:82772303-82717717	ENSMUSG00000028403	Zdhhc21	18	chr4:82772303	utr5	chr4:82717717	utr3	-0.11076	-0.29023	0.10083	KO_Down	KO_Down	KO_Up	-0.05179	463;747	66;101	727;609	113;95	637;479	104;121	880;487	146;52
ENSMUSG00000028405:40173317-40198333	ENSMUSG00000028405	Aco1	2	chr4:40173317	intron	chr4:40198333	utr3	-1.36872	0.40494	0.61532	KO_Down	KO_Up	KO_Up	0.93899	1;1	252;388	1;0	481;350	0;3	302;402	3;0	490;144
ENSMUSG00000028409:40748550-40737117	ENSMUSG00000028409	Smu1	6	chr4:40748550	exon	chr4:40737117	utr3	2.10396	1.34052	0.43642	KO_Up	KO_Up	KO_Up	1.07189	2;1	518;841	12;5	882;717	5;4	735;941	2;2	1019;345
ENSMUSG00000028411:40686469-40686241	ENSMUSG00000028411	Aptx	7	chr4:40686469	utr3	chr4:40686241	utr3	-0.07563	-0.06934	0.12139	KO_Down	KO_Down	KO_Up	-0.22079	108;192	22;34	159;160	36;43	160;151	25;46	186;179	43;29
ENSMUSG00000028419:40950549-40965301	ENSMUSG00000028419	Chmp5	6	chr4:40950549	exon	chr4:40965301	utr3	0.61912	2.94212	1.7144	KO_Up	KO_Up	KO_Up	0.53526	1;0	380;711	0;2	735;505	4;8	551;1039	5;0	887;351
ENSMUSG00000028420:53846954-53860590	ENSMUSG00000028420	Tmem38b	5	chr4:53846954	intron	chr4:53860590	utr3	-0.52906	0.48342	0.25416	KO_Down	KO_Up	KO_Up	-0.36027	2;6	17;26	3;3	31;5	1;10	11;18	6;4	18;2
ENSMUSG00000028426:55354439-55391204	ENSMUSG00000028426	Rad23b	18	chr4:55354439	intron	chr4:55391204	utr3	9.61002	9.84404	13.0827	KO_Up	KO_Up	KO_Up	10.688	0;0	2168;3437	1;1	3973;2959	0;3	2911;4101	2;2	4306;1931
ENSMUSG00000028427:41035402-41034193	ENSMUSG00000028427	Aqp7	3	chr4:41035402	intron	chr4:41034193	utr3	-0.04863	-1.71754	0.41418	KO_Down	KO_Down	KO_Up	-0.37445	1;2	2;12	1;2	11;7	1;0	6;13	3;1	11;2
ENSMUSG00000028433:41246530-41229784	ENSMUSG00000028433	Ubap2	12	chr4:41246530	intron	chr4:41229784	exon	2.29047	1.8583	2.44508	KO_Up	KO_Up	KO_Up	2.15384	1;0	215;384	5;1	387;303	1;4	353;477	4;3	486;244
ENSMUSG00000028436:41294027-41293011	ENSMUSG00000028436	Dcaf12	15	chr4:41294027	exon	chr4:41293011	utr3	1.75541	-9.67432	0.04784	KO_Up	KO_Down	KO_Up	-9.4143	1;0	365;546	3;1	592;522	0;0	502;651	1;0	676;424
ENSMUSG00000028438:41421691-41391607	ENSMUSG00000028438	Kif24	3	chr4:41421691	intron	chr4:41391607	utr3	11.306	9.24692	10.1424	KO_Up	KO_Up	KO_Up	10.4411	0;0	4;1	6;1	5;1	0;3	0;4	3;1	4;0
ENSMUSG00000028452:42989853-42980343	ENSMUSG00000028452	Vcp	6	chr4:42989853	intron	chr4:42980343	utr3	2.16323	3.01251	1.61689	KO_Up	KO_Up	KO_Up	-9.29095	0;1	3124;4663	2;3	4917;4223	4;6	3499;3743	3;0	5323;1912
ENSMUSG00000028455:43028557-43028021	ENSMUSG00000028455	Stoml2	3	chr4:43028557	intron	chr4:43028021	utr3	2.31944	1.09493	1.04844	KO_Up	KO_Up	KO_Up	-0.1571	0;1	197;294	2;5	370;326	0;3	343;282	0;2	434;125
ENSMUSG00000028456:43180533-43264869	ENSMUSG00000028456	Unc13b	5	chr4:43180533	exon	chr4:43264869	utr3	10.1332	11.3856	11.5338	KO_Up	KO_Up	KO_Up	11.9528	0;0	7;20	1;1	12;19	2;5	13;32	3;1	20;8
ENSMUSG00000028464:43515682-43514711	ENSMUSG00000028464	Tpm2	8	chr4:43515682	utr3	chr4:43514711	utr3	0.45424	0.46329	1.4186	KO_Up	KO_Up	KO_Up	1.18537	27;34	977;1653	49;53	1601;1474	55;48	1498;1931	141;72	1985;909
ENSMUSG00000028465:43559351-43555655	ENSMUSG00000028465	Tln1	9	chr4:43559351	exon	chr4:43555655	exon	0.88307	0.56219	1.50118	KO_Up	KO_Up	KO_Up	0.57994	35;74	127;240	147;137	220;193	85;92	173;173	276;119	189;117
ENSMUSG00000028468:43583089-43587484	ENSMUSG00000028468	Rgp1	3	chr4:43583089	utr3	chr4:43587484	utr3	3.33463	1.57722	2.41193	KO_Up	KO_Up	KO_Up	1.2646	0;1	215;307	8;3	269;260	2;1	276;231	5;1	274;152
ENSMUSG00000028475:43732079-43738555	ENSMUSG00000028475	Spaar	2	chr4:43732079	utr3	chr4:43738555	intron	-0.33109	-0.17627	0.01446	KO_Down	KO_Down	KO_Up	-0.28405	5;14	1;0	14;6	5;1	7;5	2;0	14;8	0;1
ENSMUSG00000028476:43944519-43944803	ENSMUSG00000028476	Reck	3	chr4:43944519	utr3	chr4:43944803	utr3	8.59958	8.21214	8.58962	KO_Up	KO_Up	KO_Up	9.28741	0;0	0;3	0;2	2;0	2;0	0;0	2;0	0;0
ENSMUSG00000028483:83353233-83371574	ENSMUSG00000028483	Snapc3	6	chr4:83353233	intron	chr4:83371574	utr3	13.982	10.8047	10.78	KO_Up	KO_Up	KO_Up	13.1377	0;0	32;41	5;2	40;23	4;1	38;34	5;0	45;28
ENSMUSG00000028494:86586101-86574942	ENSMUSG00000028494	Plin2	8	chr4:86586101	exon	chr4:86574942	utr3	1.02279	0.52317	1.01039	KO_Up	KO_Up	KO_Up	0.79287	6;6	1758;2544	12;20	2829;2490	13;8	2643;2647	17;14	3115;2182
ENSMUSG00000028525:102464009-102464452	ENSMUSG00000028525	Pde4b	7	chr4:102464009	utr3	chr4:102464452	utr3	9.93507	11.2905	11.9454	KO_Up	KO_Up	KO_Up	10.1668	0;0	8;22	3;0	27;19	2;2	19;22	8;2	29;20
ENSMUSG00000028527:101321739-101324189	ENSMUSG00000028527	Ak4	2	chr4:101321739	utr3	chr4:101324189	utr3	0.22491	-0.25227	0.44979	KO_Up	KO_Down	KO_Up	0.68567	5;4	74;103	8;2	78;78	3;5	85;105	4;5	84;42
ENSMUSG00000028551:109518351-109518073	ENSMUSG00000028551	Cdkn2c	2	chr4:109518351	utr3	chr4:109518073	utr3	-0.31369	0.31478	0.69726	KO_Down	KO_Up	KO_Up	0.37215	2;4	2;9	4;2	8;7	6;6	7;8	5;2	3;2
ENSMUSG00000028552:109236329-109245010	ENSMUSG00000028552	Eps15	15	chr4:109236329	intron	chr4:109245010	utr3	0.44069	-11.3052	0.93019	KO_Up	KO_Down	KO_Up	-0.41281	1;3	90;165	1;5	170;117	0;0	147;164	3;4	179;124
ENSMUSG00000028556:98953538-98848537	ENSMUSG00000028556	Dock7	13	chr4:98953538	exon	chr4:98848537	exon	1.92754	2.81559	0.33293	KO_Up	KO_Up	KO_Up	2.27693	0;1	12;25	2;2	26;18	2;6	5;15	0;1	13;13
ENSMUSG00000028559:109020185-108919291	ENSMUSG00000028559	Osbpl9	21	chr4:109020185	intron	chr4:108919291	utr3	10.2409	12.7668	13.0626	KO_Up	KO_Up	KO_Up	NA	0;0	61;101	0;2	103;116	0;4	101;175	1;3	170;93
ENSMUSG00000028560:98814867-98823776	ENSMUSG00000028560	Usp1	8	chr4:98814867	exon	chr4:98823776	utr3	0.2216	1.70766	0.26153	KO_Up	KO_Up	KO_Up	1.01409	3;3	165;289	4;6	352;256	5;21	249;311	6;2	324;135
ENSMUSG00000028573:95627823-95815167	ENSMUSG00000028573	Fggy	4	chr4:95627823	intron	chr4:95815167	utr3	11.936	11.3607	11.705	KO_Up	KO_Up	KO_Up	NA	0;0	12;25	5;2	24;20	4;1	26;25	3;2	33;9
ENSMUSG00000028582:108489543-108491315	ENSMUSG00000028582	Cc2d1b	3	chr4:108489543	intron	chr4:108491315	utr3	1.10327	0.65176	0.98636	KO_Up	KO_Up	KO_Up	-0.034	1;4	171;255	5;7	248;219	1;8	204;266	7;4	298;148
ENSMUSG00000028608:107754313-107754994	ENSMUSG00000028608	Czib	2	chr4:107754313	utr3	chr4:107754994	utr3	0.15291	0.33938	0.1528	KO_Up	KO_Up	KO_Up	-0.08519	132;227	15;26	245;236	12;14	202;424	24;14	341;143	26;7
ENSMUSG00000028609:107738120-107744583	ENSMUSG00000028609	Magoh	3	chr4:107738120	exon	chr4:107744583	utr3	0.67137	0.26917	0.83671	KO_Up	KO_Up	KO_Up	1.13089	3;4	1680;2736	9;4	2830;2066	8;0	2011;2421	11;0	2813;769
ENSMUSG00000028613:107721629-107734028	ENSMUSG00000028613	Lrp8	11	chr4:107721629	intron	chr4:107734028	utr3	-0.36326	2.17638	1.41699	KO_Down	KO_Up	KO_Up	0.70094	1;0	39;61	1;0	81;63	3;3	61;73	2;1	92;32
ENSMUSG00000028614:107239515-107273539	ENSMUSG00000028614	Ndc1	5	chr4:107239515	intron	chr4:107273539	utr3	-9.93436	-9.68048	1.37439	KO_Down	KO_Down	KO_Up	0.69807	0;1	99;168	0;0	195;143	0;0	160;194	3;0	241;82
ENSMUSG00000028617:107091048-107090712	ENSMUSG00000028617	Lrrc42	2	chr4:107091048	exon	chr4:107090712	utr3	2.11571	2.68269	2.05789	KO_Up	KO_Up	KO_Up	1.08045	1;0	828;1305	2;3	1326;1066	3;4	998;1170	2;1	1152;385
ENSMUSG00000028621:106941997-106943022	ENSMUSG00000028621	Cyb5rl	2	chr4:106941997	utr3	chr4:106943022	utr3	0.22224	0.22132	0.07986	KO_Up	KO_Up	KO_Up	0.07489	29;52	10;29	64;53	25;11	41;59	12;18	39;35	17;14
ENSMUSG00000028629:120779450-120778398	ENSMUSG00000028629	Exo5	2	chr4:120779450	exon	chr4:120778398	utr3	9.34305	11.4462	11.022	KO_Up	KO_Up	KO_Up	11.7745	0;0	73;106	0;1	114;58	2;2	71;105	0;2	106;36
ENSMUSG00000028633:120397664-120397350	ENSMUSG00000028633	Ctps	5	chr4:120397664	utr3	chr4:120397350	utr3	11.8165	9.92847	9.34852	KO_Up	KO_Up	KO_Up	10.1977	0;0	50;71	6;2	70;80	2;0	40;63	0;1	68;38
ENSMUSG00000028647:123805631-123806042	ENSMUSG00000028647	Mycbp	6	chr4:123805631	utr3	chr4:123806042	utr3	0.80631	-0.42118	1.52488	KO_Up	KO_Down	KO_Up	0.02112	3;1	157;278	5;4	275;250	5;0	269;511	6;7	382;130
ENSMUSG00000028649:123528650-123289769	ENSMUSG00000028649	Macf1	63	chr4:123528650	intron	chr4:123289769	exon	12.242	16.2147	12.9056	KO_Up	KO_Up	KO_Up	11.8956	0;0	259;395	1;1	379;367	3;5	284;411	2;0	460;139
ENSMUSG00000028651:123028897-123020908	ENSMUSG00000028651	Ppie	2	chr4:123028897	exon	chr4:123020908	utr3	9.66667	11.1842	11.5732	KO_Up	KO_Up	KO_Up	9.9011	0;0	42;70	3;0	61;60	6;2	67;68	3;1	52;16
ENSMUSG00000028653:122942111-122948727	ENSMUSG00000028653	Trit1	3	chr4:122942111	intron	chr4:122948727	utr3	11.331	9.7549	10.7386	KO_Up	KO_Up	KO_Up	9.80709	0;0	103;186	2;3	168;159	1;1	157;214	2;1	206;70
ENSMUSG00000028654:122896134-122896270	ENSMUSG00000028654	Mycl	2	chr4:122896134	utr3	chr4:122896270	utr3	-1.46308	-0.15768	1.1681	KO_Down	KO_Down	KO_Up	0.14726	3;2	17;37	2;0	36;28	3;1	19;29	7;1	29;3
ENSMUSG00000028655:122854736-122840645	ENSMUSG00000028655	Mfsd2a	2	chr4:122854736	exon	chr4:122840645	utr3	0.31777	0.90341	0.48493	KO_Up	KO_Up	KO_Up	-0.37485	0;2	299;556	2;1	557;464	2;3	390;746	2;1	627;283
ENSMUSG00000028656:122778804-122765228	ENSMUSG00000028656	Cap1	8	chr4:122778804	intron	chr4:122765228	exon	1.35491	-8.32305	2.30182	KO_Up	KO_Down	KO_Up	2.40763	1;0	129;169	0;3	182;175	0;0	143;217	3;2	219;76
ENSMUSG00000028668:135731977-135730679	ENSMUSG00000028668	Eloa	8	chr4:135731977	utr3	chr4:135730679	utr3	-11.5327	-0.27658	0.29915	KO_Down	KO_Down	KO_Up	-1.17349	0;4	77;110	0;0	129;107	2;2	86;160	0;3	130;44
ENSMUSG00000028669:135703334-135702914	ENSMUSG00000028669	Pithd1	3	chr4:135703334	utr3	chr4:135702914	utr3	-0.12755	-0.38949	0.03256	KO_Down	KO_Down	KO_Up	-3.03475	3;4	515;876	4;4	909;809	2;5	655;1235	6;2	1173;418
ENSMUSG00000028672:135687561-135689923	ENSMUSG00000028672	Hmgcl	4	chr4:135687561	intron	chr4:135689923	utr3	0.09157	0.05327	1.07921	KO_Up	KO_Up	KO_Up	-10.6662	3;3	1929;3136	6;2	3081;3214	4;3	2629;3145	7;4	3521;1075
ENSMUSG00000028676:135596340-135597207	ENSMUSG00000028676	Srsf10	7	chr4:135596340	utr3	chr4:135597207	utr3	-1.29673	1.85412	0.24096	KO_Down	KO_Up	KO_Up	-10.0594	0;2	33;41	1;0	73;38	2;8	42;88	1;1	50;17
ENSMUSG00000028687:116675968-116676626	ENSMUSG00000028687	Mutyh	2	chr4:116675968	exon	chr4:116676626	utr3	-1.0649	1.22692	0.73278	KO_Down	KO_Up	KO_Up	-0.88581	1;1	6;17	0;1	12;13	0;3	5;7	4;0	15;8
ENSMUSG00000028688:116662033-116661199	ENSMUSG00000028688	Toe1	5	chr4:116662033	utr3	chr4:116661199	utr3	0.21208	-0.21025	0.16266	KO_Up	KO_Down	KO_Up	0.1233	37;54	28;59	73;53	56;44	31;61	45;57	66;30	58;23
ENSMUSG00000028691:116546023-116557566	ENSMUSG00000028691	Prdx1	3	chr4:116546023	intron	chr4:116557566	utr3	0.30486	0.45261	0.10336	KO_Up	KO_Up	KO_Up	0.54789	1;9	2;3	12;16	11;3	14;11	5;3	12;7	2;3
ENSMUSG00000028692:116505248-116493707	ENSMUSG00000028692	Akr1a1	9	chr4:116505248	intron	chr4:116493707	utr3	0.84493	1.09568	1.66417	KO_Up	KO_Up	KO_Up	2.49753	2;1	2838;4443	4;3	5015;4394	3;5	4064;5619	7;3	5655;2363
ENSMUSG00000028693:116468515-116458806	ENSMUSG00000028693	Nasp	9	chr4:116468515	exon	chr4:116458806	utr3	1.52599	0.93038	0.25902	KO_Up	KO_Up	KO_Up	-11.2756	2;2	390;646	6;8	615;555	5;3	477;662	5;0	682;210
ENSMUSG00000028696:116372609-116395431	ENSMUSG00000028696	Ipp	3	chr4:116372609	exon	chr4:116395431	utr3	1.0553	1.70093	1.34202	KO_Up	KO_Up	KO_Up	-0.47303	0;2	5;16	1;3	12;7	0;6	5;14	5;0	16;4
ENSMUSG00000028700:116016634-116017040	ENSMUSG00000028700	Pomgnt1	4	chr4:116016634	utr3	chr4:116017040	utr3	1.06666	1.24345	2.30474	KO_Up	KO_Up	KO_Up	0.4333	0;3	262;464	7;1	461;386	3;6	349;549	8;9	542;184
ENSMUSG00000028702:115979493-115954194	ENSMUSG00000028702	Rad54l	3	chr4:115979493	intron	chr4:115954194	utr3	7.8955	9.33643	9.78579	KO_Up	KO_Up	KO_Up	11.4771	0;0	76;123	0;1	134;98	1;2	89;146	1;1	130;29
ENSMUSG00000028709:115689010-115693379	ENSMUSG00000028709	Mob3c	3	chr4:115689010	intron	chr4:115693379	utr3	-0.57268	1.009	1.50185	KO_Down	KO_Up	KO_Up	0.81617	2;2	251;448	2;1	518;356	8;0	343;313	7;1	382;102
ENSMUSG00000028718:114900200-114900392	ENSMUSG00000028718	Stil	3	chr4:114900200	utr3	chr4:114900392	utr3	11.6041	11.5591	8.526	KO_Up	KO_Up	KO_Up	13.3324	0;0	4;10	3;7	15;8	2;6	9;7	1;1	22;5
ENSMUSG00000028729:118482866-118483180	ENSMUSG00000028729	Ebna1bp2	4	chr4:118482866	exon	chr4:118483180	utr3	2.1932	0.10194	0.99625	KO_Up	KO_Up	KO_Up	1.8103	2;0	228;406	5;6	398;319	0;3	343;377	5;0	449;149
ENSMUSG00000028744:139025841-139021340	ENSMUSG00000028744	Slc66a1	2	chr4:139025841	utr3	chr4:139021340	utr3	-0.01985	0.00289	0.04938	KO_Down	KO_Up	KO_Up	0.00612	33;57	2;1	66;52	2;3	71;113	3;3	105;54	2;1
ENSMUSG00000028745:139005557-139019126	ENSMUSG00000028745	Capzb	7	chr4:139005557	intron	chr4:139019126	utr3	1.57728	2.9066	1.17376	KO_Up	KO_Up	KO_Up	0.79288	1;0	334;494	1;3	575;292	2;7	378;450	3;0	670;335
ENSMUSG00000028756:138040890-138040722	ENSMUSG00000028756	Pink1	4	chr4:138040890	utr3	chr4:138040722	utr3	-1.1264	-0.27337	0.09136	KO_Down	KO_Down	KO_Up	0.24486	6;18	217;382	8;5	378;309	15;11	376;446	32;7	520;276
ENSMUSG00000028763:137250813-137297939	ENSMUSG00000028763	Hspg2	5	chr4:137250813	intron	chr4:137297939	utr3	-0.8185	0.6944	0.32409	KO_Down	KO_Up	KO_Up	0.25747	7;4	1256;2177	3;4	1975;1956	9;14	1701;2121	12;3	2835;796
ENSMUSG00000028771:21211095-21191643	ENSMUSG00000028771	Ptpn12	13	chr5:21211095	intron	chr5:21191643	utr3	0.65345	1.11055	2.07095	KO_Up	KO_Up	KO_Up	-9.25552	1;0	266;430	1;1	456;360	1;2	399;407	2;3	576;249
ENSMUSG00000028772:130219088-130209885	ENSMUSG00000028772	Zcchc17	8	chr4:130219088	intron	chr4:130209885	utr3	0.77207	1.5958	1.22949	KO_Up	KO_Up	KO_Up	-1.0385	1;1	163;260	2;2	282;227	4;4	248;280	2;3	283;132
ENSMUSG00000028796:128606711-128646666	ENSMUSG00000028796	Phc2	7	chr4:128606711	intron	chr4:128646666	utr3	9.67086	9.49645	10.6088	KO_Up	KO_Up	KO_Up	10.1643	0;0	356;686	0;3	666;591	1;1	458;594	2;2	793;181
ENSMUSG00000028797:129501945-129502317	ENSMUSG00000028797	Tmem234	4	chr4:129501945	utr3	chr4:129502317	utr3	0.67719	0.30026	0.16897	KO_Up	KO_Up	KO_Up	0.04032	21;20	322;509	48;32	487;450	38;27	485;730	46;15	702;364
ENSMUSG00000028799:128683050-128667983	ENSMUSG00000028799	Zfp362	5	chr4:128683050	intron	chr4:128667983	utr3	-0.3097	0.5085	1.57316	KO_Down	KO_Up	KO_Up	-1.4685	1;1	50;57	1;1	71;71	0;3	56;51	3;3	86;40
[truncated: 8,822 more rows]

## Sheet: APA_E18.5
EVENT	GENE_ID	GENE_SYMBOL	polyA_sites	PROX_mm10	PROX_type	DISTAL_mm10	DISTAL_type	FC_PROX_M2KO	FC_PROX_M3KO	FC_PROX_DKO	KEY_M2KO	KEY_M3KO	KEY_DKO	FC_TIME	READS_WT_PROX	READS_WT_DIST	READS_M2KO_PROX	READS_M2KO_DIST	READS_M3KO_PROX	READS_M3KO_DIST	READS_DKO_PROX	READS_DKO_DIST
[truncated: 10,782 more rows]
