# Supplementary material for: The X-linked splicing regulator MBNL3 has been co-opted to restrict placental growth in eutherians
Source: PLoS Biol. 2022 Apr 27;20(4):e3001615. doi: 10.1371/journal.pbio.3001615 (PMC9084524; doi:10.1371/journal.pbio.3001615)
Supplement: S10 Table — For each stage and KO comparison, the log2 FC and FDR-adjusted P value (padj) are provided for each expressed gene. Mbnl3-specific genes at E13.5 are defined as those differentially expressed in the M3KO and DKO comparisons but not in the M2KO one. Genes with a potential role in nutrient uptake are highlighted in green. DKO, double knockout; FC, fold change; FDR, false discovery rate; KO, knockout; M2KO, Mbnl2 knockout; M3KO, Mbnl3 knockout. (XLSX) [file pbio.3001615.s020.xlsx]

## Sheet: DKO vs WT E13.5
GeneSymbol	mean expression	log2FC	padj
Cyp46a1	163.025	1.19783	5.01112e-20
Ceacam1	2959.17	1.10586	1.79802e-45
Prl3d1	4995.97	1.03334	6.70015e-24
BC053393	284.159	0.972386	2.80568e-14
Slco2a1	20209.6	0.873863	8.48462e-34
Lipg	11701.6	0.837919	5.33695e-32
Slc22a17	443.23	0.775035	3.78605e-10
Slc2a3	2625.21	0.742017	4.01428e-11
Prtg	319.592	0.735928	4.97248e-08
Kif5c	1560.7	0.734158	5.06621e-14
Mmp11	1618.92	0.646053	1.05173e-10
Dnase1l3	5840.81	0.633575	2.58272e-09
Bmp1	7192.52	0.62902	1.83088e-17
Srxn1	1449.43	0.603126	1.71314e-09
Fbln1	14105.2	0.597295	1.56778e-10
Cacng5	247.853	0.570549	5.22098e-05
Tcf7	516.396	0.566961	1.41414e-05
Wfdc2	4970.68	0.56256	1.3032e-08
Kcnk5	3366.07	0.558516	7.54624e-12
D630045J12Rik	907.604	0.552425	3.81326e-05
Slc46a1	1671.44	0.552083	1.32308e-07
Prlr	711.833	0.548995	1.41414e-05
Dmrtc1c2	835.127	0.543277	5.59238e-06
Adam19	17613.4	0.536177	3.5473e-10
Ildr1	1772.38	0.535498	2.59673e-08
Sema3e	5366.21	0.532196	4.73273e-09
Igfbp1	96.8255	0.531995	9.54611e-05
Tmem266	114.76	0.522472	0.000282321
Tnc	456.804	0.51857	0.000131695
Mok	223.763	0.517514	0.000424701
Il2rg	6947.76	0.513302	1.53111e-14
Slc12a2	2716.98	0.513196	2.53919e-06
Ankrd45	447.281	0.512976	0.000241278
Eif2ak3	4349.23	0.512061	2.50198e-11
Il1a	355.658	0.510683	0.000726428
Pcsk6	4770.59	0.504356	1.76902e-07
Csf1r	32303.8	0.502315	1.51387e-07
Ccdc85c	154.296	0.496299	0.0011924
Pirt	588.411	0.49572	0.000641738
Chst11	5824.25	0.488068	1.3469e-08
Nos1	2298.51	0.485432	4.21788e-07
Ackr2	1069.51	0.479975	4.67974e-05
Atp6ap1	8848.6	0.479802	7.98452e-10
Gipc2	261.788	0.478902	0.00145159
Fam126a	3530.96	0.475085	4.06144e-07
D130043K22Rik	100.658	0.474994	0.000934371
Tfcp2l1	422.836	0.471883	0.000755186
Slc4a8	1830.12	0.471032	1.86476e-05
Ptprk	2081.26	0.467655	2.50325e-06
Sema6c	337.904	0.467219	0.00112621
Colq	361.777	0.464161	0.00149655
Itgb5	11685.9	0.461454	4.01428e-11
Sec61a2	1812.74	0.46035	1.51363e-05
Mgst3	3957.33	0.46012	1.93713e-06
Jaml	210.956	0.459979	0.00372609
Aldh1a3	12209	0.45869	1.97653e-05
Spsb1	3468.08	0.458686	1.86476e-05
Arhgap33	90.575	0.4491	0.000972827
Gcnt2	4344.57	0.448877	3.84346e-08
Slc19a2	4239.39	0.448541	3.11968e-07
Diras2	2916.19	0.447306	5.01279e-06
Cyp11a1	3670.91	0.447021	3.39734e-05
Il1rn	189.691	0.446923	0.00689305
Adtrp	1074.1	0.443276	0.00011809
Doxl2	298.782	0.443114	0.00671389
Dab2	1883.71	0.442704	0.000116468
Ksr1	1298.89	0.44215	0.000397179
Vill	609.849	0.43744	0.0010291
Slc22a5	12638.7	0.435805	1.41645e-10
Col4a2	65895.9	0.435616	1.18643e-08
Stc1	283.954	0.431651	0.00666601
Cyp17a1	2520.26	0.431305	0.000349749
Acvr2b	2480.03	0.430464	1.27649e-06
Sh2b2	1111.08	0.430311	0.000515717
Tmprss2	3551.82	0.430116	1.54289e-05
Serinc2	1001.24	0.429367	0.000166663
Selenon	5566.9	0.426422	1.33986e-06
Psg22	13299.3	0.425009	5.38104e-07
Lamp1	45509	0.423311	3.72384e-13
Ppp1r3f	2811.61	0.418413	0.000152049
Dsg2	19051	0.417342	4.21788e-07
Ntn1	4682.47	0.415534	1.77785e-06
Pdgfra	11739.5	0.414848	3.25355e-07
Ckb	5493.73	0.414441	7.84257e-06
Sult1e1	257.281	0.41426	0.010562
Lpgat1	6164.9	0.413877	4.77659e-08
Lama3	164.873	0.412581	0.0124714
Atp2b4	2643.19	0.410301	9.73884e-05
Hmga1	3587.67	0.409535	3.13367e-05
Wdfy1	1103.14	0.408386	0.00490842
Nav3	1000.89	0.407181	0.00113325
Stard13	909.158	0.406318	0.000756179
Ptger4	211.58	0.403937	0.0139562
Copg2	1767.69	0.403858	4.10261e-05
Gcnt1	2225.52	0.402311	0.000108138
Cspg5	779.843	0.401118	0.00279752
Adgrg6	14687.2	0.399674	3.37008e-07
Fryl	5035.49	0.39938	0.000393852
Ret	155.345	0.3983	0.0163547
Pcnx	5527.29	0.39795	0.000393469
Myh14	590.24	0.396865	0.015893
Pam	4945.01	0.395066	2.85337e-05
Cacnb3	1510.21	0.394812	0.000445257
Meis3	193.852	0.393625	0.0158538
Ermp1	2575.61	0.393571	4.49164e-05
Bmp10	70.0581	0.393021	0.00517654
Sap18	500.128	0.392842	0.0100248
Tinagl1	37699.4	0.392841	3.71131e-09
Gna14	1700.23	0.391473	0.000397179
B4galt1	14056.3	0.390851	4.87936e-09
Smoc2	1397.44	0.390159	0.00282365
Tmem189	5204.94	0.390047	2.88247e-06
Itih5	4728.87	0.389002	6.97952e-06
Gldc	338.839	0.388835	0.0124743
Dhrs9	2778.2	0.388096	0.000518066
Ccpg1	3263.19	0.387505	2.30609e-05
Tmem255a	179.315	0.387373	0.0184271
Tspan9	20110.8	0.386342	2.91589e-08
Ptgfrn	2106.14	0.385423	0.00106257
Sele	1201.62	0.385171	0.000776319
Itga2	983.942	0.384658	0.00597541
Ppp2r2c	9904.39	0.384362	8.36994e-08
Ptges	2737.59	0.383721	0.00215847
Clec1b	208.373	0.382801	0.0207195
Sdk1	912.628	0.381894	0.00716925
Cd200	659.16	0.381756	0.00379367
Sema4c	8966.04	0.381412	4.36371e-05
Tex2	12443.6	0.380824	7.79737e-09
Ttc8	253.863	0.380364	0.0213477
Mmp28	3821.92	0.378504	6.99995e-05
Endou	112.151	0.378204	0.0214991
Ghdc	1129.32	0.376376	0.00122784
Gsg1l	235.957	0.376116	0.0282258
Abcc4	300.91	0.375993	0.0207218
Plet1	20292.2	0.375857	1.19133e-07
Zfp608	427.684	0.37484	0.0159537
Cd82	21312.1	0.373898	9.5658e-06
Dpysl3	2214.61	0.373101	0.000522969
Klk6	294.571	0.371466	0.0229187
Tnik	284.25	0.370776	0.0238105
Nwd1	586.713	0.370409	0.0216899
Tbc1d8	1221	0.369844	0.000954966
Sel1l3	1689.85	0.369033	0.00122585
Evpl	740.002	0.368241	0.00565079
Pcsk9	90.5892	0.366626	0.0173636
Slc20a2	1405	0.366284	0.00163975
Sez6l2	201.395	0.365531	0.0353994
Apol6	125.738	0.36502	0.0133556
Pgk1	18092.7	0.36435	1.86476e-05
Mbp	935.179	0.364024	0.0111338
Cyfip2	3407.39	0.362305	0.00120363
Saraf	11413.9	0.362174	8.08726e-08
Chchd10	2324.81	0.361953	8.99618e-05
Atp2a3	4899.53	0.360127	5.52535e-05
Mapk8ip3	3174.06	0.359319	0.000178442
Pygl	4000.79	0.358523	0.000218716
Epb41l1	7013.04	0.35847	1.82849e-05
F3	2024.58	0.358322	0.000639213
L1cam	132.234	0.358287	0.0306454
Il17rb	898.715	0.357395	0.00677297
Asb4	660.675	0.356928	0.0172021
Cd177	69.7543	0.355638	0.0193168
Ighg1	51.1515	0.355632	0.00574348
Gpr137	774.291	0.355487	0.00851289
Tgfbr3	9752.55	0.354555	6.99485e-07
Zdhhc9	3342.12	0.35431	7.15665e-05
Lamb1	23687.9	0.353824	5.60483e-06
Lrrn2	450.071	0.353034	0.0302097
Twsg1	13080.8	0.352852	6.55875e-08
Gpat3	4998.15	0.351133	3.71576e-05
Endod1	5165.86	0.350784	0.00057065
Itpkb	4423.69	0.35017	0.000254497
Nup210	2526.48	0.349942	0.00159147
Socs3	1149.87	0.349126	0.00348934
Tmem108	6347.61	0.348938	0.000208143
Nt5c2	1540.77	0.348746	0.00289674
Pcdh18	618.209	0.348407	0.026534
Scpep1	11974.4	0.348364	3.39488e-05
Prl3d3	143.663	0.348246	0.0332364
S100a16	1045.91	0.347645	0.00568852
Ptprf	10234.9	0.347628	8.65914e-06
Mvb12b	1555.72	0.347555	0.00306006
Vsig10	1176.2	0.346594	0.00564904
Clec2l	43.2909	0.345059	0.00974378
Htra1	1607.41	0.344418	0.0250968
Slc39a10	6582.19	0.344335	0.0011924
Pde4b	524.475	0.344237	0.0469214
Lcp1	11725.7	0.344077	0.000178442
Fam134a	3054.44	0.343961	0.00611474
Ahcy	1899.58	0.343634	0.0105466
Mycn	251.542	0.343351	0.0448513
Mpzl3	2162.32	0.34332	0.00748064
Atp1b1	6179.55	0.343259	0.000111602
Sgce	4678.74	0.343151	4.37228e-05
Psg27	243669	0.342857	0.00190057
Itgb3	23461.6	0.342231	2.85475e-05
Ngef	116.713	0.342189	0.0517571
Abhd2	15853	0.342178	1.87078e-06
Olr1	17155.4	0.341893	0.00327187
Gm13306	689.481	0.341587	0.0165728
Cers6	2264.31	0.341477	0.00278977
Plekhg6	1262.45	0.340768	0.00594421
Rph3a	314.168	0.34048	0.0513043
Kirrel	4800.94	0.340354	2.2841e-05
Tmem37	17331.5	0.339736	0.000112262
Coro2a	3161.67	0.339662	0.000191916
Gpr50	4313.43	0.339236	2.9762e-05
Itga6	6743.12	0.338973	4.40171e-06
Zfr2	183.557	0.33826	0.0561248
Esrrb	378.912	0.338188	0.0431967
Serpinb9c	11763.7	0.338027	0.000191916
Esyt3	81.7406	0.337788	0.0394032
Mcf2l	913.707	0.337725	0.0138735
Rnf128	29669.3	0.336918	5.34987e-05
Sparcl1	2259.17	0.336685	0.0109274
Csf1	1071.95	0.336509	0.0122066
Lamc2	1171.67	0.335792	0.0227218
Pmm1	1495.12	0.335706	0.00829025
Pafah2	1702.12	0.335684	0.00689041
AU018091	7647.8	0.335321	4.51868e-05
Acvr1	2039.54	0.335011	0.00202256
Slc35a5	1484.93	0.33481	0.00258272
Itgb6	372.814	0.334304	0.0591901
Rac3	90.9857	0.334295	0.0165794
Cpt1c	303.99	0.333613	0.0534595
Cmip	2821.02	0.33353	0.00251675
Bdkrb2	1222.68	0.333359	0.00673091
Capg	7130.15	0.332982	8.34039e-06
Nuak1	2350.03	0.331894	0.0110377
Cldn6	1107.5	0.331882	0.0119267
Amt	827.884	0.331691	0.0119267
Pknox1	2159.01	0.331572	0.00102825
Rgl2	1692.42	0.331521	0.00340996
Prl8a6	7325.16	0.330952	0.0569905
C3	60.7278	0.330126	0.0100248
Large2	437.056	0.329957	0.0529566
Svep1	2993.11	0.329719	0.00209769
Lbh	651.054	0.329578	0.0194737
Agrp	248.788	0.329393	0.0572071
Atp1a2	281.075	0.328774	0.0564893
5031439G07Rik	5672.29	0.327943	0.00027471
Mme	7196.27	0.327203	0.00692531
Ttc7	1017	0.327148	0.0177126
Psg25	56953.8	0.325917	0.00188018
Acp7	355.108	0.325871	0.0669999
Stk39	3142.56	0.325702	0.00215847
6030419C18Rik	490.883	0.323784	0.0380878
Cd151	12830.3	0.323515	4.49164e-05
Dpy19l1	2634.43	0.323048	0.000556755
Foxo4	54677.9	0.323034	0.000287694
Rassf7	927.885	0.322684	0.0165216
Syt11	316.288	0.322351	0.0628662
Manba	3101.35	0.321983	0.000188497
Nckap5l	2219.51	0.321811	0.00737556
Hapln3	1017.17	0.320529	0.019523
B4galt2	132.29	0.320181	0.0642009
Bcr	6139.45	0.320082	0.000184943
Rimklb	523.402	0.31952	0.0207195
Art4	451.836	0.319509	0.0434362
Elmo1	1807.03	0.319205	0.00389928
Qsox1	7214.35	0.318975	0.000117929
Golm1	14490.8	0.318846	9.26222e-05
Irs3	4746.45	0.31879	0.000199563
Smoc1	5298.96	0.318772	7.32977e-05
C77080	4008.21	0.318224	0.000279307
Kalrn	1258.22	0.318118	0.0125551
Nmnat2	634.545	0.31805	0.0381591
Smad3	2494.85	0.317822	0.0127099
Ndufv3	2222.6	0.317643	0.00164861
Arvcf	2577.41	0.316797	0.000871948
Sardh	139.42	0.316391	0.0781219
Hadh	9584.18	0.315931	0.000110063
B3galt5	255.937	0.315838	0.0834663
Tspan14	16266.4	0.315628	8.22042e-06
Notch2	7111.44	0.315341	0.000124057
Syna	7066.31	0.315337	0.000208273
Acly	10556.2	0.315264	0.000184943
Sema3f	13285.7	0.315249	0.00322925
Gramd4	1968.76	0.314968	0.0110377
Chdh	6835.19	0.314563	0.0025987
Dolk	1909.71	0.314423	0.00170958
Pdlim7	2565.49	0.31412	0.00278693
Tubb2b	611.6	0.313609	0.0380878
Zfp185	1067.85	0.312982	0.0376653
Mylip	2191.33	0.312147	0.00571455
Neo1	1438.16	0.311968	0.0111167
Anxa5	24135.1	0.311935	3.06383e-06
Glud1	8590.93	0.31177	0.000674171
Galnt7	1603.75	0.311769	0.00817537
Agrn	3502	0.311706	0.0042712
Capn1	4644.3	0.311084	0.00158128
Nkain1	3242.54	0.310476	0.00111313
Idh2	6645.39	0.310388	0.000739192
Tprgl	3452.77	0.310334	0.000960067
Plekhh2	711.799	0.309964	0.0448513
Tmem87b	3505.58	0.309914	0.00061795
Clcn5	3473.22	0.309684	0.00136988
Lclat1	1302.16	0.309611	0.0199514
Slc6a2	13420.7	0.309209	7.10081e-06
Hic1	3309.44	0.309086	0.00108983
Ptpn14	2932.9	0.30892	0.0158679
Mmp12	375.466	0.308865	0.0917651
C1qtnf6	12265.9	0.30834	8.90624e-05
Esyt2	12185.9	0.308197	0.000707618
Map6	460.8	0.308172	0.079333
Map9	1326.38	0.307792	0.0149493
Tchh	362.895	0.307748	0.0817052
Inpp1	166.982	0.307547	0.0855112
Man1c1	5967.24	0.306914	0.00197055
Npc1	6437.38	0.306593	8.36501e-05
Abca4	182.247	0.305919	0.100112
Atp2a1	43.8335	0.305615	0.015893
Gsn	18301.4	0.305317	2.06244e-05
Paqr7	1619.45	0.305196	0.0589713
Canx	41998.9	0.305141	5.03131e-06
Abhd6	6521.1	0.304924	0.00340996
Syt13	1221.97	0.304922	0.0121808
Mpzl1	16224.4	0.304467	1.10672e-05
Fthl17a	14403.5	0.30388	0.000804647
Piwil2	282.224	0.30386	0.0950281
Pls1	460.62	0.303654	0.0767232
Gpc2	385.34	0.303631	0.101249
Myrip	254.783	0.303617	0.0987202
Zc3h7b	2402.4	0.303567	0.0242205
Pramef12	16838.1	0.303188	0.000102976
Hbp1	7569.5	0.303149	0.00155409
Rab25	65.4872	0.303075	0.0491134
Bmp8a	284.18	0.302767	0.0916472
Sept4	3718.37	0.302645	0.00179803
Cdipt	5515.94	0.302297	0.00131389
Frmd4a	7586.69	0.302259	0.00960823
Jkamp	2543.33	0.302031	0.00303855
Cd47	2905.16	0.301874	0.0040908
Disp2	310.41	0.301823	0.0877245
Prdm16	186.22	0.301018	0.0819392
Asap2	1039.6	0.300998	0.0155128
Tmem26	118.742	0.300869	0.0967697
Syne1	1140.01	0.300245	0.0192627
Vstm4	7910.8	0.300172	0.000208143
Wnk2	1018.57	0.299754	0.0308229
Atrnl1	2969.98	0.299343	0.0110377
Arhgap9	1163.44	0.299249	0.0267148
Ldhb	15723.2	0.298595	0.000580655
Fam83b	1111.73	0.298583	0.0213477
Ism1	176.217	0.298456	0.104068
Slc41a1	1299.16	0.298282	0.0188785
Capn2	5116.9	0.297948	0.000161006
Ypel2	1491.39	0.297834	0.0101852
Thsd7a	254.966	0.297566	0.0723944
Prrg3	842.269	0.297234	0.0422172
Cbarp	292.797	0.296854	0.10059
Olfm1	156.653	0.296606	0.10628
Smpdl3a	912.668	0.29595	0.0460581
Gm10339	698.315	0.295831	0.0908638
Slc29a4	55.5848	0.295824	0.0603947
Angpt2	3996.82	0.295645	0.000988755
Hdac4	4585.38	0.295603	0.0143509
Hk1	6096.59	0.295525	0.000161006
Kcnj12	197.143	0.294947	0.106618
Fam102b	5952.91	0.294922	0.00417413
Fkbp9	14006	0.294574	8.31986e-05
Slc44a2	9814.38	0.29428	0.000188497
Fam49a	930.738	0.293832	0.0302097
Ralgps2	3075.56	0.293695	0.00208892
Gm10036	176.413	0.293639	0.050346
Mast2	3725.11	0.293624	0.000641738
Nsmce2	1148.16	0.293621	0.0157179
Arhgdib	3977.35	0.293005	0.00113325
Kcnd1	164.499	0.292856	0.128334
Slc39a5	138.966	0.292787	0.0966829
Tmem40	964.344	0.292276	0.0318314
Plp2	8875.41	0.292197	0.000159235
Tspyl4	232.783	0.292075	0.0847388
Psg20	72.7822	0.291537	0.0740018
Rasd2	152.382	0.291217	0.115058
Cdk14	1669.23	0.29068	0.0110377
Steap3	4639.27	0.29021	0.0113471
Hpgd	766.28	0.290143	0.0999797
Myom2	78.4014	0.290127	0.0242502
Rbpms	2706.34	0.290002	0.00301218
Zfp827	419.946	0.289557	0.11747
Dstn	23863	0.289233	0.000213414
Slc16a6	3096.39	0.288884	0.00628646
Jdp2	2808.54	0.287742	0.00419564
Sema7a	3986.53	0.287738	0.0121867
Tapbp	11802.7	0.287689	0.000888621
Alas1	6573.88	0.28753	0.00122168
Lpcat1	3090.64	0.286951	0.00170752
Pttg1ip	15380.6	0.286809	3.52177e-05
Cnn3	7622.36	0.286806	0.00141738
Lrrc4	275.573	0.286629	0.12571
Myo6	1201.85	0.286444	0.0715287
Crtac1	47.7406	0.285954	0.0319513
Adgra3	9908.7	0.285933	0.000544403
Mipol1	255.866	0.285728	0.129916
Galnt2	6338.85	0.285261	0.000417526
Dzip1l	149.201	0.285092	0.139645
D930015E06Rik	1248.64	0.284942	0.0330855
Pfkfb1	633.391	0.284509	0.0790019
Sort1	2008.36	0.28437	0.00761447
Il2rb	4484.04	0.284248	0.00874098
Abhd4	2498.18	0.283839	0.00406827
Ada	30576.6	0.283806	0.000848686
Mpeg1	281.662	0.283526	0.136367
App	23588.7	0.28298	2.28821e-05
Sh3bgrl3	4447.35	0.282949	0.00301218
Mettl7a2	42.1404	0.282781	0.0238105
Coq2	1815.95	0.282638	0.0133231
Rasa3	2183.6	0.28263	0.00735018
Pax8	373.31	0.282189	0.145759
Mvp	12030.8	0.282038	4.83038e-05
Samd14	277.349	0.281769	0.12867
Pgm2	4972.63	0.281715	0.00112621
Shisa4	431.144	0.281467	0.105169
Cyp4f13	959.736	0.281365	0.0514109
Tcf4	3406.62	0.281232	0.0163472
Sh3bgrl2	6354.88	0.28102	0.000397179
Serpinb9d	5087.25	0.280854	0.00348934
Hexim2	252.891	0.280837	0.13532
Meltf	227.976	0.280372	0.140411
Timp3	3509.73	0.28027	0.0454703
Cmc1	427.317	0.279947	0.111844
Nptn	5545.44	0.279748	0.000536728
Iqgap1	22214.8	0.279709	0.000554886
Ggt1	1232.05	0.279706	0.0222931
Cystm1	3283.55	0.279698	0.00745438
Star	4168.83	0.279651	0.0129828
Fam167a	315.204	0.279232	0.142119
Dnmt3a	13234.7	0.279043	0.00714151
1700001C19Rik	184.074	0.27889	0.145646
Layn	106.948	0.278356	0.0804111
Serpine1	70468.4	0.278263	0.0151345
Tsc22d3	8536.09	0.27825	0.00052267
Itgb1	38146.1	0.278154	4.77749e-05
Ppfibp2	7903.79	0.278107	0.000222201
Arhgap8	2970.95	0.278088	0.00373294
Def8	2067.78	0.278051	0.0146914
Gpd1l	1679.22	0.277746	0.0157011
Plac8	33048.5	0.277309	0.000170136
Zdhhc24	650.701	0.277307	0.0756083
Ccl9	61.2442	0.276901	0.0526922
Wscd2	2050.2	0.276604	0.0127099
Nectin2	20329.9	0.276558	3.88776e-05
Tmem229b	2952.15	0.276506	0.0124565
Myo7b	140.646	0.276479	0.145759
Larp1	6288.55	0.276342	0.000424701
Sema6a	3814.14	0.276334	0.0166126
Mapkbp1	1460.4	0.276196	0.0461619
P2ry2	407.565	0.27584	0.117344
Nrep	1576.76	0.275708	0.0582791
Cish	238.699	0.275501	0.146122
Stt3a	25110.9	0.275481	0.0164694
Cdh3	30475.6	0.275104	3.04491e-05
Gpr137c	40.2201	0.274989	0.00826005
Por	11167.4	0.274337	0.000309707
Vezt	2556.91	0.274308	0.0217918
Gm15440	305.019	0.27418	0.145646
Grn	17060.7	0.273976	0.00111313
Calcoco1	2873.76	0.273873	0.00532005
Rfk	2778.88	0.273868	0.0482431
Pou2f3	1419.35	0.27375	0.0456015
Elf5	261.643	0.273725	0.144111
Enho	737.006	0.273627	0.0672626
Lin28a	85.7384	0.273533	0.0959543
Slc12a9	1129.2	0.273351	0.0633333
Gabrd	176.449	0.272947	0.154548
Ap1s1	4624.22	0.272936	0.00105467
Cnnm2	700.474	0.272594	0.0781219
Ptprn2	74.565	0.272521	0.0803005
Txndc5	12371.2	0.272482	0.000756179
Rasgrp2	226.62	0.272141	0.146352
Fkbp2	2529.82	0.272115	0.0126209
Nfat5	5066.22	0.271782	0.00111313
Fgd6	6494.15	0.270954	0.00732561
Efna3	89.3144	0.270781	0.139836
Ak7	150.551	0.270756	0.162298
Arsb	3045.86	0.270144	0.021623
Cdhr5	466.304	0.269951	0.127435
C3ar1	126.363	0.269908	0.167647
Loxl2	2824.92	0.269811	0.00505072
Ptpru	1628.12	0.269736	0.0217136
Fam129b	14616.8	0.269276	0.000522969
Entpd1	13076.2	0.269197	0.000640695
Stard10	2821.1	0.269151	0.0127353
Lgmn	12177.2	0.268819	0.0165794
Atp6v0b	5148.97	0.268296	0.00158128
Akt3	1045.14	0.268066	0.0477637
Crabp1	153.444	0.267959	0.140685
Hcfc1r1	1864.95	0.267798	0.0143509
C1ql2	294.742	0.26754	0.172914
Rps6ka2	4446.03	0.266582	0.0210499
Ctnnbip1	4891.43	0.265972	0.0120508
B3gnt5	464.261	0.265473	0.164664
Mfsd11	5227.23	0.265469	0.00419583
F2r	22492.9	0.265207	0.000211273
Ager	124.691	0.265012	0.131316
Tmem120a	3592.23	0.264977	0.00748064
Scap	5968.18	0.264955	0.000776319
Degs1	12608.5	0.264925	0.00122784
Rtn1	2230	0.264835	0.0233866
Nmt2	4834.42	0.264704	0.00263246
Pfkl	2750.45	0.264564	0.0249049
Galnt10	2044.97	0.264171	0.0165794
Cxcr2	3772.71	0.264146	0.00381418
Ppm1l	605.117	0.264059	0.0949347
Micalcl	64.9787	0.263553	0.104273
Cp	257.631	0.263272	0.192925
Pla2g4d	1780.91	0.263115	0.0477738
Shmt1	361.602	0.262948	0.171613
5730559C18Rik	145.016	0.262789	0.176917
Map3k12	536.982	0.262688	0.14079
Tppp	78.5028	0.262585	0.145646
Ttc13	3372.3	0.262484	0.00421107
Drd4	337.66	0.262448	0.192427
Mdfi	2150.67	0.262336	0.0558303
Nnat	599.781	0.262045	0.152918
Snx27	6628.55	0.261351	0.00504704
Prss12	370.662	0.261344	0.172973
Timd2	251.995	0.261191	0.192374
Cmtm3	3109.56	0.261154	0.011216
Atp6v0c	13146.9	0.261144	0.00102825
AI464131	1036.74	0.26109	0.0582518
Capn11	47.2669	0.260977	0.0306096
Sept11	8068.19	0.260807	0.000634469
Dhx32	4119.78	0.260475	0.00803406
Slc25a4	12037	0.260247	0.00327187
Lrig1	844.334	0.259726	0.0717002
Arf1	23378.1	0.259392	0.000104924
Wbp1l	13397.7	0.259132	0.000789218
Hif3a	367.975	0.25902	0.186208
Eef2	78074.9	0.258968	0.000218716
Pkp3	962.294	0.2588	0.146352
Amdhd2	1056.6	0.258547	0.0556338
Ermap	1616.96	0.258518	0.0499557
Ifitm1	127.861	0.258489	0.196585
Krt19	28703.2	0.258395	0.00290402
Ctss	209.581	0.258288	0.198313
Soga1	3024	0.258054	0.0544343
6430548M08Rik	837.256	0.258028	0.0974282
Grina	3149.36	0.257992	0.00826005
Adipor1	9234.4	0.257915	0.000783023
Plaur	1976.12	0.257851	0.0482431
Met	263.529	0.257783	0.19569
Dpy19l3	1034.69	0.257774	0.129609
Syde2	1973.39	0.257687	0.0164617
Tmbim4	2051.96	0.257673	0.0144266
Rnf122	110.632	0.257022	0.178873
Rlbp1	424.005	0.257019	0.17211
Klhl29	723.546	0.256677	0.14079
Bend3	1854.05	0.256429	0.021623
Cep126	213.722	0.256315	0.19914
Parm1	13686.2	0.256108	0.0025987
F11	281.721	0.256038	0.194663
Svil	1759.24	0.255972	0.0435804
Flt4	2323.71	0.255844	0.0294598
Fkbp1a	14963.6	0.255628	0.000213414
Gng2	1144.37	0.255323	0.100931
Ifngr2	947.14	0.255051	0.156751
Hspb7	232.512	0.254944	0.160231
Acsbg1	198.761	0.254933	0.20549
Nppc	517.195	0.254927	0.143672
Itpr1	1334.33	0.254651	0.0897936
Rxrb	1944.95	0.254238	0.0225381
Tm9sf3	22289.2	0.254022	0.000330496
Slc27a1	404.429	0.253686	0.177823
Ypel1	267.334	0.253473	0.201246
Kmt5a	12390	0.253452	0.000948198
Npas2	190.125	0.253291	0.218557
Lhx6	469.815	0.253275	0.180469
Mical2	6095.91	0.25319	0.0388431
Spn	1254.29	0.252473	0.063434
Atp2c1	9281.16	0.252327	0.00272852
Spata2l	166.833	0.252164	0.218485
Tmeff1	4831.89	0.251623	0.0082573
Rap2c	11241.4	0.251591	0.00199978
Acsl3	3401.2	0.251298	0.0121808
Ctnna1	27291.3	0.250926	0.000960067
Scnn1b	3912.53	0.250718	0.0435397
Col4a1	127478	0.250557	0.0021924
Cpeb1	137.795	0.250269	0.150178
Igf2	154709	0.250237	0.00372609
Cdx2	2057.66	0.250005	0.0476401
Tead4	3377.35	0.249887	0.0143509
Emilin3	50.7837	0.249794	0.100855
Rufy4	868.076	0.249765	0.124163
Apobr	6666.51	0.24916	0.0161544
Mmp15	14692.5	0.249137	0.00279752
Apbb1ip	270.473	0.248918	0.233875
Sh3bp4	2490.17	0.248901	0.0296881
Fam234a	4959.03	0.248869	0.00994514
Plpp2	2863.66	0.248747	0.0182146
Ccr4	85.2037	0.248476	0.0903898
Fchsd2	4281.04	0.248411	0.00924713
Mnd1	85.75	0.248298	0.178161
Pik3ap1	575.489	0.247702	0.151021
Asap1	3733.83	0.247518	0.00719321
Wsb2	8799.95	0.247457	0.00169376
Tuba1a	25887.8	0.247213	0.000748616
Txnrd3	175.307	0.247163	0.230905
Gsto1	1500.45	0.247125	0.0534595
Tspan33	1367.65	0.246757	0.0537542
Zdhhc8	3499.62	0.246685	0.00880041
Tbc1d9	866.238	0.246679	0.172914
F5	152.437	0.246438	0.19801
Grb10	10278.7	0.246311	0.00677297
Gucy1a3	581.455	0.246049	0.209564
Megf6	613.358	0.245883	0.185593
Mark1	481.417	0.245653	0.199925
Epha1	1048.83	0.245602	0.0780663
Parvb	5110.05	0.245146	0.0161544
Aldoa	24720.1	0.244827	0.00678698
Cxcl12	6009.63	0.24481	0.0572168
Prkcd	1800.36	0.244805	0.0396597
Ighg2c	20.0112	0.244774	NA
Gabarapl1	6653.5	0.244578	0.0330855
Mtch1	6735.34	0.244241	0.00671159
Syne4	55.0919	0.244229	0.122933
Gnb4	12063.7	0.24407	0.00815595
Psg29	82466.6	0.243947	0.0411644
Bcat1	4690.65	0.243679	0.0300267
Ahcyl2	4653.76	0.243497	0.100544
Csrnp2	1130.49	0.243429	0.126029
Slit3	385.629	0.243286	0.212658
Tmed10	26929.5	0.243084	0.00278977
Wwc2	7277.78	0.242969	0.00841147
Map1lc3b	6829.09	0.242754	0.0146452
Igsf10	97.0133	0.242654	0.214639
Ush2a	78.3637	0.24256	0.0781219
Ccr1l1	4334.82	0.242485	0.0701338
Nhs	1839.94	0.242224	0.135227
Igsf3	2503.3	0.242194	0.0338682
Sppl3	5646.88	0.242114	0.00590709
Rab3b	304.652	0.242036	0.200816
Fam46a	12895	0.241985	0.0431967
Adam8	2102.61	0.241903	0.0950281
Speg	681.83	0.241841	0.18189
Pmepa1	2029.26	0.241784	0.0435898
Gpr1	2493.99	0.241766	0.061031
Ctsb	93453.8	0.241692	0.00101104
Pip5k1c	4478.92	0.241283	0.026048
Fbxl2	314.005	0.241033	0.243024
Mcfd2	10912.6	0.240658	0.00283119
Fa2h	513.86	0.240356	0.204275
Taf1b	1069.12	0.240235	0.0872223
Gfod1	2092.26	0.240035	0.101618
Sprn	48.3599	0.239975	0.11445
Hspa2	608.25	0.239898	0.178612
Zbtb20	551.905	0.239725	0.223667
Adgrl2	5180.31	0.239655	0.00419564
Serpine2	11657.5	0.239461	0.00490364
Zdhhc14	865.081	0.239433	0.14662
C1qa	115.708	0.239346	0.194235
Tubb1	169.103	0.239277	0.225587
Gramd1a	2554.29	0.239249	0.0455655
Ppard	2979.95	0.238998	0.0209143
Ispd	488.264	0.238818	0.20009
Tenm3	185.776	0.238279	0.24296
Nyap1	672.604	0.237924	0.210062
Fgd3	2451.47	0.237923	0.0508848
Pxn	12654.5	0.237749	0.00568852
Fgfr1	13489	0.237482	0.0131406
Serpina10	69.3257	0.237367	0.0938994
Mlana	39.5381	0.237046	0.0489873
Ncf2	395.117	0.237011	0.232473
Kng2	111.94	0.23676	0.192488
Cd5l	68.6369	0.236528	0.10343
Heyl	576.874	0.236246	0.201272
Ssh1	2936.2	0.236156	0.0661853
Adgrg3	3520.22	0.236131	0.0288582
Mtus2	499.602	0.236103	0.210078
Ube2h	15129.3	0.23601	0.000954966
Mycbpap	271.961	0.235965	0.261593
Cav1	2453.23	0.235892	0.170397
Mb21d2	664.097	0.235853	0.151291
Tes	4011.79	0.235439	0.0143
Cdk5rap1	879.043	0.235332	0.171613
Tpbgl	177.943	0.235331	0.247902
Uts2r	95.8769	0.23519	0.218764
Nt5e	4112.16	0.23462	0.00863681
Atp9a	6323.25	0.234569	0.0166126
Ap3b2	160.717	0.234287	0.245254
Tmem201	1387.25	0.234227	0.0780663
Pou3f1	98.3094	0.233828	0.208327
Prex1	6102.25	0.233616	0.00748064
Cpt1b	129.387	0.233601	0.255643
Fads3	4124.77	0.233598	0.031593
Pkib	410.627	0.233391	0.262036
Tbc1d15	5158.99	0.233374	0.0780663
Gns	43652.4	0.233179	0.026534
Prap1	32.1098	0.233028	NA
Tmem127	6701.37	0.233008	0.00701549
Nebl	143.577	0.232746	0.256364
Eps8	4230.34	0.232353	0.030536
Serpinb9	4754.12	0.232182	0.0177262
Gm648	3480.91	0.232122	0.0199514
Slc6a12	3904.28	0.232009	0.122462
Ropn1l	121.519	0.231971	0.24919
Wfikkn1	152.954	0.23186	0.259423
Nav2	1520.34	0.231674	0.120556
Prag1	354.642	0.231501	0.236993
Cma1	295.208	0.231466	0.262036
Reep3	4287.92	0.231101	0.0100248
Pkn3	161.573	0.23106	0.273445
Enah	5598.88	0.230944	0.0082573
Dsc2	18289.5	0.230942	0.00131389
Lmf2	3450.75	0.23057	0.0130157
AU022252	776.664	0.230507	0.186536
Pcdhgc4	686.869	0.230504	0.231582
Pla2g4e	1775.05	0.230247	0.139645
Camk2b	238.121	0.230074	0.262537
P3h2	2417.39	0.229957	0.0823591
Atp8b2	8496.96	0.229705	0.00569201
Usp28	449.483	0.229455	0.254631
Cttn	13723.2	0.229448	0.00222571
Igdcc4	208.318	0.229176	0.281266
Plxnd1	9344.78	0.229167	0.0293415
Xylt1	8439.69	0.228916	0.034453
mt-Nd4l	10019.2	0.228853	0.012487
Msh3	870.346	0.228762	0.162807
Lpar2	1934.98	0.228636	0.101249
Zswim1	1420.25	0.228497	0.107378
Stmn1	6800.66	0.228494	0.0165794
Sos1	5285.42	0.22823	0.0129471
Nptx2	82.4073	0.228168	0.236905
Blnk	97.8006	0.22803	0.253354
Prnp	5218.18	0.227824	0.0966829
Ktn1	4517.89	0.227693	0.0222587
Ogfod3	329.488	0.227684	0.260094
Mfsd13a	332.231	0.227604	0.281556
Cdc42se1	9925.53	0.227543	0.00517654
Psg26	12305.2	0.227416	0.279491
Pf4	265.738	0.227356	0.261489
Cobl	289.757	0.227256	0.275012
Lztfl1	1184.79	0.22716	0.151021
Nln	1492.19	0.227037	0.0893462
Golt1b	4294.73	0.226853	0.0136025
Tmem59	14631.3	0.226597	0.0111338
Tango2	637.647	0.226583	0.19889
Krt14	212.348	0.226528	0.287064
Pmp22	2018.46	0.226488	0.103005
Ctxn1	317.886	0.226426	0.262877
Taf7l	12880.1	0.226377	0.0337076
Triobp	5181.66	0.226328	0.0173882
Slc16a9	3769.01	0.225986	0.0460665
Grcc10	1070.13	0.225957	0.199963
Dennd2a	6609.47	0.225943	0.049946
Actr1b	4481.44	0.225783	0.0104897
Btbd2	1181.15	0.225777	0.103654
Slc12a7	7351.81	0.225685	0.0104736
Nme5	95.8189	0.225676	0.262092
Dag1	16986.2	0.22563	0.00199936
Gipc1	3575.58	0.225619	0.0330855
Tns1	14004.2	0.225605	0.0400142
Vangl1	851.117	0.225457	0.232176
Fam129a	4428.52	0.225192	0.0317199
Slc11a2	4487.58	0.22514	0.132721
Flt1	135276	0.22442	0.0525949
Slc7a5	11393.4	0.224382	0.0135807
Adamts8	144.536	0.224364	0.300546
Gm10251	682.241	0.224127	0.253354
Sox15	429.031	0.223971	0.244046
Bcl9	665.512	0.22374	0.232897
Atp5g2	838.306	0.223681	0.232319
Lrrfip1	3411.36	0.223509	0.0400142
Mdh1	7496.8	0.223507	0.00504704
Brsk1	123.806	0.223252	0.26847
Glul	6999.2	0.223102	0.0397774
Ets2	27149.7	0.222997	0.00273029
Adora1	180.068	0.222951	0.287795
Nlrc5	559.654	0.222699	0.225587
Ddr1	12990.3	0.222637	0.0193369
Fermt3	342.396	0.222608	0.267725
Aldh7a1	6407.6	0.222526	0.0184271
Cndp2	5066.43	0.222512	0.0109191
Smyd2	2743.49	0.222277	0.050346
Mgat4a	19045.7	0.222239	0.0729989
Ccnd3	5378.95	0.222237	0.063434
Agpat4	2117.55	0.222059	0.0654267
Pcdhgc5	125.791	0.222026	0.339732
Rab15	12074.9	0.221806	0.0100248
6430573F11Rik	424.287	0.221723	0.281266
Ralgds	10971.4	0.221589	0.0158247
Slc7a8	5901.62	0.221362	0.0261612
Lrrc17	264.92	0.221236	0.287719
Prom2	401.824	0.220982	0.318463
Tmem54	271.558	0.220829	0.29843
Adam10	12755.4	0.220821	0.00745438
Rnf145	5046.35	0.220725	0.0109786
Kdm2b	3794.41	0.220633	0.0344125
AI413582	834.774	0.22056	0.19569
Nxpe2	83.2545	0.220493	0.178985
Limch1	393.266	0.22045	0.301821
Txndc16	1121.69	0.220261	0.20083
Serinc5	7633.69	0.220151	0.0217089
Rnf13	2583.71	0.220029	0.0627229
Phactr1	9397.4	0.219898	0.0641308
Trio	3821.89	0.219696	0.0626921
Syt8	98.3627	0.219634	0.286986
Coq8a	233.719	0.219555	0.281556
Pde4d	411.576	0.219354	0.265022
Rpl10a	10567.6	0.218943	0.0845813
Zfp462	330.726	0.218715	0.27967
Slc25a24	4139.33	0.218636	0.0294319
Psg19	41992	0.218623	0.0531626
Bex1	4910.21	0.218575	0.0296881
Chmp4c	387.733	0.218528	0.269685
Arntl	1577.3	0.218526	0.17545
Ptgs1	539.606	0.218463	0.252861
Pik3cb	10032	0.218317	0.0215529
Fam219a	2313.36	0.218275	0.167461
Scube1	222.562	0.218264	0.313517
Nek11	157.358	0.218238	0.306405
Jazf1	1083.57	0.217826	0.157661
St8sia2	129.002	0.217789	0.290125
Slc16a7	101.912	0.217782	0.236993
Anks6	142.649	0.217765	0.307167
Eef2k	6988.84	0.217608	0.00848604
Pafah1b3	964.291	0.217567	0.177012
Mgll	4220.31	0.217486	0.070954
Prkar2a	2122.91	0.217383	0.0692474
Maged2	23667.2	0.217314	0.0322377
Ccdc28b	306.401	0.217265	0.296575
Hsd17b11	7307.63	0.217243	0.0110377
Tgfa	2888.76	0.21715	0.104069
Fbxo33	1369.95	0.217109	0.140411
Ptdss1	4257.86	0.216632	0.0191144
Cdc42se2	15811.3	0.216631	0.0111101
Pcdh12	7633.66	0.216593	0.0305193
Pogk	1048.79	0.216539	0.173121
Kcnq1	89.1635	0.216306	0.212652
Zfp362	2086.22	0.216157	0.0978932
Gm2000	743.623	0.216127	0.296575
Itgam	42.2617	0.216122	0.139547
Phldb3	1155.13	0.216066	0.204899
Ano6	8810.77	0.215706	0.00732405
Cpeb2	1792.31	0.21569	0.111017
Limk2	20281.3	0.215679	0.0199645
Jak3	1860.7	0.215647	0.137274
Tssc4	717.547	0.215618	0.21853
4933415A04Rik	102.057	0.215458	0.296975
Cdc42ep4	6277.05	0.215421	0.0112544
Acan	146.12	0.21536	0.313517
Xlr	367.671	0.215012	0.305838
Gsta4	248.28	0.214973	0.300535
Trp53i13	1004.57	0.214926	0.16488
Emc10	4781.24	0.21485	0.0231158
Phtf1	2273.18	0.214828	0.135227
Gal3st3	205.168	0.214793	0.325377
Fdft1	3651.89	0.214695	0.0781219
Impact	2188.78	0.214681	0.104214
Ern1	6747.82	0.214541	0.110611
Srgap3	5051.13	0.2145	0.0280125
Ppbp	319.44	0.214412	0.309168
Dyrk1b	833.421	0.21438	0.186208
Pcdhgc3	1876.49	0.214347	0.100931
Tkfc	1381.47	0.214329	0.161374
Arhgef6	35209.3	0.214295	0.00732405
Rgs17	2795.17	0.214151	0.061828
Pde5a	779.675	0.213956	0.241743
Zxdb	4382.84	0.213918	0.0228284
Egflam	304.884	0.213912	0.300523
Hmox1	15096.7	0.213868	0.0132691
Gigyf1	979.226	0.213827	0.209237
Mrvi1	342.198	0.213644	0.323654
Rapgef5	764.135	0.213545	0.246081
Lrp8	2997.78	0.213198	0.0881709
Fblim1	11487.8	0.213139	0.015893
Cdk5r1	528.219	0.213037	0.255643
Fhit	105.247	0.212786	0.267005
Igfbp3	1720.39	0.212758	0.19534
Pdzd2	902.265	0.212741	0.252861
Myl12a	35687	0.212505	0.0322377
Serpinb9g	35353.6	0.212368	0.0191748
Limk1	6474.02	0.212253	0.0491134
Lrrc39	138.608	0.212057	0.265953
Ptpra	7919.89	0.212052	0.0118704
Echdc2	1601.53	0.211976	0.153096
Ugp2	12247.6	0.211787	0.029102
Ccdc157	551.636	0.21177	0.268253
Frmd8	1886.04	0.211704	0.0854804
Fam122b	5820.26	0.211602	0.0233866
Parp1	3484.94	0.211475	0.0296881
Gpaa1	1287.13	0.211449	0.154514
Sh3kbp1	2765.52	0.211439	0.0916472
Actn1	11399.9	0.211272	0.0432311
Fscn1	13973.5	0.211225	0.0303644
G6pc3	1195.33	0.211199	0.198507
Dcbld2	2601.82	0.211085	0.156401
Tgm1	5333.11	0.211039	0.0339091
Tex264	3639.53	0.210967	0.0443418
Chil1	57.1121	0.210912	0.218091
Becn1	3448.05	0.210889	0.108399
Col16a1	372.525	0.210605	0.338635
Tpm1	20993.8	0.210495	0.0162922
Man2a1	17617.2	0.210433	0.0330855
Lgals9	44735.9	0.210229	0.00594421
Anxa1	8410.12	0.210105	0.123886
Col6a2	733.689	0.210044	0.271848
Abcb1a	1745.64	0.210004	0.139467
Mapkapk2	5870.05	0.209427	0.0184271
Apold1	160.154	0.209347	0.331586
Fbln7	14765.8	0.209258	0.151291
Slc4a5	1067.06	0.209245	0.304329
Gtf2ird2	271.901	0.209191	0.337155
Acad10	475.218	0.209188	0.281556
Ulk2	3298.2	0.209131	0.0591901
Casp14	72.381	0.20909	0.268304
Fars2	981.259	0.20904	0.174449
9030624J02Rik	5062.16	0.209023	0.0247172
Sh3pxd2b	937.364	0.208819	0.18587
Gstm1	798.763	0.208813	0.247112
Stim1	3392.28	0.208719	0.0756639
Cmklr1	2354.56	0.208691	0.104313
Me1	7424.14	0.208643	0.0243325
Psg28	80168.1	0.208628	0.114454
Elavl3	73.9946	0.208257	0.281556
Tiam2	1408.65	0.208248	0.201676
Bcap31	14273.9	0.207688	0.0166126
Chmp6	4215.85	0.207525	0.0906178
Osbp2	723.896	0.20708	0.246467
Bex4	196.86	0.207009	0.336662
Ddx4	140.99	0.206937	0.353832
Ppp1r21	1504.06	0.206928	0.124575
Ust	180.287	0.206821	0.345848
Dym	1278.45	0.206798	0.143289
Cln5	3759.73	0.206766	0.0561248
Snapc1	1010.39	0.20674	0.187381
Mia3	4959.13	0.206657	0.061031
Mill2	447.358	0.206493	0.308483
Ppp1r3c	718.764	0.206417	0.283079
Atp8a1	403.16	0.206381	0.335644
Hspb2	48.9003	0.206296	0.143672
Trim8	3832.5	0.206267	0.0668519
Sema6d	3769.74	0.206139	0.10539
Gulo	2139.55	0.206123	0.178985
Klf4	1748.6	0.206073	0.15984
Fras1	110.628	0.205977	0.319435
Ablim2	91.7539	0.205853	0.25802
Dsp	33391.7	0.205849	0.0180843
Rpusd3	380.1	0.205812	0.337029
Itm2b	15225	0.205808	0.00995568
Ryk	5295.48	0.205752	0.0333308
Slitrk4	82.4506	0.205677	0.284363
Dclk1	40.6722	0.205672	0.185813
9430020K01Rik	4403.46	0.20567	0.0351288
Raet1d	224.276	0.205627	0.344888
Srms	362.599	0.205606	0.33589
Vsig10l	131.777	0.205524	0.31631
Kctd5	2098.29	0.205291	0.0814207
Gnptab	1151.69	0.205289	0.243024
Bin2	5297.67	0.20522	0.113405
Cadm1	296.549	0.205165	0.34337
mt-Nd5	41513.9	0.205134	0.0375823
Abat	353.523	0.204881	0.32614
Raver2	213.233	0.204332	0.360343
Map3k4	2609.85	0.204099	0.118937
Twf1	4297.18	0.203823	0.0582967
Hs2st1	2493.42	0.203822	0.0955448
Prx	417.046	0.203507	0.334359
Fcgr1	62.6974	0.203243	0.214639
Gba	6113.15	0.202979	0.0201803
Map3k13	89.9684	0.202936	0.326638
Gpr137b	8847.42	0.202909	0.0458019
Abca5	1192.67	0.202845	0.344408
Fam168a	9251.83	0.202777	0.0179328
Cda	1778.26	0.202769	0.160294
Got1	5144.29	0.20233	0.0241434
Lhpp	202.268	0.202267	0.360027
Rora	2486.93	0.202241	0.24364
Ablim1	2061.89	0.202197	0.176686
Smurf1	4178.28	0.20208	0.0513043
Hbegf	2347.4	0.201896	0.167647
Gm11992	288.851	0.201812	0.362597
Gnai1	297.125	0.201805	0.345064
Zyx	12500.6	0.201755	0.0233866
Prl7c1	1322.47	0.201653	0.198313
Igf2r	16061	0.201648	0.0294598
Tmem30a	8987.79	0.201486	0.0252577
Igfbp5	799.954	0.201435	0.339069
Rap2a	2292.25	0.201384	0.0784534
Hmga2	188.401	0.201374	0.360027
Ctdsp2	8408.36	0.201283	0.102834
Pard6g	6547.92	0.201256	0.0513043
Kctd13	414.396	0.201068	0.322938
Ly75	411.542	0.201068	0.327314
Sec23a	5606.04	0.201019	0.046023
Fnip2	3461.55	0.20082	0.137697
Fggy	242.575	0.200782	0.359824
Asph	3704.25	0.200749	0.0590413
Atp6v0d1	8802.79	0.200728	0.026054
Socs2	201.839	0.200677	0.371182
Hspbap1	2103.23	0.200381	0.128334
Tmem30b	716.973	0.200209	0.265953
Thnsl1	226.377	0.199976	0.370439
Slc24a3	208.187	0.199966	0.359176
Asap3	2247.06	0.199963	0.199574
Higd2a	1329.09	0.199619	0.175966
Aco1	6811.04	0.199547	0.0273133
Arhgap17	3379.73	0.199471	0.0513043
Mgrn1	3827.7	0.199294	0.0385245
Slc29a2	407.35	0.199288	0.326517
Gm973	48.9983	0.19923	0.192925
Slc27a6	3302.2	0.199219	0.18189
Pitx1	237.458	0.199103	0.373218
Bmyc	246.467	0.198971	0.373218
Emb	4675.05	0.198911	0.0569719
B230307C23Rik	115.083	0.1988	0.345344
Ube3b	5300.71	0.198669	0.0319513
Nphp3	205.231	0.198646	0.377847
Rcan3	1699.61	0.198505	0.19569
Ms4a6c	78.6591	0.198484	0.3103
Ptbp1	11228.6	0.198388	0.0127709
Postn	3383.12	0.198373	0.229675
Tmem45a	141.03	0.198306	0.359176
Specc1	5756.67	0.198207	0.0627229
Vdr	40.3834	0.198177	0.216782
Tchp	419.563	0.197927	0.32913
Gm5458	49.7744	0.197523	0.0135997
Dmd	665.826	0.197478	0.287637
Edem2	13325.3	0.197424	0.0435898
Cdc42bpg	1698.83	0.197328	0.180469
Pnpla2	734.247	0.197314	0.299322
Duox1	34.8533	0.19729	NA
Shisa5	13995.1	0.197118	0.0199514
Dst	20081.9	0.197084	0.145646
Pip4k2c	10758.7	0.197	0.0186943
Sipa1l3	2813.89	0.196928	0.240876
Tgfbr1	3757.92	0.196813	0.151403
Afap1l1	3142.17	0.196802	0.131206
Serpinb9e	58064	0.196794	0.0160586
Piezo1	5768.9	0.196699	0.0522392
Glt8d1	2810.93	0.196694	0.0705164
Ppp1r18	3943.56	0.196389	0.0818801
Wbp2	4813.12	0.196334	0.0319775
Stoml3	90.8213	0.196282	0.26031
Ccdc80	239.366	0.196267	0.377847
Aldh1l1	44.6266	0.196256	0.217136
Anapc5	8456.48	0.196243	0.0317926
Tmem110	1336.87	0.196169	0.206909
Pik3r2	967.106	0.196096	0.214558
Lamc1	41296.5	0.196075	0.0659129
Tram2	6962.33	0.195979	0.10628
Clca3a1	85.1034	0.195979	0.31631
Npc2	25998.5	0.195907	0.0142813
Pmel	115.192	0.195839	0.327314
Pigt	5037.79	0.19579	0.0560891
Id2	3162.63	0.195745	0.0814207
Hsd17b14	183.099	0.195682	0.3745
Sulf2	7782.54	0.195582	0.0330915
Rplp0	48885.7	0.195481	0.0161544
Map3k9	173.579	0.195478	0.400376
Cercam	123.353	0.195457	0.342933
Spire1	2358.76	0.195395	0.180469
Tnfrsf12a	1088.3	0.195369	0.256618
Sema3c	123.022	0.195365	0.356985
Vhl	7906.1	0.195193	0.0305047
Pgm1	4604.96	0.195139	0.1384
Anxa4	22010.8	0.195103	0.0131249
Chst8	208.905	0.195067	0.37824
Vstm5	857.759	0.195067	0.29563
Lyz2	532.588	0.195033	0.330439
Aqp7	244.224	0.19498	0.403709
Bnip3l	12343.6	0.194813	0.0175728
Lrrc20	1239.93	0.194799	0.254128
Cnn2	14381.8	0.194732	0.0208963
Ext2	8630.29	0.194645	0.0342942
Atf6b	2798.61	0.194607	0.107512
Itga1	4728.8	0.194449	0.102571
Copa	19065.5	0.194404	0.0312687
Slc22a18	3024.56	0.194395	0.145646
Tm9sf1	4591.35	0.19437	0.0514109
Dzip1	162.076	0.194132	0.390796
Acsl1	726.838	0.193951	0.305191
Coq7	665.979	0.193838	0.309331
BC037034	861.463	0.193806	0.287719
Ano2	192.508	0.193767	0.420085
Wisp1	121.378	0.193723	0.346823
Rmdn3	4776.63	0.19372	0.0781219
Cacng4	224.366	0.193186	0.381808
Coro2b	486.088	0.193182	0.32913
Timp2	1629.21	0.193088	0.18444
Gnai3	24045	0.192979	0.0288582
Me2	2261.78	0.192832	0.120936
Pigo	1485.97	0.192687	0.262877
Deptor	259.158	0.192465	0.391642
Atp6v0a1	4322.46	0.192396	0.102571
Ppp1r14c	70.3653	0.192209	0.309168
Kdm6b	4410.98	0.192133	0.117159
Arhgap21	5349.55	0.1921	0.189047
Crim1	6189.12	0.19197	0.164756
Plcxd2	1247.96	0.191717	0.225173
Rnf5	1199.82	0.191673	0.196593
Sh3bp5l	2261.52	0.191545	0.12967
C1qc	153.372	0.191515	0.391384
Gpr153	139.073	0.191455	0.390767
Pfkfb3	609.724	0.191426	0.35218
Osmr	1845.25	0.191387	0.19569
Sct	37057.4	0.191363	0.14432
Arhgap22	1643.57	0.19136	0.261424
Mttp	710.646	0.191218	0.31631
Rhox8	24.8751	0.190779	NA
Anxa3	3742.73	0.190579	0.120908
Ehd1	15254.3	0.190523	0.0230545
Pdgfb	1704.96	0.190401	0.18444
Prdm14	51.7024	0.190271	0.281266
Cdh5	48118.2	0.190034	0.0124447
Dnajb11	14563.2	0.189951	0.0352937
Rabac1	2934.66	0.189902	0.194663
Calu	48615.5	0.189488	0.0207195
Pgap1	568.01	0.189478	0.343826
Klhl24	1996.45	0.189473	0.267005
AW551984	85.5082	0.189157	0.337689
Col8a2	297.237	0.189146	0.386809
Nek6	9004.31	0.189025	0.0457782
Zswim7	514.861	0.188932	0.370095
Polr2b	4521.16	0.188861	0.14079
Greb1	210.36	0.188849	0.404631
Uggt1	14838	0.188806	0.0819392
Ilvbl	2237.87	0.188628	0.14493
Syvn1	6374.05	0.18849	0.117344
Adap1	1235.77	0.188371	0.268232
Tbl1xr1	1975.02	0.188338	0.230232
C1qb	189.458	0.18815	0.402901
Cdh11	637.35	0.188138	0.34575
Ift172	800.989	0.188086	0.408743
Cnih1	5150.03	0.188069	0.105505
Srgap1	2689.23	0.187896	0.24919
Pcif1	1725.19	0.187889	0.294147
Prdm6	177.279	0.187748	0.422838
Lasp1	40666.7	0.187693	0.0266997
Fth1	27560	0.187626	0.0394307
Odf2	1392.77	0.187609	0.182713
Inhbb	13239.3	0.187492	0.399301
Rbpms2	450.226	0.187312	0.405461
Parva	12796.9	0.187236	0.0329982
Epor	538.964	0.187231	0.363053
Fntb	3636.44	0.187231	0.104869
Fau	2382.11	0.187025	0.196585
Tnfrsf9	68842.5	0.186982	0.0481342
Lrch4	977.244	0.186914	0.268253
Pxdc1	2652.89	0.186859	0.121074
Usp22	8989.27	0.18673	0.0260008
Plpp7	137.606	0.186652	0.422351
Gpi1	12758	0.186531	0.0340602
Arl8a	1472.61	0.186515	0.205673
Cbx7	5608.9	0.18651	0.111559
Comtd1	301.709	0.18642	0.395893
Diaph1	3827.84	0.186236	0.0662712
Rgl1	7264.88	0.186162	0.0805989
Lifr	27153.8	0.186124	0.12947
Art5	60.2861	0.185992	0.327314
Gap43	227.261	0.185937	0.412193
Rtn4	7780.68	0.185828	0.116203
Eva1b	568.861	0.185778	0.347208
Ltbr	2895.83	0.185723	0.128605
Insr	2122.06	0.185676	0.188639
Dab2ip	3973.27	0.185637	0.117159
Ott	44.0009	0.185621	0.325377
Ank3	645.026	0.185532	0.33589
Nbl1	3804.07	0.185526	0.242911
Arl4c	4088.71	0.185467	0.0908638
Bfsp1	73.9051	0.18545	0.376758
Mical3	9321.25	0.185388	0.101895
Arid3a	10580.4	0.185228	0.0477637
Slc52a3	2922.1	0.185142	0.111381
Sh3pxd2a	12987.7	0.185128	0.0691343
Bex3	5778.52	0.184983	0.0998835
Ap2b1	10655.3	0.184889	0.0406551
Drap1	2463.92	0.184835	0.162807
Laptm4a	20006	0.184826	0.0424282
Ptk2	7112.81	0.184807	0.0343708
Cltc	24911.2	0.184732	0.0219118
Prl3d2	121.199	0.184697	0.378242
Fam89a	2106.72	0.184269	0.150478
Gnl1	5539.9	0.184166	0.128665
Wdr72	96.837	0.184105	0.401204
Slc14a2	47.3605	0.184084	0.26643
Prkci	7136.15	0.184059	0.0484923
Efs	3552.92	0.183971	0.171439
Fam177a	2047.71	0.183645	0.193374
Fam213a	392.464	0.183484	0.406887
Atp5h	5508.97	0.183476	0.0705417
Sdf2l1	4632.02	0.183473	0.128613
Entpd4	6021.17	0.183454	0.106395
Hmcn2	237.232	0.183443	0.432332
Tpcn1	10058.5	0.18341	0.0227836
Gatsl3	1173.37	0.183321	0.284813
Rps6ka1	4385.67	0.18329	0.244298
Pak1	364.868	0.183238	0.417967
Casz1	691.543	0.183213	0.359453
Cd164	40752.3	0.183208	0.0176836
Ankrd27	1731.97	0.183128	0.19569
Aifm3	222.995	0.183089	0.419957
Neurog2	571.026	0.183012	0.421892
Alg9	1814.07	0.182991	0.166078
Pcbp4	418.465	0.182942	0.405461
Ccrl2	3741.55	0.182921	0.206414
Recql	1149.93	0.182847	0.409312
Pcdhga11	197.877	0.182837	0.442975
Ube2e3	4329.2	0.182788	0.0686061
Rin3	995.947	0.182771	0.268304
Kiz	392.889	0.182709	0.409312
Ahdc1	4088.52	0.182639	0.131868
Pard6b	3398.81	0.182617	0.166078
Arg1	35.3186	0.182596	NA
Asb1	1534.86	0.182567	0.185813
Phgr1	101.066	0.182532	0.375355
Adk	869.298	0.18248	0.322927
Tbcb	2813.37	0.182224	0.1806
Zdhhc23	74.6836	0.182094	0.3745
Snrpn	1735.47	0.18168	0.352141
St8sia5	670.11	0.181647	0.349318
9530068E07Rik	5305.53	0.181493	0.0561248
Cplx1	59.3448	0.181421	0.32913
Farp2	898.949	0.181348	0.280882
Slc35f5	8157.71	0.181322	0.05584
Sgms1	2572.02	0.181227	0.203946
Anxa2	48288.6	0.181172	0.0129245
Xdh	3359.21	0.181041	0.201145
Sun1	6585.79	0.181023	0.0598134
Pard3	5533.95	0.180778	0.0780663
Maml3	5330.42	0.180751	0.136578
Fbn2	453.487	0.180674	0.429496
Dstyk	1790.95	0.18063	0.221305
Gnai2	25222.8	0.180478	0.015893
Kcnc4	675.632	0.18045	0.375355
Pdpk1	5838.49	0.180407	0.0741418
Ppia	37974.8	0.180369	0.114916
Dock1	2950.42	0.180354	0.158164
1190005I06Rik	79.8304	0.180348	0.380199
Bach1	3387.83	0.180328	0.152218
Hspa12a	297.1	0.180207	0.421236
Gpx4	17721.2	0.180148	0.0956851
Eri3	1541.98	0.180046	0.185813
Gm8159	128.601	0.180039	0.39507
Cxx1c	229.28	0.180002	0.424246
1810011O10Rik	523.549	0.17986	0.375355
Mnt	3021.07	0.179732	0.142311
Faap100	688.768	0.179675	0.333708
Asah2	1312.91	0.179573	0.243024
Strn	4145.04	0.179346	0.145759
Tbkbp1	817.882	0.179338	0.377913
Itga7	426.425	0.179141	0.416628
Kdelr1	7260.56	0.178992	0.0843714
C1qbp	3751.59	0.178793	0.170852
Wipf1	3567.71	0.178775	0.243024
Gab1	8094.32	0.178763	0.063434
Hnf1b	175.916	0.17858	0.453018
Atp10a	580.735	0.178511	0.411844
Col6a1	618.349	0.178483	0.395893
Sgpp2	1518.83	0.178352	0.236081
Phldb2	7704.81	0.178207	0.0653748
Cutal	59.0634	0.1782	0.311666
Herc3	1208.18	0.17818	0.329424
Mccc2	681.888	0.178125	0.348537
Ctsc	518.577	0.178112	0.406473
Sox6	94.4469	0.178058	0.305838
Lrrfip2	5454.84	0.178045	0.070015
Atg12	5315.65	0.177868	0.0781219
Gxylt1	6384.84	0.17785	0.0950281
Cald1	25624.8	0.177687	0.050856
Fut11	1821.99	0.177441	0.204275
Pigz	244.157	0.17734	0.448836
Ddb1	82235.8	0.177337	0.0173636
Scfd2	583.615	0.177146	0.452032
Ccnjl	1249.78	0.177136	0.354401
Tbcel	909.236	0.1771	0.334359
Rpia	3078.59	0.177095	0.116921
Ndufa13	2926.93	0.176955	0.230905
M1ap	33.5477	0.176955	NA
Hip1	1898.05	0.176745	0.209116
Tead1	4837.61	0.176682	0.216235
Ndrg2	136.391	0.176526	0.458423
Olfml3	400.191	0.176455	0.419947
Pigq	3163.1	0.176322	0.187287
Kctd10	14989.7	0.176267	0.0491134
Enpp6	34.7465	0.17624	NA
Sall1	2296.9	0.176225	0.165623
Shroom3	1044.35	0.176221	0.391651
Rab1b	5922.35	0.176036	0.11923
Hist1h4a	35.9891	0.176025	NA
D430019H16Rik	135.249	0.17601	0.443309
Mras	1398.91	0.175827	0.359176
Mbtps2	1194.67	0.175766	0.273445
Zbtb22	1749.72	0.175695	0.241213
Nrk	102160	0.175583	0.0559435
Rps6ka6	6455.32	0.175536	0.0916509
Trp53bp2	1565.2	0.175481	0.224504
Col22a1	133.533	0.175388	0.418825
Rin1	669.09	0.175354	0.386809
Flnb	41934.1	0.175221	0.0274718
Arid5b	5242.05	0.175193	0.106557
Cyp4v3	551.711	0.175047	0.386901
Mr1	219.571	0.17497	0.462032
Serinc1	11122.5	0.174946	0.0568928
Reep4	1210.67	0.174927	0.276105
Dip2a	2075.77	0.174841	0.208748
BC052040	1165.48	0.174835	0.266573
Ucp2	5904.76	0.1747	0.139467
Rnf223	44.4413	0.174689	0.384008
Aldh6a1	1115.87	0.174668	0.300453
Kifap3	2561.17	0.174658	0.177012
Amot	17925.4	0.174636	0.271848
Anxa11	20647	0.174581	0.0872223
Prr3	1154.57	0.174484	0.276353
Ccndbp1	1084.68	0.174466	0.302234
Csdc2	83.7803	0.174458	0.409581
Ttyh2	394.13	0.174347	0.451707
Capns1	10435.2	0.174147	0.0413093
Nrg4	251.17	0.173786	0.467305
Faah	305.733	0.173773	0.467767
Frem1	154.723	0.173751	0.432332
Dnajc13	5345.59	0.173736	0.157661
Card10	1001.74	0.173489	0.288228
Mif	3268.13	0.17344	0.129194
Hs1bp3	2830.61	0.173426	0.175966
Unkl	1333.59	0.173376	0.333708
Aco2	9870.05	0.173222	0.0627229
E130308A19Rik	548.525	0.172944	0.395611
Cyth3	6892.97	0.17291	0.127846
Amfr	4867.11	0.172649	0.123839
Dirc2	4059.85	0.172602	0.20001
Pank3	6386.62	0.172427	0.0963946
Usp15	8492.46	0.172385	0.127582
Pcbp3	442.197	0.172358	0.461256
Srd5a1	2280.45	0.172348	0.478033
Foxp1	438.357	0.172324	0.455551
B4galt3	2836.62	0.172165	0.144074
C2cd2	11126.3	0.172095	0.0668044
Nav1	3950.63	0.172044	0.24296
Plpp3	8202.76	0.171986	0.239317
Rbms2	9526.55	0.171925	0.0594387
Cbfa2t3	259.009	0.171898	0.480148
Hnf4a	123.308	0.171797	0.355526
Tox3	97.9953	0.171615	0.440376
Acpp	84.7968	0.171598	0.409312
Ikzf1	70.8682	0.171591	0.353583
Acsf2	2044.04	0.171569	0.324167
Zswim4	907.956	0.171389	0.368527
Bcas3	1142.29	0.171343	0.370628
Elf1	6720.38	0.171323	0.115132
Ranbp17	518.704	0.171264	0.443309
Neil3	79.3855	0.171017	0.381808
Serpina5	67.2678	0.170978	0.349318
Epn2	2270.64	0.170894	0.255474
Ptprj	3505.16	0.170822	0.246009
Tm2d2	2347.27	0.170716	0.232319
Chst14	852.517	0.170716	0.372852
Clcn2	556.369	0.170668	0.405461
Vmac	1030.59	0.170596	0.296671
L2hgdh	573.616	0.170545	0.402043
Med12l	1090.24	0.170519	0.309694
Sash1	5291.17	0.170503	0.200959
Tbc1d16	2753.71	0.170442	0.279491
Dip2c	1831.96	0.170188	0.230701
Shb	1370.9	0.170148	0.261424
Fbxo32	2857.08	0.170113	0.285667
Rgmb	584.301	0.170097	0.391642
Atp11a	23685.7	0.17	0.0302097
Tmem64	3022.05	0.169934	0.172751
Rimkla	25.8635	0.169909	NA
Mb	68.5013	0.169885	0.416628
Rfc1	2366.05	0.169819	0.186536
Gm5795	29.2827	0.169793	NA
Tmcc3	5617.81	0.169648	0.109453
Dppa5a	56.8047	0.169581	0.37824
Sctr	43.7955	0.169394	0.381503
Upk3a	89.2368	0.16931	0.389363
Icam1	2107.52	0.169216	0.300786
Wwp1	4949.46	0.169188	0.127252
Sox21	68.8874	0.168946	0.364435
Lsp1	569.57	0.168826	0.442605
Tmbim6	26952	0.168803	0.0275602
Galnt16	790.401	0.168715	0.364435
Sgsm3	1011	0.168692	0.454981
Ms4a10	59.2863	0.168687	0.420707
Sema5b	290.564	0.168671	0.482192
Scube3	154.316	0.168609	0.472081
Col9a2	401.214	0.168306	0.375355
Zfp28	369.294	0.168301	0.483668
Plcxd1	59.5311	0.16814	0.365997
Arhgef10l	1137.93	0.168002	0.3745
Atxn10	35457.3	0.167658	0.0408685
Elk3	2421.12	0.167601	0.176686
Tcf19	221.263	0.167497	0.481106
Ism2	178.085	0.167421	0.472031
Arpc5	11383.1	0.167267	0.0630886
Calhm2	300.179	0.167149	0.473514
Otud3	506.434	0.167081	0.432332
Sigmar1	937.03	0.167013	0.373218
Erf	478.769	0.166924	0.444229
Git1	4799.77	0.16687	0.122933
Kremen1	5863.22	0.166855	0.194663
Ccdc92	553.784	0.166778	0.413325
Slc6a9	91.7857	0.166748	0.446364
Tmem245	3952.49	0.166702	0.166974
Mfsd8	510.085	0.166659	0.421236
Soat1	7302.55	0.166466	0.213461
Cryl1	886.396	0.166426	0.344408
Il31	41.0912	0.166351	0.255643
Pik3ip1	339.472	0.166223	0.479902
Pomgnt2	336.536	0.166199	0.485696
Lrrc8d	2164.89	0.166198	0.210641
8430408G22Rik	191.444	0.166154	0.483138
Serpinh1	78795.9	0.165971	0.0493389
1700088E04Rik	112.793	0.165854	0.451635
Htatsf1	9839.08	0.165824	0.0868211
Fam118a	769.807	0.165806	0.391384
Trpv4	22.0827	0.165764	NA
Muc15	433.64	0.165686	0.476365
Fbxw7	1984.01	0.165649	0.27967
Dnase1l1	1613.1	0.165356	0.32467
Sp2	1654.02	0.16518	0.24758
Arxes1	164.705	0.165171	0.493638
Tmc5	2287.7	0.165148	0.253872
Wdr45	1937.18	0.165133	0.247488
4931428F04Rik	213.298	0.164922	0.500151
Myrf	280.635	0.164865	0.502508
Kdsr	2965.37	0.164831	0.35266
Stk26	70.7326	0.164738	0.3951
Klhl22	8519.01	0.164698	0.12746
Ccl6	66.0034	0.164655	0.448886
Sh3rf2	135.278	0.164644	0.470445
Rab3il1	430.191	0.164525	0.479902
Dnm2	10741.9	0.164259	0.0549562
Rps11	17923.1	0.164178	0.139467
Litaf	11878	0.164137	0.0777605
Tef	1100.13	0.164046	0.344408
Ska2	805.812	0.164041	0.462559
Map3k11	3071.94	0.163962	0.191153
Gapdh	89939	0.163863	0.0405261
Ubqln2	2676.3	0.16374	0.205075
Grk3	85.0373	0.163709	0.451635
Tmem140	4280.37	0.163706	0.240876
Slc38a1	34958.3	0.163704	0.0822065
Wdr47	954.004	0.163635	0.406887
1600002K03Rik	254.137	0.16357	0.493638
Chmp5	4296.31	0.163536	0.124575
3830403N18Rik	118.54	0.163503	0.450568
Olfr982	92.0355	0.163502	0.469673
mt-Nd2	48690.2	0.163427	0.252861
Krt5	8.26451	0.163416	NA
Tbc1d1	1526.19	0.163189	0.265953
Liph	7691.7	0.16315	0.101775
Vkorc1	1596.69	0.163145	0.324051
Gcnt4	877.562	0.162988	0.438473
Igbp1	2542.39	0.162966	0.177769
Hddc2	203.346	0.162907	0.499672
Ctsa	20237.5	0.162758	0.176686
Zfyve27	1557.24	0.162708	0.26397
Sec14l1	10602.7	0.162636	0.10929
Prl2a1	26515.6	0.162538	0.238544
Trp53bp1	2166.08	0.162457	0.305838
C2cd4c	31.7852	0.162398	NA
Lgals3	24261.5	0.162335	0.218557
Fgfrl1	906.852	0.162303	0.41532
Spg7	1725.33	0.162292	0.244298
Adcy6	958.966	0.162243	0.381808
Slc41a2	2323.01	0.162205	0.319294
Alg11	1736.91	0.16217	0.39143
Grap2	128.664	0.162162	0.483668
Mxd4	8974.2	0.162118	0.119298
Kcnj5	63.5684	0.162102	0.375792
Cfap43	3197.84	0.162051	0.14432
Midn	4375.64	0.162018	0.148885
Pecam1	8145.99	0.161938	0.151999
Gfm1	1948.19	0.16186	0.256618
Cyb561d2	842.689	0.161816	0.381808
Tjp1	15550.1	0.161798	0.194663
Gna12	5850.1	0.161677	0.100011
Txn2	4887.77	0.161613	0.17569
Ubash3b	742.789	0.161506	0.410442
Six5	489.634	0.161496	0.456612
Actg2	304.225	0.161458	0.505592
Prkaca	2227.83	0.161414	0.219823
Mga	3956.99	0.161386	0.197428
Slc34a2	3156.47	0.161325	0.239882
Sez6l	1264.98	0.161144	0.511353
Cacna1c	156.472	0.160939	0.494263
Igsf8	5136.75	0.160925	0.138101
Wnt2	207.998	0.160912	0.497065
Plb1	97.3772	0.160858	0.345586
Bckdha	1566.61	0.160739	0.279491
Aff4	15319.2	0.160738	0.201145
S100a14	45.1163	0.160701	0.39143
Plek	521.582	0.16069	0.480373
Calm4	19.0155	0.160686	NA
Trim32	1002.67	0.160634	0.353739
Fat4	388.544	0.160611	0.510536
Ttbk1	296.14	0.160536	0.514598
Clstn3	352.181	0.160536	0.524611
Nkain4	64.7622	0.160523	0.411844
Txnl4a	1322.66	0.160408	0.369905
Ncln	4575.09	0.160391	0.147501
Stradb	1652.98	0.160345	0.267725
Pcolce	530.405	0.16013	0.463235
Plekha1	3927.01	0.160125	0.272305
Oxct1	4665.69	0.160018	0.157661
Rad21	17747.7	0.159939	0.0767618
Uqcc1	2408.57	0.159787	0.25259
Sdc2	579.75	0.159771	0.473977
Sel1l	13326.4	0.159759	0.198898
Pdpr	1173.5	0.159649	0.335904
Pigs	4190.01	0.159597	0.201145
Snap91	3564.6	0.159567	0.295876
Fam171a2	92.9052	0.159483	0.451509
Nid2	7880.61	0.159466	0.22422
Hrasls	25.7015	0.159431	NA
Ccdc62	97.6712	0.159316	0.488411
Plk2	3582.26	0.159293	0.286986
Glrx	1850.82	0.159287	0.305238
Rnasel	260.706	0.159285	0.514053
Taf7	6815.21	0.159221	0.11445
Slc35a1	2482.1	0.159146	0.218485
Cldn7	1267.8	0.159139	0.453015
Atp6v0e	4105.32	0.159136	0.252103
Adgrf5	29286.9	0.159103	0.0491134
Ccl25	388.833	0.159097	0.494151
Cit	296.155	0.159091	0.523038
Gm2916	1397.82	0.159075	0.433264
Col3a1	23165.1	0.158973	0.327593
Krt79	54.5362	0.158918	0.428217
Palm3	209.263	0.158785	0.526752
Adgrl3	91.1712	0.158672	0.466405
Rbm20	708.487	0.1586	0.446165
Mapk7	840.211	0.15843	0.434227
Clstn1	3145.66	0.158386	0.173513
St5	1956.96	0.158363	0.334817
Tmem132e	3832.25	0.158332	0.296575
Pnpo	3818.46	0.158315	0.236267
Yipf6	2845.49	0.158283	0.3103
Aph1b	841.01	0.158248	0.39507
AU040320	2916.76	0.158241	0.188639
Cysltr1	52.9085	0.158196	0.503267
Zfp568	10220.5	0.158154	0.139547
Insc	830.386	0.158048	0.413325
Tshz1	750.973	0.157985	0.413325
Add3	1767.73	0.157936	0.381252
Trem2	356.434	0.157874	0.495201
Xylb	2390.3	0.157796	0.258602
Pdcd6	3097.56	0.157783	0.26816
Tmprss6	164.119	0.157766	0.53023
Ndst1	2924.72	0.157764	0.209237
Nid1	76439.6	0.157591	0.117879
Hyou1	32911.3	0.157581	0.208748
Edn3	26.2279	0.157379	NA
Ergic3	7050.81	0.157365	0.127231
Sbf2	2540.12	0.157262	0.219189
Sema4d	8724.35	0.157207	0.131206
Ly6g6f	24.6312	0.157187	NA
Arhgap27	2453.09	0.157112	0.243204
Inca1	91.28	0.157075	0.486804
Tmx4	2072.36	0.157066	0.247143
Tnfrsf19	86.8806	0.157025	0.423393
Ostc	9442.01	0.157005	0.0920875
Tmem2	1123.34	0.156969	0.385641
Gm9112	2417.8	0.156961	0.371182
Gpx7	223.161	0.15688	0.526949
Ids	1418.5	0.156815	0.32913
Tmem144	811.95	0.156792	0.418012
Rhpn1	38.3384	0.156761	0.369013
Atic	3381.67	0.156611	0.236993
Ypel5	2694.22	0.156493	0.243204
Gm14399	159.451	0.156455	0.48749
Nfam1	344.327	0.156324	0.508828
St3gal4	2210.17	0.156143	0.262315
Aprt	16713.5	0.156013	0.117301
Arhgap18	4075.51	0.155985	0.167647
Gm3591	149.373	0.155927	0.404558
Clcn3	3350.66	0.155886	0.197224
Map3k8	181.703	0.155859	0.525732
Tanc1	2801.88	0.155807	0.219189
Rasa2	2460.39	0.155766	0.343665
Sox12	207.839	0.155645	0.533587
Sall4	440.548	0.155642	0.526126
Kif6	25.841	0.155641	NA
Pla2g4b	15.8596	0.155612	NA
Slc11a1	45.661	0.155596	0.326332
Pld4	76.405	0.155515	0.483605
Csrnp1	4075.44	0.155505	0.273673
Ccdc88c	77.8898	0.155502	0.474749
Mapk6	6985.49	0.155472	0.140411
Pgf	1190.41	0.155449	0.433432
Col1a1	8247.34	0.155239	0.53136
Tbc1d4	1143.67	0.155223	0.457486
Syt2	10.3716	0.155193	NA
Zfp354c	128.501	0.155107	0.533524
Luzp4	40.9035	0.155052	0.309262
Tiam1	2320.39	0.155037	0.34337
Rmnd5a	3818	0.154976	0.26031
Dmtn	227.534	0.15483	0.545208
Slc26a11	260.596	0.154646	0.535805
Ccdc8	213.61	0.154607	0.533274
Rerg	78.8632	0.154559	0.453421
Psap	104986	0.154439	0.0694382
Tgfb2	1600.61	0.154418	0.41559
Sox7	489.926	0.154395	0.499749
Unc5a	1118.73	0.154245	0.470923
Rnf44	8094	0.154228	0.106391
Fam171a1	5630.4	0.154227	0.118513
Eln	211.376	0.154166	0.541666
Slc25a39	6301.4	0.154079	0.131316
Adamts1	1383.73	0.154054	0.476137
Csnk1e	7035.7	0.154012	0.12412
BC028528	138.413	0.154	0.512973
Lcor	2184	0.153915	0.256618
2010300C02Rik	172.342	0.15385	0.548471
Cybb	100.687	0.153756	0.509894
Ilf3	3348.71	0.15369	0.213849
Chst12	511.193	0.153509	0.498345
Abcc8	252.079	0.153409	0.544858
C2cd2l	1356.19	0.153407	0.370889
Cxxc1	1700.93	0.153377	0.306924
Ramp1	910.834	0.153362	0.463046
Ihh	96.9603	0.153314	0.512981
Alox12	221.997	0.153303	0.526884
B3gnt2	1963.41	0.153228	0.485794
B3galt4	591.135	0.153198	0.499128
Chp1	10577.5	0.153115	0.0950281
Chrna2	92.2094	0.153087	0.493852
Kdm4b	1666.22	0.153046	0.349318
Ago2	11529	0.153031	0.217136
Mfsd7b	2916.58	0.152993	0.26031
Tmco3	869.213	0.152952	0.451635
Adam22	33.0414	0.1529	NA
Aff2	139.653	0.15277	0.552724
Ftl1	87500.4	0.152752	0.112005
P4ha2	9157.36	0.152748	0.232319
Sirt3	287.093	0.152677	0.534195
Spcs1	5050.6	0.152612	0.185804
Sparc	131969	0.152598	0.0518151
1110032A03Rik	734.161	0.152486	0.44717
Slc38a2	14991.8	0.152456	0.12252
Atxn2	2596.02	0.152393	0.232319
Ergic1	4703.11	0.152389	0.174449
Bhlhb9	804.619	0.152319	0.429496
Prrc2b	10027.1	0.152148	0.172914
Fndc3b	29278.2	0.152143	0.215714
Nkain2	198.629	0.152095	0.534195
Rpl31	16606.7	0.152078	0.390645
Mtmr11	144.012	0.152062	0.512385
Gnas	38188.4	0.151974	0.0632427
Slco3a1	1730.72	0.15196	0.372556
Atp6v1d	3236.12	0.151952	0.234603
Tnni1	74.1518	0.151918	0.468721
Pdgfrb	5941.03	0.151879	0.145952
Stxbp6	184.871	0.151835	0.510114
Fanca	288.039	0.151789	0.568455
Card6	261.454	0.151741	0.548807
Slc2a1	57071.4	0.151724	0.201145
Pcdhga3	49.4435	0.151702	0.381252
Gp1bb	461.734	0.151466	0.554832
Rmdn2	528.374	0.151377	0.501594
Ass1	12001.7	0.151365	0.230905
Gatad2a	5626.76	0.151363	0.140685
Slc29a3	1362.68	0.151263	0.416628
Cd27	25.969	0.151186	NA
Samd4b	5987.87	0.151163	0.232319
Shc1	4679.78	0.151131	0.143672
Slc25a31	120.9	0.151103	0.53023
Fam109a	2850.34	0.151081	0.345344
Gnb1	27009.8	0.151053	0.0916472
Col4a5	203.499	0.150981	0.525732
Cep97	165.981	0.15095	0.542472
Vgll3	1950.44	0.150888	0.311511
Tusc3	1610.38	0.150881	0.386809
Sept9	27978.7	0.150851	0.0726398
Atp6ap2	3933.67	0.150851	0.30883
Dmkn	3449.31	0.150837	0.405461
Snai1	2095.89	0.150832	0.281556
Zfp592	3199.1	0.150825	0.376257
Sh3tc1	2419.67	0.150815	0.280133
Fam134b	935.024	0.150716	0.533369
Gpr146	1023.8	0.150638	0.409312
Tmem57	2510.2	0.150605	0.244046
Rpl36al	6235.58	0.150428	0.265953
Gtf2ird1	434.769	0.150398	0.531344
Rpl26	20106.7	0.150326	0.147524
Uggt2	129.397	0.150221	0.528189
Sh3bp5	1102.08	0.150195	0.408157
Actr3	24930.8	0.150156	0.0808555
Hcn2	1225.82	0.150082	0.475225
Lrp2	427.314	0.150058	0.540108
Nexn	389.598	0.149937	0.53023
Tmem63b	2435.53	0.149896	0.311203
Dusp6	703	0.149835	0.483692
Ccl27a	1309.67	0.149815	0.391886
Pak6	279.224	0.149811	0.554832
Derl1	7582.93	0.149788	0.131783
Gpr156	220.694	0.149777	0.578316
Gabarap	7635.82	0.149708	0.127582
Hecw2	520.231	0.149614	0.465492
Ptgis	884.733	0.149582	0.444229
Nras	6768.5	0.149538	0.192925
Slc35d1	1719.47	0.149478	0.31554
Rnf103	2157.35	0.14947	0.262796
Exoc7	2098.13	0.149462	0.296073
Mdc1	2184.46	0.14946	0.353832
Ppp1r9b	3832.58	0.149446	0.209237
Trpm6	1136.21	0.149383	0.460037
Mfsd2b	97.5212	0.149361	0.503267
Maff	2835.59	0.14934	0.343826
Zfp990	54.9212	0.149331	0.33589
Miga2	971.543	0.149331	0.448019
Gnaz	272.119	0.149305	0.577889
Ncam1	3402.79	0.149294	0.420799
Yif1a	3102.31	0.149285	0.266997
Scamp1	3870.6	0.149269	0.25438
1190002N15Rik	827.204	0.149212	0.482192
Akr1b7	34.4826	0.149149	NA
Kctd21	862.562	0.149133	0.424833
Agfg2	1383.31	0.149081	0.401346
Methig1	13.8365	0.149038	NA
Znrf3	298.36	0.149032	0.556831
Ssr2	25040.4	0.149004	0.113005
Rbp4	169.307	0.148959	0.516065
Tmem147	2857.27	0.148951	0.256476
Emsy	1204.39	0.148909	0.486059
Bach2	698.85	0.1489	0.469038
Tbcc	776.966	0.148867	0.506766
Susd6	6351.13	0.148802	0.187023
Gm3029	84.6194	0.148784	0.582782
Pcyox1l	312.286	0.148724	0.554832
Tns4	2646.28	0.148696	0.302208
Arfgef2	4570.42	0.148696	0.34905
Prrg4	2475.87	0.148551	0.344641
Wls	1135.61	0.148495	0.453421
0610009O20Rik	3005.34	0.148429	0.234571
Arhgap28	3696.55	0.148392	0.208748
Elovl5	6805.92	0.148373	0.195163
Gmds	1099.27	0.148319	0.446165
Nrp2	1419.65	0.148308	0.421722
Folr1	5005.73	0.148211	0.283971
Sfrp5	1090.14	0.14817	0.546003
Fam117a	3563.06	0.148163	0.210641
Desi1	3797.18	0.148158	0.21096
Saal1	484.082	0.148096	0.517328
Kmt5c	1269.48	0.148061	0.4014
Olfml1	53.3725	0.148041	0.393191
Sipa1l1	5050.31	0.148036	0.194929
Yap1	7626.67	0.147933	0.139547
Car2	67911.6	0.14768	0.1806
Ppp3ca	1640.64	0.147577	0.347937
Sdha	9055.96	0.147508	0.107395
Dhcr24	10626.2	0.147506	0.12855
Atp2a2	8403.2	0.147371	0.141954
Shpk	400.541	0.147345	0.53136
Yipf3	3348.82	0.147223	0.349318
Zfp691	233.407	0.147213	0.551204
Zfp521	157.981	0.147186	0.562759
Dapk1	5547.73	0.147174	0.218091
Nedd4	30885.6	0.147169	0.0808555
Cttnbp2nl	4910.4	0.147129	0.193175
Cited1	17945.3	0.147123	0.11912
Tet3	4669.74	0.147114	0.327314
Prkcq	97.4741	0.147092	0.491812
Adh7	23.7566	0.147049	NA
Adcy1	278.924	0.146975	0.564627
Sox5	88.5398	0.146941	0.519995
Zdhhc5	7170.95	0.14671	0.143877
Tle3	8602.15	0.146697	0.224308
Map1lc3a	2182.94	0.146672	0.342137
Fam65b	371.888	0.146671	0.536511
Gm12184	91.0082	0.146551	0.55867
Galk1	7372.18	0.146513	0.19569
Tenm4	137.327	0.146485	0.590238
Nectin3	1091.66	0.146377	0.408366
Sh3d21	1043.65	0.146276	0.426112
Enpp3	1193.48	0.146244	0.432968
Zfp687	3837.57	0.146242	0.256618
Gabarapl2	4119.96	0.146214	0.269685
Pde3a	546.812	0.146207	0.53023
Trpv2	9130.93	0.146125	0.232473
Rab3a	175.1	0.146117	0.579363
Hs6st1	2510.44	0.146068	0.287631
Adarb1	742.536	0.146059	0.501061
Kmt2a	3433.01	0.146018	0.380604
Ccni	4624.38	0.145995	0.281266
Sox9	128.629	0.145973	0.561582
Srpr	10318.9	0.145931	0.126059
Naif1	689.441	0.14559	0.487147
Pde1a	25.2562	0.145464	NA
1700011M02Rik	496.533	0.145271	0.535135
Ankrd37	293.927	0.14526	0.579548
9130409J20Rik	235.555	0.145254	0.57406
Rps19	21450.4	0.145244	0.140646
Pacs1	2664.81	0.145238	0.313359
Sox17	440.941	0.14523	0.566303
Mamld1	98.0514	0.145205	0.512981
Mrps18a	1433.59	0.145034	0.406582
Mctp2	243.702	0.145009	0.579122
Osbpl1a	1217.35	0.144974	0.400464
Tmem179	40.6964	0.14491	0.428217
Jmjd1c	4163.19	0.144898	0.385761
Tm7sf3	1263.8	0.14485	0.405461
Dpp3	5889.59	0.144842	0.232473
Nxpe3	222.195	0.144838	0.573407
Adam17	4133.45	0.144806	0.210484
Itga3	13597.8	0.144801	0.149929
Kctd3	4096.22	0.144801	0.216027
0610010F05Rik	1803.9	0.144789	0.393556
Colec12	13300.6	0.144772	0.348637
Myl6	27611.3	0.144712	0.147501
Tmem231	398.952	0.144654	0.548807
Hal	155.312	0.144608	0.572674
Tyro3	1901.27	0.144581	0.331045
Ankrd55	44.6031	0.144504	0.466657
Tsc2	2466.88	0.144464	0.272986
Ndufa3	1924.2	0.144431	0.373218
D5Ertd579e	4796.26	0.144404	0.198898
Strada	1225.68	0.144368	0.38892
Map4	11751.2	0.144284	0.325808
Ola1	2774.95	0.144235	0.322927
Tubb5	32051.4	0.144234	0.260155
Ppt2	458.111	0.144015	0.535135
Htatip2	2657.47	0.143947	0.300799
Sobp	30.0039	0.14394	NA
Smpd1	5436.35	0.143914	0.26031
Vars	2107.73	0.143896	0.42212
Hexb	7531.39	0.1438	0.141075
Aph1a	5641.07	0.143719	0.206516
Rbbp8nl	78.2517	0.143718	0.501061
Ddhd1	725.837	0.14367	0.522765
Kcnh2	174.27	0.143444	0.624374
C1galt1	5309.27	0.14344	0.250049
Gjb4	26.64	0.143357	NA
Eif4ebp1	4766.26	0.14316	0.31546
Rapgef2	4903.15	0.143129	0.375355
Rsrc1	897.576	0.14295	0.451707
Nostrin	3321.74	0.142913	0.282723
1300017J02Rik	252.569	0.142841	0.597006
Nisch	7851.88	0.142784	0.173047
Xpnpep1	5999.48	0.142775	0.192488
Ppp2r5d	3080.01	0.142733	0.248315
Eps8l1	467.858	0.142635	0.579629
Pkdcc	862.791	0.14244	0.468721
Asb12	23.3941	0.142383	NA
Ube2m	3363.29	0.142381	0.277505
Plekha2	2002.22	0.142289	0.343826
St14	1900.43	0.142255	0.336662
Tmem241	432.211	0.142156	0.55976
Tmem184b	2994.19	0.14195	0.260931
Ucp3	94.1831	0.141944	0.547638
Tmem50a	1893.42	0.141824	0.404927
Iqgap3	665.737	0.141703	0.505326
Acot1	189.219	0.141644	0.579084
Fto	3680.62	0.141484	0.252861
Mfap2	276.716	0.141433	0.586382
Pdlim5	8034.72	0.141394	0.256476
Pi4k2a	2582.49	0.141366	0.305191
Map3k2	2798.48	0.141339	0.349318
Atp8a2	151.626	0.141229	0.577303
Tlcd1	392.54	0.141223	0.565636
Itk	677.319	0.141199	0.517568
Pdgfa	750.745	0.141183	0.514599
Il10ra	476.18	0.141121	0.604754
Enpep	102.03	0.141034	0.550784
Acox1	7324.02	0.140987	0.147453
Gas6	581.409	0.140934	0.522765
Dnal4	897.25	0.140832	0.512651
Nkd2	63.7839	0.140697	0.55575
Flot2	2155.48	0.140662	0.359176
Slc16a12	1494.41	0.140501	0.448071
Izumo4	152.887	0.140481	0.582011
Ctif	1441.91	0.140448	0.406887
Fbxo28	2260.86	0.140396	0.353359
Elmo2	3568.64	0.14039	0.268842
Agfg1	7252.29	0.14034	0.230701
Slc40a1	13004.2	0.140333	0.317994
Pkp2	9318.52	0.1402	0.174446
Fam162b	52.7713	0.140118	0.475527
Tom1	1875.88	0.140117	0.402384
Tmem51	264.678	0.140077	0.600161
Hgs	2792.24	0.140071	0.287631
Map4k4	15662.8	0.140007	0.173899
Aldh9a1	5231.67	0.139911	0.185234
Psrc1	130.365	0.139846	0.599081
Trappc2l	1161.15	0.139795	0.464783
Klk4	251.056	0.139761	0.601819
Loxl1	161.798	0.139751	0.594725
Arhgef12	8701.49	0.1397	0.255643
Cand1	9412.08	0.139624	0.251518
Frem2	470.304	0.139619	0.593611
Rpl39l	45.0946	0.139476	0.336662
Galnt3	747.66	0.139432	0.505592
Dbn1	780	0.139419	0.483668
Rab30	1011.51	0.139345	0.477545
Pxylp1	159.398	0.13931	0.605635
Gm15128	15.6352	0.139301	NA
Tap1	1251.6	0.139289	0.413213
Foxq1	407.259	0.139269	0.572151
Prelid3a	33.7833	0.139235	NA
Tor2a	3741.06	0.139187	0.254828
Micall2	217.091	0.139165	0.607455
Etv6	2308.09	0.139064	0.339897
Fosl1	186.089	0.139056	0.6162
Micall1	5938.47	0.139042	0.296073
Ptcd1	1345.49	0.13899	0.406582
Radil	73.4109	0.138983	0.554271
Igsf5	27.7875	0.138964	NA
Rpl34	10898.9	0.138918	0.604614
Tmem132c	207.836	0.138888	0.59846
Opa1	3142.01	0.138823	0.287719
Ccnd2	1036.34	0.138761	0.454951
Atp6v1f	2784.01	0.138672	0.31113
Mesdc2	5692.52	0.13865	0.207469
Rpl28	9122.44	0.138648	0.264045
Ctnnd2	73.2528	0.138559	0.521953
Sgtb	181.36	0.13847	0.612028
Ccdc9	1121.64	0.13845	0.483807
Cxcr1	74.5151	0.138436	0.494151
Vps51	1412.16	0.13842	0.403917
Sec14l2	381.522	0.13841	0.602262
mt-Cytb	116959	0.138259	0.230905
Amz1	1509.74	0.138147	0.44717
Lrba	2037.77	0.138146	0.344799
Tmem131	3256.33	0.138113	0.323237
Hdac6	3890.15	0.138099	0.302024
Zfp212	744.782	0.138024	0.501061
Ndufs2	9112.91	0.137991	0.144074
Urm1	1426.15	0.137965	0.470284
Sept6	2527.92	0.137834	0.501757
Ctsz	6557.3	0.137771	0.245763
Ap1m2	2767.44	0.137743	0.369798
Msra	294.634	0.137688	0.590841
Bmp8b	752.474	0.137671	0.534281
Gas2	87.8723	0.137648	0.559956
Ccdc13	233.833	0.137623	0.60462
Ubald1	1838.33	0.137593	0.364124
Plekho1	2338.24	0.137506	0.440883
Sec14l4	19.8244	0.137389	NA
Kpna1	5752.25	0.137204	0.203225
Cachd1	596.171	0.137126	0.595998
Bcs1l	577.076	0.137114	0.551762
Ppp2cb	2889.03	0.137045	0.302095
Tpd52	5927.48	0.136983	0.207361
Cldn34c1	82.6143	0.136932	0.522719
Rpn1	32175.4	0.136833	0.236993
Hyal1	187.97	0.136808	0.612958
Pitpnm2	2788.82	0.136805	0.324167
Il11ra1	2472.91	0.136774	0.386809
Pqlc2	598.337	0.136721	0.534779
B4galt4	2793.83	0.136718	0.325491
Slc25a11	3531.4	0.136667	0.33589
Aamdc	887.257	0.136492	0.489019
Mfhas1	1695.48	0.13648	0.410515
Sympk	6410.77	0.136449	0.185804
Manf	13206.7	0.136367	0.226696
Nell1	20.8997	0.136347	NA
Spry1	510.526	0.136294	0.579617
Ppp1r16a	1163.78	0.136268	0.453421
Fam20c	423.144	0.136247	0.591887
Pxdn	4042.57	0.136217	0.298134
Capzb	15470	0.136125	0.145646
Traf4	1318	0.136091	0.447078
Tmem150c	128.25	0.136042	0.57406
Cntnap2	17.8696	0.136033	NA
Csrp1	28523.2	0.136028	0.251518
Klf16	1462.89	0.136017	0.423124
Bid	372.975	0.135974	0.595528
Haus4	795.044	0.135954	0.519341
Iqsec2	355.378	0.135884	0.612958
Ezr	23130	0.135882	0.129194
Acadsb	2102.16	0.135875	0.373218
Ankrd46	2113.4	0.135836	0.35266
Gramd1b	3188.51	0.13569	0.457486
Itga2b	354.938	0.135689	0.60355
Sipa1l2	5152.4	0.135519	0.39507
Mcrs1	2496.88	0.135486	0.369004
Plek2	116.05	0.135471	0.578821
mt-Nd4	80912.4	0.135453	0.268304
Ceacam10	156.05	0.135422	0.615361
Klhl42	1865.46	0.135369	0.395559
Trdc	97.8876	0.135317	0.604696
Pitpnc1	264.106	0.13531	0.599283
Me3	202.424	0.13528	0.604895
Mafk	3802.01	0.135198	0.307167
Gtf2b	4798.83	0.135193	0.24296
Ogdhl	193.811	0.135102	0.622384
B3galnt2	2381.76	0.135053	0.365008
Esd	5832.24	0.13503	0.214766
Hamp	50.1081	0.134993	0.424833
Npr3	386.569	0.134964	0.611711
Camkk2	296.692	0.134919	0.619727
Rasgrp1	775.845	0.134908	0.535805
2610528J11Rik	913.148	0.134886	0.542157
Cap1	14398.7	0.134841	0.187636
Muc4	170.655	0.134831	0.665552
Gm3373	62.9702	0.134747	0.432926
Amotl2	5252.85	0.134678	0.212604
Rgs19	186.582	0.134633	0.612801
Snx30	3906.64	0.134578	0.281266
Endov	227.279	0.134559	0.619332
Itpka	214.383	0.134499	0.604139
Nynrin	1362.73	0.134477	0.501757
Lrrc51	271.829	0.134458	0.613985
Zfp532	1192.94	0.134327	0.540287
Gm14685	1447.41	0.134254	0.472031
Sowahd	309.532	0.134162	0.618105
[truncated: 15,489 more rows]

## Sheet: M2KO vs WT E13.5
GeneSymbol	mean expression	log2FC	padj
Ahcy	1899.58	0.727403	1.43492e-09
Prl3d1	4995.97	0.555195	1.52485e-05
Cyp46a1	163.025	0.54542	0.000175366
Fga	142.316	0.500676	0.0024421
Rbp4	169.307	0.485278	0.0133262
Ptges	2737.59	0.470356	0.000831245
Zfp462	330.726	0.466219	0.0150909
Alb	93.8454	0.457483	0.0117012
Nnat	599.781	0.393756	0.0561004
Fgb	97.3746	0.389677	0.0281115
Lrp2	427.314	0.376043	0.103434
Plb1	97.3772	0.369421	0.0353185
Sult1e1	257.281	0.362268	0.126893
Col22a1	133.533	0.361863	0.126893
Ltbp2	353.77	0.358847	0.137199
Kcnk5	3366.07	0.352385	0.000983867
Smoc2	1397.44	0.352313	0.0500564
Cyp11a1	3670.91	0.351958	0.0150909
Cldn1	654.865	0.344887	0.162763
Col2a1	52.4486	0.343411	NA
Maob	128.981	0.342449	0.139786
Fmod	481.536	0.339232	0.156245
Slco2a1	20209.6	0.337701	0.000831245
Emp1	1186.38	0.336083	0.0740589
Prelp	441.52	0.335625	0.132156
Fgg	99.8623	0.334311	0.100993
Rab30	1011.51	0.332187	0.0579349
Ncf2	395.117	0.3292	0.19134
Cdh23	877.854	0.323026	0.158017
Thbs1	2180.63	0.320865	0.0224748
Abi3	354.864	0.320847	0.20914
Slc52a3	2922.1	0.319844	0.00585642
Plek	521.582	0.318377	0.201862
Frem1	154.723	0.316845	0.232743
Thsd7a	254.966	0.315981	0.176443
Phf6	421.715	0.315771	0.203758
Pf4	265.738	0.314249	0.232378
Cxcl14	261.606	0.313558	0.269273
Ahsg	59.4596	0.313515	NA
Slc22a17	443.23	0.313076	0.158017
Nsmce2	1148.16	0.309506	0.0493947
Gm10036	176.413	0.309096	0.140821
Olfml3	400.191	0.3081	0.228823
Ccr4	85.2037	0.306598	0.11722
Spon1	700.227	0.305786	0.246524
Acta2	3815.52	0.303848	0.0242377
Olfml2a	90.3096	0.302465	0.246524
Gbp2b	226.46	0.300103	0.278329
Ramp3	1016.52	0.299488	0.217735
Sema6c	337.904	0.299268	0.24085
Phgdh	2880	0.29678	0.0353185
Fcgrt	363.158	0.29442	0.294945
Uchl1	379.133	0.294098	0.284464
Serpina10	69.3257	0.293998	NA
Spp2	91.2746	0.291754	0.16404
Egflam	304.884	0.29085	0.299223
Tek	1488.33	0.28876	0.117604
Sema3g	1928.05	0.288198	0.228277
Copg2	1767.69	0.287445	0.047526
Col5a1	2690.92	0.287294	0.0976301
F5	152.437	0.286894	0.31464
Snx8	1256.94	0.286872	0.100993
Gc	50.0112	0.286622	NA
Gja4	1387.45	0.286247	0.094889
Pdgfb	1704.96	0.285319	0.0760423
Layn	106.948	0.284305	0.230036
Vtcn1	1152.57	0.282606	0.126893
Sdpr	996.073	0.282565	0.215166
Dab2	1883.71	0.282024	0.134416
Gm2000	743.623	0.280262	0.341274
Cdk5rap1	879.043	0.280043	0.237072
Add3	1767.73	0.279898	0.153916
Trem2	356.434	0.278549	0.356223
Ptprk	2081.26	0.278501	0.0765179
Myl4	3057.66	0.27841	0.025417
Kng1	225.389	0.277863	0.33255
Tmem176a	548.502	0.277755	0.38504
Ppbp	319.44	0.277376	0.365351
Slc22a18	3024.56	0.277004	0.0712499
Ppp1r16b	345.385	0.275816	0.357006
Adarb1	742.536	0.275052	0.266643
Mid1ip1	220.452	0.274136	0.399109
Rasgrp2	226.62	0.273984	0.36162
Apom	98.1807	0.27385	0.381257
Nrep	1576.76	0.272807	0.209461
Srxn1	1449.43	0.272591	0.122207
Ccdc92b	100.512	0.272121	0.294945
Gucd1	3042.67	0.270852	0.0353185
Ndufa3	1924.2	0.269357	0.108415
Crabp1	153.444	0.268897	0.361453
Fez1	86.2609	0.268777	0.31464
Mustn1	683.815	0.268689	0.401041
Alox12	221.997	0.267103	0.410573
Cmc1	427.317	0.266825	0.357515
Tmem176b	958.95	0.266585	0.320305
Tmem62	1022.24	0.265957	0.228727
Mmp11	1618.92	0.265673	0.140821
Folr1	5005.73	0.264712	0.060843
Cbx6	656.066	0.264135	0.2965
Mcf2l	913.707	0.263044	0.255307
Rad51	950.741	0.262576	0.255307
Timp2	1629.21	0.262303	0.137199
Tchh	362.895	0.26182	0.412862
Vnn1	10382	0.261321	0.0712499
Eid1	2074.56	0.261281	0.090666
Mgll	4220.31	0.261166	0.0874413
Fbln2	436.368	0.260428	0.455869
Sarm1	293.81	0.259827	0.435203
Tnc	456.804	0.259627	0.355433
Prag1	354.642	0.259604	0.401041
Rasip1	719.039	0.259497	0.321528
Slc16a7	101.912	0.258677	0.356223
Sgk2	2152.31	0.258629	0.13287
Tmcc2	692.337	0.258601	0.284464
Slc28a3	486.147	0.257857	0.422616
Atp1a2	281.075	0.257515	0.431658
Stom	1271.93	0.25694	0.278498
Fam129a	4428.52	0.256671	0.0530705
Serpind1	58.9415	0.255979	NA
Calcrl	1718.71	0.255822	0.203758
Inmt	158.393	0.255663	0.466333
Gpnmb	3015.07	0.255627	0.485962
Trim47	225.156	0.253177	0.476531
Cxx1c	229.28	0.252808	0.459751
Galnt3	747.66	0.252542	0.31499
Cyp17a1	2520.26	0.250958	0.269273
Map1lc3a	2182.94	0.250701	0.13604
Pla2g16	488.831	0.250508	0.450587
Klf15	90.4149	0.250187	0.423881
Atp6v0d2	530.615	0.249646	0.493222
Cacna2d1	96.4101	0.249168	0.435203
Rab27b	258.429	0.249047	0.479958
Mmp14	4234.44	0.248711	0.0477892
Slc6a13	1062.67	0.248657	0.386029
Vmp1	7613.07	0.248025	0.0650394
Sema3b	455.125	0.247832	0.478619
Dolk	1909.71	0.247619	0.103434
Asb4	660.675	0.247081	0.401556
Cdh11	637.35	0.246362	0.401556
Tmem53	163.854	0.246187	0.497704
Muc13	579.337	0.245476	0.450587
Rpl31	16606.7	0.243973	0.254665
Gldc	338.839	0.243746	0.45812
Fzd1	829.141	0.243644	0.438547
Sfrp5	1090.14	0.242946	0.483681
Cyba	520.456	0.242316	0.442648
Lrrc39	138.608	0.242178	0.438547
Tmem79	878.739	0.241669	0.317069
Nnmt	49.2092	0.241234	NA
She	477.501	0.240929	0.467975
Pcdh7	236.882	0.240847	0.5277
Cdh13	329.184	0.240735	0.529339
Paqr7	1619.45	0.239993	0.44281
Ttc28	543.565	0.239772	0.512154
Shisa4	431.144	0.239762	0.46203
4930502E18Rik	676.29	0.239187	0.459751
Slc46a1	1671.44	0.238834	0.246265
Insc	830.386	0.238643	0.357515
Pde2a	848.38	0.23824	0.453992
2610528J11Rik	913.148	0.23816	0.401041
Fxyd3	1091.73	0.238063	0.356223
Tcaf1	503.69	0.238018	0.47419
Itpkb	4423.69	0.237725	0.122207
Wnt2	207.998	0.237242	0.51089
Ccdc85c	154.296	0.236923	0.493489
C3	60.7278	0.236593	NA
Postn	3383.12	0.236005	0.324585
Gpc3	896.986	0.235549	0.443946
Gtf2i	1176.45	0.235421	0.340869
Ctsc	518.577	0.235153	0.479958
Plvap	4120.86	0.234211	0.143284
Slc35f2	4074.74	0.234203	0.123747
Gsta4	248.28	0.234068	0.507592
Ptprb	1891.94	0.233463	0.29623
Gstm5	556.115	0.233262	0.465903
S100a16	1045.91	0.233125	0.321528
C2cd2	11126.3	0.232834	0.0295325
Asic3	133.322	0.232577	0.533017
F2	115.082	0.232222	0.529443
Pamr1	205.166	0.23137	0.512154
Trim16	416.87	0.230944	0.492063
Wisp1	121.378	0.230773	0.500346
Fam20c	423.144	0.230323	0.514558
Ager	124.691	0.230307	0.477462
Ism2	178.085	0.230281	0.536435
Pcdh1	2458.03	0.230269	0.150589
Wscd2	2050.2	0.230127	0.191453
Ehd3	669.735	0.229551	0.461571
Tmem204	355.086	0.229336	0.533661
Afp	5984.02	0.229266	0.284464
Mras	1398.91	0.229176	0.427876
Col18a1	3105.3	0.228965	0.145421
Cnnm2	700.474	0.228822	0.422411
Rgs2	504.102	0.22877	0.482986
Gipc2	261.788	0.228434	0.514558
Golga7b	163.548	0.22755	0.54352
Endou	112.151	0.227544	0.500346
Hpgd	766.28	0.226927	0.514673
Zfyve9	336.278	0.226803	0.551783
Rnase4	1053.97	0.226402	0.502405
Nrp1	1195.17	0.225944	0.422616
Pigz	244.157	0.225873	0.562104
Eva1b	568.861	0.225754	0.478619
Rgs10	81.5853	0.225598	NA
Ppia	37974.8	0.225069	0.118712
Prx	417.046	0.224893	0.534292
Vill	609.849	0.224347	0.463031
Tspan7	608.941	0.224012	0.492063
Clec1a	814.443	0.223496	0.488396
Gng11	908.364	0.223225	0.512154
Tcn2	4255.86	0.223003	0.156245
Pla2r1	735.474	0.222874	0.537177
Tnfrsf11a	101.425	0.222782	0.526568
Rpl10a	10567.6	0.222622	0.238024
Tgfbi	1204.83	0.222616	0.491627
Nfam1	344.327	0.222581	0.53838
Neo1	1438.16	0.221912	0.324585
Ace2	548.949	0.221571	0.537177
Pdzk1	1588.03	0.221472	0.321528
Hcfc1r1	1864.95	0.221403	0.206927
Lpcat1	3090.64	0.221387	0.118131
C130074G19Rik	555.922	0.220862	0.493489
Bmp1	7192.52	0.220659	0.0996959
Nid2	7880.61	0.220632	0.17364
Kdr	3927.54	0.220457	0.19134
Cercam	123.353	0.220187	0.536435
B4galt2	132.29	0.219952	0.537177
Zdhhc24	650.701	0.219733	0.469898
Stum	22.8841	0.219272	NA
Tcf7	516.396	0.218745	0.497704
H2-Q4	472.73	0.218642	0.604748
Zfp523	437.102	0.218177	0.571517
Ugt1a7c	35.2829	0.218096	NA
Maged2	23667.2	0.217938	0.128201
Cd34	3160.54	0.217795	0.24085
Plg	23.0008	0.217697	NA
Kank4	443.397	0.217669	0.514673
Fbn1	1106.63	0.217487	0.478625
Moxd1	141.269	0.216982	0.59329
Mpdu1	3469.03	0.216809	0.215166
Ifitm3	1082.32	0.216688	0.387802
Bex4	196.86	0.216626	0.583513
Ndufa10	3918.72	0.216543	0.349566
Mrpl19	1420.42	0.216501	0.401041
Fam198b	341.103	0.216217	0.595723
Lrrc27	54.63	0.216121	NA
Tubb4a	6193.03	0.21595	0.17364
Rac3	90.9857	0.215408	0.409458
Rps11	17923.1	0.215347	0.114523
Axl	1787.82	0.214561	0.284464
Rgl2	1692.42	0.214492	0.321528
C1qa	115.708	0.213911	0.533661
Arhgef10l	1137.93	0.213879	0.469898
Nxpe2	83.2545	0.21365	NA
S100a10	3939.56	0.213205	0.253906
Tubb1	169.103	0.213151	0.580247
Pls1	460.62	0.212944	0.563855
Itga7	426.425	0.21282	0.581039
Mettl7b	77.0361	0.212778	NA
Slpi	469.429	0.212698	0.609882
Gstm1	798.763	0.212545	0.497704
Cubn	486.401	0.21246	0.401556
Pbx1	807.889	0.212428	0.577884
Cpeb1	137.795	0.212405	0.514673
Dhcr24	10626.2	0.212263	0.0523937
Agrp	248.788	0.211641	0.59329
Thra	379.523	0.211476	0.616554
Vtn	34.838	0.211185	NA
Psg26	12305.2	0.211003	0.614353
Slc16a9	3769.01	0.210815	0.228823
Sh2d4a	220.676	0.210765	0.59692
Tdrd1	186.655	0.209958	0.60564
Pcdh17	363.321	0.209734	0.610009
Prrx1	269.793	0.209727	0.632069
Plxna2	1709.96	0.209254	0.392725
Nfkb1	870.378	0.208824	0.512154
Agt	36.4211	0.208795	NA
Cfb	87.2009	0.208679	0.591463
Fstl1	6910.19	0.208625	0.360709
Sphk1	218.691	0.208184	0.64639
Itga2b	354.938	0.208142	0.616554
Aco1	6811.04	0.207872	0.0900964
Col1a2	10067.6	0.20764	0.625184
Arl4d	578.164	0.207429	0.59692
Tspyl4	232.783	0.20732	0.551783
Prl3d3	143.663	0.206628	0.567193
F10	37.8659	0.206566	NA
Cd320	6100.13	0.206476	0.176443
Aldob	38.3378	0.206448	NA
BC053393	284.159	0.206316	0.493222
E2f2	350.302	0.206275	0.618785
Itpka	214.383	0.206258	0.625184
Mrc2	444.005	0.206165	0.59692
Hoxa10	691.578	0.206158	0.640796
Pecam1	8145.99	0.20589	0.150347
Tmed1	685.112	0.205875	0.501986
Arhgap33	90.575	0.205108	0.457819
Adgrl4	1116.89	0.20509	0.537177
Myl9	1255.44	0.205005	0.536435
Pik3ip1	339.472	0.204808	0.627555
Fkbp10	1224.05	0.20474	0.450125
Pnpo	3818.46	0.204735	0.245674
Rplp0	48885.7	0.204402	0.0555267
Rnpep	2057.24	0.204303	0.279495
H2-T22	840.939	0.204177	0.59692
Ghdc	1129.32	0.204005	0.427876
Wipf3	1170.48	0.203849	0.487689
Col6a2	733.689	0.203728	0.574111
P3h3	160.345	0.203132	0.652785
Rspo3	208.32	0.203088	0.672607
Id2	3162.63	0.203003	0.214761
Zfp608	427.684	0.202998	0.59692
Spink1	38.0563	0.202576	NA
Ripk3	197.412	0.202526	0.663258
1810011O10Rik	523.549	0.202495	0.570066
Fbxo32	2857.08	0.202452	0.412862
Col6a1	618.349	0.202391	0.592332
Ndufa13	2926.93	0.20229	0.365916
Bdh1	1330.67	0.202113	0.401041
Gtf2h3	1595.98	0.202089	0.450125
Zfp185	1067.85	0.201851	0.545552
Smarca1	237.074	0.201818	0.652785
Mfsd12	1772.53	0.201716	0.382113
Rab29	304.329	0.201663	0.633282
Col1a1	8247.34	0.20154	0.647963
Cav1	2453.23	0.201365	0.545721
Gata1	518.39	0.201313	0.570066
Dpp7	1744.21	0.201237	0.340775
Abcg4	103.799	0.201169	0.647963
Abca9	159.595	0.200886	0.652785
Col8a2	297.237	0.200819	0.630726
Emp3	240.566	0.200624	0.670298
S1pr1	1744.76	0.200529	0.399167
Pls3	2759.79	0.200436	0.335097
Mrpl23	353.357	0.200408	0.63096
Pdgfd	108.531	0.200251	0.64639
Gas6	581.409	0.200094	0.562867
Txnip	10348.4	0.20006	0.240629
Myo6	1201.85	0.199697	0.567193
Fermt3	342.396	0.199327	0.627555
Plekho1	2338.24	0.199129	0.442743
Sox6	94.4469	0.199007	0.50453
Scarf1	289.902	0.198603	0.663258
Ankrd45	447.281	0.198534	0.59705
Epb41l3	477.073	0.198464	0.627555
Cav2	600.92	0.198407	0.59692
Nfe2l3	121.687	0.19839	0.665116
Tmem177	1273.38	0.198364	0.455935
Maoa	6889.95	0.197807	0.254272
Cd300lg	80.3958	0.19776	NA
Chrdl1	2193.61	0.197508	0.436379
Ppp1r3g	905.487	0.197215	0.514673
Erbb2	325.434	0.197162	0.663484
Bloc1s1	818.814	0.196881	0.497704
Samd14	277.349	0.196806	0.650166
Gap43	227.261	0.196464	0.663484
Pafah2	1702.12	0.196124	0.478625
Slc48a1	538.263	0.195957	0.630726
Cldn7	1267.8	0.195941	0.593256
Gfi1b	35.2043	0.195906	NA
Rbm15b	1627.92	0.195747	0.563855
mt-Nd4l	10019.2	0.195652	0.162763
Ptprn2	74.565	0.195556	NA
Sema5a	357.339	0.195409	0.655702
Itgb5	11685.9	0.19535	0.116195
Fbln5	625.345	0.194816	0.626949
Tmprss2	3551.82	0.194793	0.367082
Elp4	542.344	0.194677	0.59692
Rnasek	2857.17	0.194656	0.246524
Tal1	544.048	0.19458	0.664805
Zfp521	157.981	0.194468	0.685192
Zfp36l1	1615.82	0.194285	0.446913
Clec14a	2024.21	0.194138	0.537177
Marcks	3990.73	0.194113	0.340869
Slc29a3	1362.68	0.193905	0.512154
Npdc1	426.79	0.193855	0.647963
Fam89a	2106.72	0.193561	0.330835
Sap18	500.128	0.193284	0.632036
Cfap45	47.2133	0.193234	NA
Trmt2b	548.746	0.193009	0.59692
Asb10	45.0871	0.192855	NA
Pknox1	2159.01	0.192803	0.340775
Ccnjl	1249.78	0.192648	0.577752
Tspan4	1178.42	0.192614	0.514673
Fam135b	96.0152	0.192611	0.631778
Efnb1	3150.75	0.192447	0.29623
Fmnl3	2240.47	0.192151	0.361453
Cpn1	29.967	0.192107	NA
Hoxa11	522.931	0.19194	0.708054
Cxcl16	184.501	0.191568	0.742867
Dph3	1436.42	0.19145	0.469898
Rpp14	2542.51	0.191329	0.471888
Ndst1	2924.72	0.191182	0.277537
Eefsec	1131.63	0.190466	0.497704
Adcyap1r1	156.603	0.190256	0.725993
Vps33a	2387.78	0.190174	0.319406
Bgn	2560.37	0.189969	0.537177
Morn1	68.5369	0.189679	NA
Spred1	787.977	0.189673	0.59692
Exoc6	656.563	0.189504	0.581583
Vim	6919.57	0.189343	0.478561
Fam126b	1226.71	0.189222	0.512154
Rhpn2	1817.92	0.18918	0.392725
Cldn6	1107.5	0.189167	0.536435
Gpr182	164.745	0.188903	0.724317
Mapkapk2	5870.05	0.188812	0.155741
Becn1	3448.05	0.188706	0.422411
Naglu	866.969	0.188549	0.671349
Gcgr	1518.01	0.188413	0.464913
AI464131	1036.74	0.188392	0.512154
Slc5a6	3178.4	0.18836	0.422616
Col5a2	3081.56	0.188094	0.720386
Cnr2	114.999	0.188054	0.721024
Sema4b	1806.81	0.188026	0.450587
St3gal4	2210.17	0.188025	0.361453
Atp6v0d1	8802.79	0.187959	0.158017
Aplnr	2054.73	0.187847	0.515213
Mt2	7359.04	0.187789	0.478619
Fmo1	1036.89	0.187644	0.59329
Plekhh2	711.799	0.187561	0.62072
Vil1	38.6211	0.187468	NA
AU018091	7647.8	0.186923	0.214165
Wfdc2	4970.68	0.186905	0.46203
Adamts2	1568.73	0.186729	0.667983
Tspan13	489.067	0.186503	0.638907
Tmem38b	1437.19	0.186479	0.478561
AU021092	251.732	0.185854	0.719097
Arhgef15	675.941	0.185822	0.610009
Atp7b	70.5841	0.185453	NA
St8sia6	55.5004	0.185302	NA
Zbtb20	551.905	0.184988	0.69431
B2m	15860.9	0.184962	0.497704
Galnt16	790.401	0.184799	0.581039
Ptprg	850.368	0.184689	0.638907
Fam213a	392.464	0.18461	0.7024
Pcsk9	90.5892	0.184426	0.59705
Bpgm	2269.36	0.184342	0.533661
Slc6a2	13420.7	0.184282	0.0998896
Cdc42ep2	775.628	0.184274	0.592288
Slc1a5	1768.18	0.184151	0.424434
Acpp	84.7968	0.18405	0.654353
Tulp1	1244.29	0.18404	0.512154
Slc40a1	13004.2	0.183987	0.356223
Rin3	995.947	0.183969	0.536435
Snta1	107.731	0.183699	0.689395
Drap1	2463.92	0.183401	0.412846
Chst10	112.925	0.183353	0.687071
Dmrtc1c2	835.127	0.183304	0.583457
1700001C19Rik	184.074	0.183158	0.723614
Mob2	1379.33	0.183048	0.459751
Sh3bgrl3	4447.35	0.183023	0.31464
Rnf149	808.54	0.182749	0.579323
Olfml1	53.3725	0.182735	NA
Eif2ak3	4349.23	0.182725	0.245674
Map1lc3b	6829.09	0.182396	0.305105
Ptk7	874.53	0.182344	0.610124
Cd1d1	174.01	0.182221	0.737371
Anpep	746.876	0.182103	0.663484
Cers6	2264.31	0.181988	0.493489
Tlcd1	392.54	0.18191	0.705976
Bcam	707.999	0.181789	0.627555
Anxa3	3742.73	0.181658	0.381257
Igdcc3	966.899	0.181498	0.626949
Prr5l	2807.7	0.181351	0.399167
Zdhhc15	548.073	0.180992	0.690237
Mfsd2b	97.5212	0.180983	0.675767
Txnl4a	1322.66	0.18092	0.56259
Atp5h	5508.97	0.180722	0.238024
Gpr137	774.291	0.180697	0.604748
Sh3d21	1043.65	0.180685	0.551783
Mrgprg	611.663	0.180532	0.740897
Gpx4	17721.2	0.18026	0.280297
Stard5	1445.9	0.180246	0.529609
Sox17	440.941	0.180234	0.73064
Man2b2	444.557	0.180202	0.724013
Mfsd13a	332.231	0.180111	0.737783
Serpina1b	41.0859	0.180056	NA
Fam171a2	92.9052	0.180002	0.663484
Sirpa	451.524	0.17986	0.724317
Atp8a1	403.16	0.179699	0.728354
Sgms1	2572.02	0.179613	0.47323
Rab32	467.456	0.179414	0.718248
Kctd12b	1885.94	0.179377	0.624548
Slc7a5	11393.4	0.179306	0.232378
Hacd1	366.753	0.179188	0.727637
Slc7a6	2619.21	0.179147	0.357515
Reck	330.179	0.179038	0.725743
Glrx	1850.82	0.17897	0.490852
Abhd6	6521.1	0.178929	0.422616
Fam134b	935.024	0.178831	0.724317
Mtss1l	1882.89	0.178475	0.466333
Palm3	209.263	0.178339	0.750711
Cep41	240.517	0.178317	0.738119
Cd68	4611.18	0.178156	0.46203
Psma3	5398.38	0.178129	0.387718
Scarb1	5763.12	0.178058	0.32422
Ddah2	1766.05	0.177981	0.497704
Bok	1180.25	0.177945	0.708628
Fzd4	459.657	0.17774	0.720715
Nop14	1617.6	0.177669	0.478561
Pcolce	530.405	0.177629	0.684499
Isg15	1801.97	0.177435	0.493489
Tchhl1	64.5218	0.177331	NA
Armcx2	684.88	0.177301	0.666521
Igfbp2	5009.52	0.17724	0.36162
Lcmt2	589.488	0.177236	0.659131
Clec1b	208.373	0.177059	0.731905
Tenm3	185.776	0.176949	0.735618
Nynrin	1362.73	0.176929	0.59692
Smad3	2494.85	0.176906	0.568179
Ppp2r1a	9569.7	0.176897	0.139132
Tie1	2086.37	0.176881	0.493222
Map7d2	122.279	0.1768	0.750711
Speg	681.83	0.176699	0.690237
Dgkz	2175.61	0.176399	0.469898
Cd200	659.16	0.176388	0.626257
Lrp8	2997.78	0.176335	0.46203
Grcc10	1070.13	0.176278	0.659131
Cd36	2855.79	0.1761	0.583322
Slc39a5	138.966	0.175937	0.703467
Fmo2	203.657	0.175913	0.788965
Hip1	1898.05	0.175781	0.476741
Ildr1	1772.38	0.175595	0.487182
Gp5	68.0178	0.17544	NA
Slfn5	528.922	0.175422	0.712537
Selenow	2793.1	0.175411	0.474368
Mttp	710.646	0.175311	0.662746
Serpinf2	25.7003	0.175233	NA
Mpped2	182.964	0.175195	0.760368
Heph	204.422	0.175186	0.75136
Kcnj5	63.5684	0.175179	NA
Frrs1	579.507	0.175139	0.659131
Mrpl55	671.843	0.175125	0.647963
Osbpl5	996.261	0.175123	0.583718
Aoc1	3756.47	0.175083	0.742867
Plpp3	8202.76	0.174781	0.493222
Adgre1	107.352	0.174703	0.737783
Cxx1a	1796.54	0.174535	0.537177
Mecom	123.246	0.17418	0.737783
Ahr	459.503	0.174177	0.737621
Fam178b	129.02	0.174053	0.745452
Mtus1	6953.45	0.173943	0.388128
Fam19a3	15.6503	0.17387	NA
Slc9a3r2	711.693	0.173858	0.691822
Tmbim4	2051.96	0.173694	0.412862
Cish	238.699	0.173562	0.746393
Nfix	124.621	0.173519	0.742867
Eif3k	5205.22	0.173488	0.284131
Gyg	922.17	0.173385	0.632036
Slc25a20	1545.3	0.173378	0.497704
Ube2l6	1078.61	0.173208	0.69392
Chst8	208.905	0.17315	0.753141
Rapgef5	764.135	0.173015	0.684499
Tmtc1	351.935	0.173015	0.753973
Dhrs13	357.919	0.172952	0.735618
Emcn	1158.86	0.172886	0.563855
Psmd5	2032.19	0.172613	0.662746
Mef2c	470.334	0.172517	0.753973
Gucy1a3	581.455	0.172416	0.744969
Rgs3	752.158	0.172412	0.670298
Mlph	427.714	0.172354	0.76919
Steap2	181.843	0.172342	0.771987
C1qb	189.458	0.172219	0.754767
Gja1	6898.84	0.172179	0.773971
Nox4	852.707	0.172163	0.724317
Ptn	553.628	0.172149	0.740005
Apba1	550.098	0.171941	0.710591
Gpr176	44.1467	0.171633	NA
Tm4sf1	380.924	0.171575	0.75959
Otoa	131.935	0.171512	0.733216
Ccdc92	553.784	0.171152	0.69392
Cd93	4980.52	0.171149	0.476531
Ptrf	2707.16	0.171094	0.46203
Prl8a6	7325.16	0.171055	0.754767
Hemk1	285.756	0.171008	0.78456
Fras1	110.628	0.170852	0.736515
Gpr157	719.825	0.170743	0.670298
Msn	6105.91	0.170707	0.497704
Elovl1	5771.85	0.170684	0.340775
Cd59a	1208.65	0.170522	0.604748
Gys2	13.5001	0.170178	NA
Amt	827.884	0.17002	0.625184
Rab3b	304.652	0.169936	0.735618
Klk6	294.571	0.169896	0.739707
Col11a1	253.38	0.169816	0.776841
Stard13	909.158	0.169798	0.615606
Inca1	91.28	0.169678	0.737783
Slc45a3	1158.51	0.169512	0.619819
Col14a1	1018.7	0.169446	0.724317
Ptbp1	11228.6	0.169229	0.168726
Atp5o	6285.82	0.169218	0.370296
Hnf4a	123.308	0.16914	0.652785
Mmrn1	123.394	0.169111	0.768489
Steap3	4639.27	0.169103	0.514673
Arsa	1507.53	0.169071	0.580247
Epn2	2270.64	0.169033	0.533661
Prss12	370.662	0.168985	0.757094
Elf5	261.643	0.168984	0.754562
Pcp4l1	348.807	0.168895	0.754961
P2rx4	1309.95	0.168868	0.723037
Plek2	116.05	0.168811	0.744969
Cmc2	354.123	0.168773	0.757094
Itm2a	9137.68	0.168732	0.492063
Ppp1r9b	3832.58	0.16866	0.349385
Lamtor1	6205.84	0.168582	0.320311
Gss	776.249	0.168552	0.71317
Ehd2	2145.92	0.168432	0.537177
Khdc1a	134.711	0.168262	0.757094
Slc2a12	577.154	0.167985	0.749118
Rlbp1	424.005	0.167936	0.750711
Pald1	647.318	0.167904	0.685519
Acp7	355.108	0.167897	0.773971
Spns2	750.186	0.167872	0.69392
Tmem266	114.76	0.167736	0.652759
Bace2	363.492	0.167607	0.774513
Gabarap	7635.82	0.16739	0.228823
Ripply1	1145.35	0.167333	0.660478
Khdc1c	36.2642	0.167156	NA
B3gnt5	464.261	0.167081	0.765561
4933415A04Rik	102.057	0.166854	0.754767
St8sia4	302.767	0.166809	0.776841
Dmkn	3449.31	0.166651	0.624785
Eng	2712.04	0.16652	0.522364
Gpsm2	651.026	0.166486	0.78902
Atp5g1	4809.61	0.166449	0.512154
Tmem150a	9419.34	0.166433	0.24085
Ly6e	10816.4	0.166244	0.321528
St14	1900.43	0.16624	0.492063
Itga4	678.675	0.16578	0.724013
Psg28	80168.1	0.165672	0.533661
Fabp3	16484.7	0.165606	0.334742
Gm27179	10061.8	0.16544	0.59329
Kpna7	32.2378	0.165429	NA
Rnasel	260.706	0.165324	0.790667
S1pr4	82.4044	0.165207	NA
Prlr	711.833	0.164933	0.708462
Cysltr2	195.202	0.164581	0.725379
Ulbp1	743.931	0.164519	0.723037
St6galnac6	173.35	0.164492	0.796391
Dlx4	218.982	0.164442	0.797272
Rhd	89.1024	0.16443	0.742867
Atp6v0e	4105.32	0.164336	0.493489
Btbd2	1181.15	0.164288	0.589647
Pmel	115.192	0.164269	0.736911
Ttl	1341.53	0.164094	0.595434
Dcaf12l1	5016.7	0.164069	0.457819
Hspb2	48.9003	0.164017	NA
Hmga1	3587.67	0.163905	0.512154
Acp5	1298.19	0.163759	0.650166
Osbp2	723.896	0.163695	0.708628
Nrm	854.675	0.163635	0.710591
Ggt1	1232.05	0.163405	0.581583
1110059E24Rik	1123.58	0.163394	0.601428
Slc2a3	2625.21	0.163323	0.674083
Zfp827	419.946	0.163268	0.791596
Madd	677.159	0.163211	0.738119
Ccdc80	239.366	0.163161	0.795732
Bex2	40.2727	0.163091	NA
Aqp1	2174.87	0.163064	0.733187
Map2k3	3603.67	0.162993	0.387217
Usp3	1136.41	0.162972	0.670298
Cpq	217.486	0.162915	0.792268
Tmem30b	716.973	0.162745	0.710204
Zfp213	456.863	0.162677	0.75396
Tmem125	2233.53	0.162579	0.5032
Coq8a	233.719	0.162485	0.769806
Atp5j2	4223.35	0.16245	0.45812
Ndufa8	2199.06	0.162436	0.567193
Cd14	134.788	0.16234	0.810824
Fbn2	453.487	0.162175	0.796391
Ptpn4	1626.21	0.162092	0.577752
Cyp2s1	1472.24	0.161929	0.580247
Impdh1	1009.12	0.161861	0.650166
Car4	20675.2	0.161759	0.330835
Nkain2	198.629	0.161714	0.792092
1700088E04Rik	112.793	0.161688	0.760368
Ctsz	6557.3	0.161665	0.36162
Nnt	207.679	0.161605	0.809658
Antxr2	519.657	0.161496	0.766641
Dab1	936.359	0.161359	0.761534
Sec61a2	1812.74	0.161356	0.593725
Cacng5	247.853	0.161292	0.742867
Tmem140	4280.37	0.161179	0.514673
Mgst3	3957.33	0.16095	0.534292
Phb	4790.61	0.160875	0.591463
Kcnk1	759.898	0.160811	0.718367
Cpm	1453.93	0.160772	0.604748
Hba-a2	128412	0.1607	0.816733
Tmem120a	3592.23	0.160686	0.459591
Cx3cr1	179.008	0.160535	0.820098
Gdpd1	152.202	0.160513	0.81281
Mfsd3	128.442	0.160509	0.795544
Apoe	1250.8	0.160488	0.650789
Klhdc4	1214.53	0.160437	0.719461
Esd	5832.24	0.160295	0.305403
Shb	1370.9	0.160214	0.581583
Ttc39b	161.636	0.160209	0.807154
Mxra8	1567.14	0.160136	0.708628
Xkr8	258.241	0.160076	0.815284
Tmem119	933.894	0.160058	0.687987
Bckdha	1566.61	0.160047	0.555158
Bmp6	203.927	0.160039	0.820098
Nudt14	401.192	0.159995	0.796955
5730559C18Rik	145.016	0.159985	0.795469
Pmp22	2018.46	0.159932	0.609882
Rpl28	9122.44	0.15984	0.412862
Tns4	2646.28	0.159628	0.517627
Pygb	2133.36	0.1596	0.497704
Mrps18a	1433.59	0.159589	0.626341
Fam13c	65.3894	0.159296	NA
Tgm1	5333.11	0.159126	0.410274
Adgra2	1281.46	0.159072	0.727637
Notch2	7111.44	0.159045	0.361453
Pcdhga5	49.4961	0.159021	NA
Mpl	101.957	0.158833	0.827012
1600002K03Rik	254.137	0.158674	0.804223
Sorbs1	1767.02	0.158555	0.59329
Ramp2	1090.78	0.158433	0.728686
Strada	1225.68	0.15833	0.604748
Tdrp	7254.05	0.158327	0.464959
Stk26	70.7326	0.158316	NA
Tm2d2	2347.27	0.158214	0.558658
Cox6b1	7472.63	0.158161	0.379641
Erf	478.769	0.158126	0.773971
Ramp1	910.834	0.157871	0.738119
Zscan20	250.438	0.157641	0.820098
Pga5	1829.29	0.157579	0.725379
Angpt4	515.27	0.157512	0.796955
Mmp17	192.471	0.157479	0.831749
Zfyve26	3681.25	0.157277	0.59692
Pou3f1	98.3094	0.157212	0.751918
Pdzk1ip1	349.329	0.157165	0.816797
Fancc	383.715	0.157046	0.809737
Commd7	1950.33	0.157044	0.64639
Sox13	552.1	0.15698	0.755951
Tubb2a	2595.35	0.156947	0.59329
D130043K22Rik	100.658	0.15658	0.672607
Setmar	132.035	0.156454	0.825758
Epha7	98.2368	0.156417	0.810214
C2	437.061	0.156393	0.831749
Cep128	331.607	0.156194	0.831749
Tspan2	581.054	0.156104	0.768489
Trib2	578.954	0.156047	0.764239
Zfp423	519.757	0.155994	0.795721
Ildr2	41.1415	0.155977	NA
Mogat2	184.109	0.155976	0.831749
Timm17b	1303.58	0.155969	0.724601
Ubl7	2000.46	0.155885	0.526568
Efemp2	680.199	0.155874	0.793321
Scap	5968.18	0.155812	0.31464
Xrcc3	228.313	0.155756	0.82861
Tmem252	87.704	0.155753	0.776127
Psmb3	4124.38	0.155715	0.529424
Hadh	9584.18	0.15562	0.382113
Pde3a	546.812	0.155613	0.78902
Colec10	94.92	0.155562	0.779803
Lbp	2379.03	0.155338	0.833967
Foxm1	671.528	0.155305	0.754767
Stra6	8911.48	0.155268	0.435373
Gbp2	257.336	0.155139	0.838433
Txndc15	2602.33	0.155064	0.492063
Cdhr2	31.3414	0.155042	NA
Tmem37	17331.5	0.154882	0.46203
Pkdcc	862.791	0.15486	0.710752
Limch1	393.266	0.154768	0.825758
Gm9112	2417.8	0.154646	0.667983
Txlnb	70.8141	0.154642	NA
Lpl	1153.3	0.154574	0.663484
Ubb	84831.2	0.154278	0.176443
Cyp4v3	551.711	0.154191	0.764768
Plat	6911.66	0.154191	0.492063
Sdc4	3924.6	0.154164	0.56259
C530008M17Rik	30.8596	0.154153	NA
Trpv2	9130.93	0.154117	0.45812
Gjb2	47015.7	0.153909	0.492063
Ppara	17.1515	0.153765	NA
Slc6a19	28.0308	0.153688	NA
Htra2	831.289	0.153672	0.737371
Rasgrp3	1554.16	0.153662	0.68781
Tnni1	74.1518	0.15364	NA
Ccdc51	1043.34	0.153639	0.705084
Dynlrb1	3023.39	0.153524	0.537177
Slc22a3	3666.32	0.153396	0.593552
Angptl2	1367.99	0.153388	0.834528
Ppm1k	193.446	0.153364	0.838433
Aldh4a1	1650.36	0.153244	0.633875
Mfap2	276.716	0.153177	0.831749
Cd226	27.7868	0.153093	NA
Mxra7	277.437	0.153046	0.83024
Gpx3	32050.8	0.15288	0.820098
Grhl1	595.59	0.152828	0.763502
Adm	1284.79	0.152815	0.802045
Ypel1	267.334	0.152621	0.83024
Tspan12	185.031	0.152609	0.838433
Epn3	5654.28	0.152594	0.459751
Med22	4137.73	0.152579	0.436379
Lmo2	110.753	0.15257	0.811852
Pnpla2	734.247	0.152545	0.768394
AU022252	776.664	0.152508	0.760368
Kng2	111.94	0.152195	0.757094
Rassf6	2815.26	0.152145	0.519392
Vsig10	1176.2	0.151923	0.7024
BC028528	138.413	0.151912	0.815115
Anxa1	8410.12	0.151833	0.626341
Hoxa13	234.833	0.151765	0.838433
B3glct	600.213	0.151751	0.773971
Prps2	259.601	0.151736	0.838433
Cd47	2905.16	0.151696	0.568415
Fam3c	2262.85	0.151545	0.59692
Arhgap26	553.187	0.151539	0.783309
Nudt16l1	2108.28	0.151483	0.592288
Klhl21	2184.23	0.151483	0.577752
Sytl4	88.594	0.15147	0.795734
Kcnk2	43.9111	0.151461	NA
Vgll4	2059.49	0.151399	0.537177
Nos3	201.193	0.151176	0.838433
Sh3gl3	91.0074	0.151081	0.795732
Tmem189	5204.94	0.151061	0.466333
Apoa1	576.261	0.151035	0.624785
Snca	410.467	0.1509	0.838433
Tbx20	436.852	0.150768	0.838433
Habp2	37.4834	0.150735	NA
Dmtn	227.534	0.150695	0.844186
Tc2n	120.013	0.150601	0.831749
Jaml	210.956	0.150443	0.820098
Cachd1	596.171	0.150338	0.831749
Ldhb	15723.2	0.150196	0.45812
Serpina3n	145.774	0.150174	0.863997
Padi2	3376.46	0.150151	0.845033
Mok	223.763	0.150145	0.792254
Tomm5	1943.81	0.150092	0.656853
Cox19	567.39	0.150001	0.799382
Pax5	79.0046	0.149922	NA
Tmem100	1212.52	0.149718	0.768489
Ace	1039.97	0.149646	0.763502
Ckb	5493.73	0.149619	0.549962
Ipo11	2183.63	0.149615	0.588585
Itih2	20.9704	0.149569	NA
Prl3d2	121.199	0.149505	0.804223
Adrb1	549.804	0.149488	0.822707
Arpin	1342.79	0.149481	0.672607
Gcnt2	4344.57	0.149448	0.485969
Selenon	5566.9	0.149225	0.526568
Pard6b	3398.81	0.1491	0.581583
Hmga1-rs1	19.6321	0.1491	NA
Hand2	493.22	0.14901	0.838433
Apob	931.961	0.148993	0.604748
Coa3	1844.14	0.148908	0.742867
Masp1	756.865	0.148898	0.816797
Casp3	700.972	0.148897	0.768489
Hbegf	2347.4	0.148773	0.663484
Parpbp	218.739	0.148773	0.845922
Hhex	171.561	0.148582	0.850109
Hlx	428.733	0.148579	0.822707
Paqr9	70.0567	0.148551	NA
1190005I06Rik	79.8304	0.148504	NA
Havcr1	72.4603	0.148341	NA
Apold1	160.154	0.147949	0.83654
Tgfb2	1600.61	0.147933	0.742867
Rtn3	11462	0.147368	0.294945
Phgr1	101.066	0.147319	0.800765
Asb6	1182.55	0.147233	0.704466
Rps25	17567.4	0.147187	0.335097
Iah1	1070.33	0.147081	0.715933
Toe1	1149.97	0.14695	0.69431
Pdzd3	333.162	0.146916	0.844186
Ceacam13	25898.2	0.146873	0.490852
Gsdmd	182.487	0.146775	0.85439
Enpep	102.03	0.146751	0.823312
Met	263.529	0.146745	0.844186
Slc19a2	4239.39	0.146731	0.537177
Knstrn	766.1	0.146712	0.792092
1700027J19Rik	99.2184	0.146565	0.83024
Gprasp2	32.2278	0.146476	NA
Ehd1	15254.3	0.146428	0.335097
1810037I17Rik	2197.45	0.146397	0.627555
Lypla2	2533.73	0.146367	0.622932
Rap1gap2	75.3998	0.146363	NA
Prkcq	97.4741	0.146324	0.786392
Pclaf	670.323	0.146321	0.796955
Etv5	298.781	0.146309	0.851968
Tmem88	263.373	0.146224	0.852489
Irs3	4746.45	0.146147	0.481503
Arhgap28	3696.55	0.146058	0.483681
Pigo	1485.97	0.145971	0.75136
Smim1	376.274	0.145946	0.838433
Por	11167.4	0.145922	0.359231
Synpo	542.918	0.145848	0.8381
Ttr	455.774	0.14578	0.60423
Ecscr	577.56	0.145745	0.816797
Treml1	85.7175	0.145741	0.831749
Gimap6	367.866	0.14562	0.84182
B4galt4	2793.83	0.145558	0.551071
Laptm4b	1131.31	0.145311	0.795469
Lmx1b	73.9346	0.145237	NA
Ihh	96.9603	0.145237	0.833591
Rbbp8nl	78.2517	0.145189	NA
Tspan5	447.99	0.145107	0.83654
Rrm1	4842.76	0.145073	0.624548
Tor4a	1540.75	0.144963	0.656057
Rcn3	1211.67	0.144961	0.774513
Ndufa7	2096.7	0.144898	0.604748
Esrrb	378.912	0.144866	0.838433
Slc12a2	2716.98	0.144709	0.720715
Plscr3	472.834	0.144671	0.83024
Aph1a	5641.07	0.144534	0.463144
Sf3a2	1461.84	0.144519	0.667983
Trpm6	1136.21	0.144492	0.774513
Bcl9	665.512	0.144475	0.820098
Il17re	131.897	0.144446	0.862309
Mapk7	840.211	0.144345	0.793321
Eml1	741.435	0.144287	0.776841
Nccrp1	279.193	0.144259	0.860863
Tpcn1	10058.5	0.144201	0.31464
Mfge8	25626.5	0.144194	0.253906
Pdgfrb	5941.03	0.144188	0.429096
Gpc4	468.199	0.144169	0.83024
Cryl1	886.396	0.144166	0.737783
Thsd4	335.006	0.144138	0.863097
Mtmr11	144.012	0.144108	0.831749
Rflna	1080.54	0.143918	0.794074
Trip6	566.658	0.143871	0.831749
Igfbp4	2082.09	0.143583	0.744969
Tax1bp3	4708.06	0.143572	0.427876
Sox21	68.8874	0.143562	NA
Icam2	712.672	0.143539	0.794626
Sdc2	579.75	0.143431	0.831749
Gas2l1	2053.23	0.143393	0.604748
Ctsk	6814.81	0.143384	0.844186
Synj2	415.594	0.143382	0.847647
Kif5c	1560.7	0.143382	0.696872
Adgrg4	12.9319	0.143226	NA
Cth	237.856	0.143218	0.851701
Tbc1d2b	521.823	0.143154	0.831749
Sort1	2008.36	0.143149	0.607404
Lpar4	530.375	0.143133	0.858904
Kdm8	419.18	0.143091	0.838433
Erg	480.537	0.142953	0.835611
C1ra	76.5044	0.142923	NA
Fbp2	29.9691	0.142913	NA
Prl2c1	1305.93	0.142904	0.823043
Alas1	6573.88	0.142882	0.5032
Sat2	259.894	0.142706	0.849674
Angpt2	3996.82	0.142663	0.512154
Kcnj12	197.143	0.142545	0.842497
Fdxr	1241.72	0.142526	0.737371
Tmem173	216.63	0.14252	0.863097
Ceacam12	81395.9	0.142517	0.853898
Mtch1	6735.34	0.142457	0.479958
Ambp	19.1879	0.14233	NA
Smim12	1659.89	0.142202	0.661959
Kcnab2	38.6878	0.142181	NA
Atp6v0c	13146.9	0.142098	0.412862
Musk	78.368	0.14202	NA
Rad54l	421.683	0.142014	0.838433
Tuba1a	25887.8	0.141868	0.333796
Grap2	128.664	0.14177	0.844186
Fam168a	9251.83	0.141697	0.405876
Nme2	10167.8	0.141662	0.512154
Tubgcp2	1419.23	0.141592	0.67206
1110032A03Rik	734.161	0.141536	0.791596
Hspb7	232.512	0.141491	0.816797
Hbb-y	209413	0.141473	0.863997
Notch3	503.179	0.141371	0.838433
Fzd2	73.2312	0.141354	NA
AI467606	34.4057	0.141336	NA
Dnajb4	957.143	0.141255	0.770083
Eva1c	463.419	0.141247	0.871056
mt-Co3	195194	0.141191	0.382287
Prdx2	6926.75	0.141181	0.618785
Mansc1	292.96	0.141088	0.860863
Saal1	484.082	0.141073	0.833693
Mmp23	183.76	0.14107	0.858904
Gulo	2139.55	0.140978	0.736911
Tmed4	2830.97	0.140866	0.562938
Fundc2	468.647	0.140857	0.832998
Gli1	35.4641	0.140819	NA
Tulp3	630.771	0.140691	0.820098
Sox7	489.926	0.140644	0.838433
Wfikkn1	152.954	0.140606	0.847788
Tyrobp	191.135	0.140601	0.863097
Tcf19	221.263	0.14055	0.858904
Ttyh3	3278.23	0.140369	0.607404
Brdt	48.9944	0.140331	NA
Mlkl	125.853	0.140223	0.845426
Mab21l3	821.756	0.140212	0.797814
Hkdc1	220.728	0.140182	0.86457
Ncln	4575.09	0.140164	0.5032
Rxrb	1944.95	0.140127	0.627555
Arxes1	164.705	0.140099	0.860863
Il2rg	6947.76	0.140025	0.410274
Fam109b	83.626	0.139951	NA
Cdipt	5515.94	0.139837	0.570066
Nupr1	105.905	0.139831	0.845987
Pex14	5337	0.139818	0.487182
Gimap4	674.978	0.139786	0.833577
Hsd11b1	1402.17	0.139731	0.863997
Nipsnap3b	1270.88	0.139692	0.705976
Adcy4	426.175	0.139659	0.845987
St5	1956.96	0.139604	0.723037
Smo	470.479	0.139564	0.838433
Ccni	4624.38	0.139557	0.593678
P2rx1	156.585	0.139469	0.87114
Sh3tc2	1171.27	0.139431	0.753973
Hsd17b11	7307.63	0.139306	0.436379
Tmem132c	207.836	0.139174	0.863997
Gpat4	5518.81	0.139154	0.53304
Echdc2	1601.53	0.139061	0.737783
Slc16a4	582.129	0.138943	0.838433
Prtg	319.592	0.138707	0.838433
Nudt4	7343.58	0.138691	0.558658
Psmd1	8212.59	0.138642	0.500339
Cmtm7	1245.76	0.138625	0.728686
Tspan15	369.76	0.138596	0.863997
Map3k20	278.515	0.13853	0.863997
Rfk	2778.88	0.138293	0.764239
Spc24	308.229	0.138253	0.870582
Tuba4a	2034.8	0.138174	0.753973
Ndufv3	2222.6	0.13813	0.629874
Ogfod3	329.488	0.138036	0.858904
Prdm6	177.279	0.138005	0.871056
Ctla2a	40135.7	0.137968	0.871056
Nipsnap1	95.2248	0.137885	0.823716
Natd1	8872.12	0.137857	0.478625
Cfi	25.362	0.137801	NA
Stoml3	90.8213	0.137762	0.764643
Cftr	26.9623	0.137748	NA
Rac2	142.234	0.137734	0.863997
Acox2	45.7642	0.137732	NA
Dph1	397.135	0.137593	0.853898
Adora2a	163.559	0.137581	0.858904
Pmm1	1495.12	0.137574	0.764235
Rbms2	9526.55	0.13757	0.427876
Slc35c1	1307.67	0.137558	0.735618
Map6	460.8	0.137427	0.858904
Ptgs1	539.606	0.137407	0.840603
Fam167b	131.547	0.137384	0.866528
Cd276	239.721	0.137372	0.871056
Mageh1	796.028	0.137371	0.796955
Fzd7	1671.15	0.137355	0.724601
Gsto1	1500.45	0.137289	0.719461
Dll1	162.478	0.137259	0.864822
Pam	4945.01	0.13724	0.627529
Gbp3	530.539	0.137202	0.863997
Itpr1	1334.33	0.137184	0.792084
Rpl41	21182.6	0.137153	0.526568
Tubb6	2147.95	0.137079	0.673098
Ropn1l	121.519	0.137052	0.851282
Esyt3	81.7406	0.137033	NA
Mcub	44.471	0.137022	NA
Hspa2	608.25	0.137011	0.83828
Enho	737.006	0.136979	0.802061
Fam84b	135.636	0.136763	0.871056
Tox3	97.9953	0.136633	0.850981
Stoml2	2489.18	0.136579	0.627555
Tmod1	543.501	0.136563	0.843519
Gamt	143.457	0.136547	0.863997
Dnaaf2	391.427	0.136536	0.862309
Ctdspl	6961.44	0.136535	0.512154
Yipf3	3348.82	0.136532	0.70164
Vldlr	4729.1	0.136503	0.710413
Casp8	488.024	0.136434	0.842497
Gm5617	124.651	0.1364	0.858904
Fam187b	83.9466	0.136347	NA
Ly75	411.542	0.136336	0.850556
Lipo3	324.515	0.136245	0.866063
Sparcl1	2259.17	0.136203	0.792084
H3f3a	9068.16	0.136051	0.537177
H2afv	1014.56	0.136041	0.773971
Crip2	6694.95	0.136019	0.531782
Syna	7066.31	0.135928	0.531782
Zyg11a	143.588	0.135871	0.872979
Dok4	963.94	0.135846	0.78456
2200002D01Rik	474.996	0.135843	0.848558
Gm14399	159.451	0.135821	0.847788
Phlda3	947.276	0.135782	0.820098
Slc25a38	1179.7	0.135668	0.754767
Slc39a4	1268.88	0.135579	0.827327
Arhgef19	97.0941	0.135532	0.860863
Epb41l4a	405.539	0.135366	0.856363
Arhgap25	130.274	0.135322	0.865061
Mllt3	566.339	0.135294	0.865214
Uxt	342.76	0.135237	0.871056
Cnn3	7622.36	0.135207	0.555158
Mpzl3	2162.32	0.135189	0.789402
Abhd4	2498.18	0.135017	0.609882
Gypc	423.186	0.134781	0.863097
Fndc10	208.521	0.13477	0.87114
Rpl38	5906.05	0.134685	0.570526
Tyw1	1309.23	0.134666	0.75136
Miga2	971.543	0.134662	0.809658
Msrb3	1710.72	0.134616	0.754562
Ltbr	2895.83	0.134599	0.627555
H2-D1	19612.2	0.13451	0.670298
Nov	107.856	0.134469	0.858904
Rflnb	7157.99	0.134349	0.529443
Psmb1	6511.34	0.134322	0.578526
Ngdn	1325.17	0.134295	0.727637
Gcm1	1468.05	0.134235	0.791519
Snai2	176.639	0.133974	0.87114
Thnsl1	226.377	0.133967	0.87114
Ppdpf	1522.76	0.133877	0.774513
Tesk2	403.446	0.133843	0.858904
Tex264	3639.53	0.133811	0.587472
Il17d	117.841	0.13373	0.865061
Tspan9	20110.8	0.133486	0.450125
mt-Nd3	13419.3	0.133401	0.87114
Tmem59l	327.267	0.133395	0.87114
Haus4	795.044	0.133325	0.822707
Ccdc14	236.285	0.13313	0.874758
Susd2	252.167	0.1331	0.872979
Plaur	1976.12	0.133077	0.75136
Hapln1	218.096	0.133028	0.875243
Rasgef1a	55.045	0.132924	NA
Crip1	1068.99	0.132895	0.773971
Asna1	3189.01	0.132825	0.632036
Ttc21b	131.025	0.132817	0.871056
Edn1	148.21	0.132816	0.87114
Id3	786.742	0.132775	0.844186
Pitpnm2	2788.82	0.132748	0.627555
Ndufb8	3518.07	0.13274	0.647963
B3galt5	255.937	0.132731	0.87114
Cpa1	187.185	0.132591	0.887714
Cyyr1	512.214	0.132568	0.863097
Ndufa4	4787.29	0.132388	0.593678
Rrm2	4583.74	0.132371	0.610039
Kif18b	383.379	0.132271	0.871056
Asf1b	682.22	0.132226	0.838433
Zfp568	10220.5	0.132081	0.528881
Polr3b	1548.35	0.132047	0.715107
Ubc	67173.8	0.132028	0.340775
Cd151	12830.3	0.131998	0.512154
Gucy1b2	613.585	0.131951	0.872979
Rps19	21450.4	0.131887	0.463144
Rasa3	2183.6	0.131867	0.663484
Tnfaip2	5849.67	0.13175	0.616153
Tyms	1306.53	0.131741	0.792268
Slc6a12	3904.28	0.131591	0.797272
Ctso	604.522	0.131487	0.87114
Sephs2	1561.24	0.13141	0.725379
Rps26	9307.83	0.131294	0.604748
Slc16a3	11012.8	0.131283	0.632036
Lipa	1694.48	0.131278	0.734105
Eepd1	237.42	0.131239	0.876708
Dag1	16986.2	0.131213	0.394673
Traf3	1649.81	0.131161	0.705976
F11	281.721	0.131073	0.87114
Prickle1	692.414	0.131002	0.838433
Tspan17	137.648	0.130981	0.874758
Lancl2	622.477	0.130814	0.844493
Prkd1	70.3208	0.130793	NA
Cnp	318.552	0.130645	0.879362
Atp1a1	28076.3	0.130615	0.346915
Anxa8	86.5673	0.130556	0.848558
Tex2	12443.6	0.130552	0.422411
Hhipl1	280.097	0.130431	0.886749
Fam234a	4959.03	0.130222	0.59692
Dnajc4	354.738	0.130195	0.871056
Rhog	1657.46	0.130126	0.708628
Fthl17a	14403.5	0.130118	0.604748
Cela1	42.4325	0.130116	NA
Lpgat1	6164.9	0.130101	0.533661
Klhl29	723.546	0.130067	0.858904
Foxf1	507.727	0.130048	0.863997
Pcdhga6	34.8534	0.130001	NA
Ubfd1	9162.37	0.129995	0.492063
Slc11a2	4487.58	0.129943	0.797814
Atrip	159.204	0.129937	0.88549
Dyrk1b	833.421	0.129927	0.818466
Pdgfra	11739.5	0.129903	0.582372
Pitx2	220.111	0.12982	0.879362
Stx8	1269.59	0.129778	0.774513
Gipc1	3575.58	0.129727	0.632069
Fkbp6	72.6366	0.129725	NA
Klb	87.4493	0.129671	0.83828
Capn5	476.267	0.12967	0.870891
C4b	25.8074	0.129541	NA
Cops9	1424.85	0.12951	0.791519
Pitpnc1	264.106	0.129501	0.871056
Tpx2	1752.41	0.129469	0.727637
Renbp	2731.54	0.129199	0.663484
Clip3	141.096	0.129184	0.87114
Akt3	1045.14	0.129147	0.796391
Prdx1	11527.5	0.129138	0.478619
Fbln7	14765.8	0.129124	0.774513
Atp5l	5806.84	0.129025	0.555158
Gm21750	133.219	0.128984	0.87375
Adamts12	96.2211	0.128984	0.871056
Rpl37a	11057.9	0.12898	0.526568
Pakap	101.076	0.128934	0.858904
Cxcr2	3772.71	0.128907	0.588514
Gm8186	866.722	0.128896	0.844186
Tsc22d3	8536.09	0.128859	0.512154
Plekha4	142.826	0.128606	0.8789
Sdc1	14459.3	0.128424	0.581039
Lipg	11701.6	0.128399	0.580247
Rasl11a	291.389	0.128347	0.88947
Ptger4	211.58	0.128297	0.874758
Aar2	1937.54	0.128292	0.724601
Spdl1	286.576	0.128169	0.875489
Wfdc1	371.092	0.128077	0.880962
Ccdc68	1353.61	0.128018	0.795469
Cd63	17999.2	0.127891	0.616554
Oit3	446.701	0.127858	0.872979
Gna12	5850.1	0.127829	0.512154
Prdx5	6732.33	0.1277	0.640944
Disp2	310.41	0.127684	0.87114
Rps9	19257.9	0.127678	0.553442
Hyal1	187.97	0.127678	0.886749
Capn6	317.02	0.127662	0.881929
Gm5458	49.7744	0.12753	NA
Fam83f	1470.86	0.127482	0.742867
Ap2s1	5291.45	0.127452	0.64639
Ldoc1	8164.24	0.127394	0.664944
Fam109a	2850.34	0.127385	0.755973
B4galnt1	310.522	0.127338	0.893346
Greb1l	96.4486	0.127314	0.866898
Oxct1	4665.69	0.127311	0.59329
Marcksl1	10248.2	0.127305	0.580247
Tfdp2	1409	0.127252	0.844186
Coro2b	486.088	0.127237	0.863097
Rpsa	42269.8	0.127017	0.459751
Vcam1	538.403	0.126984	0.872979
Sat1	3978.59	0.126942	0.766641
Ndrg2	136.391	0.126898	0.884408
Abca3	3559.84	0.126889	0.65898
Chic1	89.6945	0.12687	0.874758
Ccnd1	2076.37	0.126861	0.817954
Pwp2	1787.57	0.126842	0.727637
Scamp5	3181.03	0.126805	0.737783
Mfsd7a	121.174	0.126722	0.887068
Plp2	8875.41	0.126621	0.512154
Cep131	396.273	0.126605	0.883012
Plcb4	1481.13	0.126535	0.800345
Cdkn1c	40639.7	0.126507	0.5277
Itgbl1	133.716	0.126467	0.886259
Patl2	345.38	0.126432	0.881929
Cstf1	1480.07	0.126397	0.751213
Ech1	6013.15	0.126267	0.575665
Arpp19	3453.05	0.126259	0.62072
Ednra	259.261	0.126226	0.883012
Cry2	916.616	0.126193	0.831749
Ftl1	87500.4	0.12619	0.497704
Selenbp1	138.102	0.126087	0.863097
Fggy	242.575	0.126072	0.882418
Gp9	72.1477	0.125994	NA
Actr1a	8330.63	0.125964	0.487182
Chchd10	2324.81	0.125938	0.667983
Svbp	637.903	0.125738	0.845987
Gba	6113.15	0.125719	0.522364
Cdh26	22.7751	0.125701	NA
Prss23	181.228	0.125643	0.905059
Wwc1	3122.07	0.125595	0.672607
Fcrls	92.7676	0.125575	0.880492
Fos	991.611	0.125568	0.859993
Fbxo15	158.969	0.125545	0.881929
Ly6g6f	24.6312	0.125295	NA
Gimap3	24.1301	0.125263	NA
Fkbp1a	14963.6	0.125164	0.423881
Hspa12a	297.1	0.125058	0.881929
Selenop	8677	0.125014	0.818466
Aard	372.783	0.12496	0.881929
Itgb6	372.814	0.12493	0.881929
Col4a5	203.499	0.124893	0.874758
Fam46c	2090.69	0.124893	0.844186
Pcdh18	618.209	0.124886	0.87114
Fam118b	747.788	0.124838	0.842497
Mest	16846.2	0.124819	0.742867
Rbm20	708.487	0.124809	0.863097
Ubl4a	2372.65	0.12478	0.742867
Cd248	404.65	0.124733	0.879362
2210013O21Rik	782.845	0.124731	0.842497
H2-K1	15863.3	0.124591	0.816797
Prdx6	5675.4	0.12458	0.735618
Ptpn3	2384.46	0.124528	0.765741
Plxnc1	94.7989	0.124514	0.879351
Slc6a9	91.7857	0.124507	0.871056
Cldn4	2738.24	0.124443	0.763502
C1qc	153.372	0.12438	0.883012
Ssc5d	65.052	0.124309	NA
Apcdd1	452.334	0.124295	0.871056
Cd81	1967.02	0.124232	0.807836
Cdkl5	133.359	0.124231	0.883012
Wls	1135.61	0.124188	0.844186
Tomm40l	647.684	0.124152	0.871056
Notch1	816.386	0.124149	0.886749
Hbb-bs	91518.7	0.124134	0.886749
Pfkfb1	633.391	0.124101	0.865061
Wt1	345.981	0.123966	0.902744
Foxn3	761.279	0.12384	0.871056
Zfp960	674.649	0.123823	0.85439
Tspan1	267.713	0.123674	0.898313
Cfap43	3197.84	0.123658	0.609882
Fabp5	5713.28	0.123645	0.731905
Rpl18a	21357.5	0.12357	0.537177
Pea15a	13724.6	0.12356	0.467975
Cdh1	9168.19	0.123554	0.690237
Khdrbs3	224.252	0.123552	0.891108
Ccnd3	5378.95	0.123487	0.735618
Srpx	65.6354	0.12342	NA
Magi2	30.6744	0.123405	NA
Ccdc9	1121.64	0.123365	0.838433
Ndufs8	1793	0.123196	0.756691
Agmo	42.171	0.123192	NA
Kcnq1	89.1635	0.123146	0.834111
1110034G24Rik	388.796	0.123144	0.88364
Cyth4	168.756	0.123086	0.909913
Esam	10045.4	0.122967	0.537177
Mknk1	833.972	0.122906	0.844186
Tmem11	1746.39	0.122882	0.833591
Etd	155.526	0.122834	0.88947
Prkar2a	2122.91	0.122715	0.735618
Irak2	2941.08	0.122654	0.723037
Fgf1	36.8743	0.122651	NA
Tagap	139.16	0.122616	0.871056
Dcun1d3	852.972	0.12247	0.845987
Szrd1	5547.52	0.122467	0.59692
Zfp97	603.451	0.122422	0.868377
Mapk4	32.5911	0.122396	NA
Psph	933.383	0.122391	0.845987
Flt4	2323.71	0.122309	0.757094
Htr2b	180.381	0.122244	0.906166
Ndufs6	1341.87	0.122236	0.78456
Fam65b	371.888	0.122223	0.881929
Dio3	3909.27	0.122208	0.850109
Tnfsf14	16.3327	0.122191	NA
Gpr137c	40.2201	0.12219	NA
Ubqln2	2676.3	0.122156	0.708628
Gsn	18301.4	0.122027	0.500346
Hn1l	11535.2	0.121964	0.547876
Hexim2	252.891	0.121962	0.886749
Rnf181	4474.28	0.121948	0.682823
Cbfa2t3	259.009	0.12194	0.906166
Sh3rf1	494.6	0.121921	0.872979
Rab34	148.49	0.121813	0.897567
Gm4070	612.195	0.121808	0.89547
Upk3b	32.1878	0.121796	NA
Ndc1	2025.01	0.121741	0.747349
Mlycd	554.502	0.12164	0.869223
Myl6	27611.3	0.121611	0.536435
Fut11	1821.99	0.121557	0.757094
Ripk1	1091.61	0.121512	0.816797
Aurkaip1	1835.38	0.121507	0.816256
Rps5	20154.3	0.121494	0.529339
Aes	1632.01	0.121469	0.831749
Slc13a4	9061.7	0.121453	0.670298
Epb41l1	7013.04	0.121336	0.63096
Adamts4	1431.02	0.121253	0.809658
Ube2l3	8501.94	0.121218	0.650166
Ppp2cb	2889.03	0.121105	0.674083
Serpina5	67.2678	0.121086	NA
Mrps24	535.997	0.121059	0.881929
Vdac3	6368.49	0.121053	0.59692
Mfng	279.401	0.121048	0.904938
Gdpd5	2805.92	0.121035	0.727637
Mkrn3	68.7914	0.121003	NA
Lrp5	4790.65	0.120957	0.705687
Kdm2b	3794.41	0.12095	0.673098
Lrrn4cl	102.923	0.120936	0.908283
Ifitm2	701.464	0.120859	0.87114
Fam120c	123.454	0.120852	0.896306
Mgrn1	3827.7	0.120834	0.607157
Zfp385a	301.963	0.120803	0.900437
Aloxe3	95.374	0.120787	0.88549
H2-Q10	30.2706	0.120729	NA
Nfe2l2	3408.44	0.120664	0.627529
Limd2	4773.41	0.120581	0.615606
Gpx7	223.161	0.120546	0.901396
Slc16a12	1494.41	0.120522	0.832876
Atp2a1	43.8335	0.120446	NA
Tnfsfm13	126.919	0.120421	0.908992
Tex30	1999.01	0.120396	0.791519
Pcdhga9	30.7577	0.120371	NA
Slc25a44	2157.32	0.120367	0.725016
Myo1h	41.0925	0.120208	NA
Pgghg	139.017	0.119943	0.905791
Slc25a10	2906.72	0.119931	0.795732
Clic1	6579.41	0.119926	0.627084
Zfp212	744.782	0.119919	0.858904
Ms4a6b	72.2506	0.119854	NA
Stk3	1895.96	0.119852	0.810214
Pde1a	25.2562	0.119648	NA
Casq1	55.4988	0.119584	NA
Fkbp9	14006	0.1195	0.537177
Sox18	318.369	0.119408	0.908283
Gpt2	776.719	0.119354	0.863097
Thsd1	619.673	0.119338	0.879362
Adgre5	954.141	0.119328	0.863097
Pirt	588.411	0.11918	0.886749
Nt5c	349.493	0.119145	0.906235
Arvcf	2577.41	0.119104	0.718367
Actn4	20690.6	0.119083	0.437151
Psmd2	17664.1	0.119071	0.497704
Sumf2	1493.76	0.119056	0.842497
Tbxas1	43.063	0.119042	NA
Mrpl28	1203.83	0.119023	0.858904
Tbc1d30	623.462	0.118985	0.886749
Chst14	852.517	0.118961	0.865214
B3gnt2	1963.41	0.118881	0.879362
Slc45a4	10226.8	0.118875	0.522364
Nudt7	326.895	0.118848	0.908283
Slc27a3	1308.35	0.118843	0.87114
Slc14a2	47.3605	0.118729	NA
Rec114	190.743	0.118699	0.909557
Tagln	1104.96	0.118672	0.871056
Susd6	6351.13	0.118653	0.627529
Wsb2	8799.95	0.118523	0.551783
Fhl1	1417.3	0.118467	0.833693
Pabpc4l	51.1988	0.118466	NA
Dynlt1f	2244.74	0.118389	0.753141
Smap2	1267.46	0.118328	0.800767
Dlgap4	5706.23	0.118246	0.59329
Slc35b2	1935.13	0.118214	0.754961
Prkd2	1584.58	0.118197	0.795732
Wdr89	473.06	0.118157	0.898313
Gmeb1	855.514	0.118133	0.863097
Tuba1b	31255.8	0.118115	0.664805
Eif2b5	3443.95	0.118105	0.718367
Fam78a	748.79	0.118029	0.874758
Bmp8a	284.18	0.117937	0.898313
Pfkfb3	609.724	0.11793	0.886179
Tmem115	2253.55	0.117916	0.744666
Tbc1d13	2525.29	0.117763	0.754562
Tgfb1i1	718.524	0.117761	0.87114
Adprhl2	1141.34	0.117744	0.831749
Aifm3	222.995	0.117731	0.906166
Adgra3	9908.7	0.117714	0.615606
Park7	2079.6	0.117705	0.773761
Slc19a1	601.416	0.117624	0.898313
Vgll3	1950.44	0.117589	0.773971
Got2	15621	0.117568	0.577884
S100a1	2439.66	0.117432	0.823847
Slc25a4	12037	0.117385	0.640796
Ppm1j	47.3324	0.117318	NA
Pex19	5596	0.117303	0.580247
Apoa2	172.672	0.117297	0.747297
Per1	2357.84	0.117285	0.816943
Myo1f	81.2834	0.117165	NA
Wdr45	1937.18	0.117092	0.776841
Camsap3	1758.46	0.117047	0.798573
Tmem9	1202.25	0.117012	0.832178
Abcd4	2564.6	0.116988	0.710992
Amdhd2	1056.6	0.116984	0.838433
Anp32e	2123.37	0.116942	0.766641
Auts2	757.781	0.116941	0.87114
Stmn1	6800.66	0.116937	0.659131
Got1	5144.29	0.116866	0.59692
Msl3l2	99.956	0.116847	0.904333
Tusc5	43.1723	0.116772	NA
Ly6a	3057.27	0.116697	0.906235
Agtr1a	135.076	0.11666	0.911085
Ric3	36.5038	0.11666	NA
Mamld1	98.0514	0.116508	0.875489
Gucy1b3	412.538	0.116474	0.900437
Irf2bpl	610.498	0.11635	0.882289
Atp6v0a1	4322.46	0.116343	0.735618
S100a4	103.591	0.116331	0.893677
Mapk8ip1	208.374	0.116279	0.911056
Zfp300	80.9635	0.11621	NA
Tspan33	1367.65	0.116196	0.820098
Ets1	1986.84	0.116147	0.822352
Dnmt3l	263.51	0.116107	0.911056
Nbl1	3804.07	0.11603	0.838433
Myct1	192.509	0.115936	0.917758
Inpp1	166.982	0.115881	0.898515
A930004D18Rik	83.1222	0.115873	NA
Adck2	1388.6	0.115845	0.844186
Pqlc3	521.405	0.115764	0.914054
Slc30a2	4014.33	0.115733	0.75396
Plcl2	710.674	0.115642	0.87439
Antxr1	852.407	0.11558	0.909227
Mmrn2	651.741	0.115576	0.882452
Cyth1	2594.74	0.115462	0.735618
Mkrn2	1169.6	0.115453	0.881929
Ccdc69	471.511	0.115451	0.908122
Rom1	515.348	0.115392	0.886291
Cryaa	485.53	0.115382	0.866313
Pfdn6	1397.82	0.115369	0.845593
Syp	1196.64	0.115252	0.881929
Tfrc	69318.9	0.115146	0.764239
Hcn2	1225.82	0.115127	0.879351
Crb3	1099.25	0.115064	0.870891
Sgk1	3435.04	0.115006	0.870891
Tapbp	11802.7	0.114953	0.663484
Tns1	14004.2	0.114923	0.745247
Rab11fip4	4150.13	0.114879	0.654879
Deptor	259.158	0.114818	0.911348
Apex1	1278.53	0.114818	0.838433
Cdc42	23365.6	0.114685	0.536435
Csgalnact1	1056.37	0.114654	0.863997
Rnf182	25.7036	0.114648	NA
Pdgfa	750.745	0.114559	0.879852
Gypa	171.643	0.114409	0.910356
Tsc22d4	1745.24	0.114377	0.816943
Ap1s1	4624.22	0.114376	0.633282
Csf1r	32303.8	0.114325	0.797814
Chaf1b	401.103	0.114283	0.911056
Rps29	13579.1	0.114239	0.609882
Colq	361.777	0.114194	0.891108
Crispld2	1673.55	0.114132	0.826381
Zbtb8b	998.166	0.113982	0.871056
Slc27a2	19.5187	0.113976	NA
Atraid	3009.82	0.113951	0.705976
Col9a3	43.5182	0.113905	NA
Cbx7	5608.9	0.113842	0.737783
Ppp2r3c	825.899	0.11372	0.874292
Ndc80	681.563	0.113695	0.883012
Zmynd19	1109.39	0.113659	0.863097
Wnt5a	190.279	0.113626	0.92503
Alas2	3129.5	0.113601	0.917758
Atm	406.746	0.113546	0.924844
Ccdc8	213.61	0.113538	0.914054
Tmem139	239.786	0.113453	0.919435
Tada3	2346.74	0.113448	0.793988
Rhobtb1	536.25	0.113418	0.886749
Itga6	6743.12	0.113405	0.59692
Vamp8	4701.42	0.113364	0.740897
Nedd9	1094.76	0.113357	0.872979
Pla2g15	1129.47	0.113339	0.865061
Shisa7	434.125	0.113308	0.917758
Rps3a1	20995.8	0.113278	0.792268
Daam2	534.099	0.113271	0.898313
Aurkb	619.309	0.113218	0.904454
Amn	23.8854	0.113205	NA
Fgd5	1031.98	0.113167	0.87114
Plxnb1	8876.66	0.113147	0.663484
Tmem63b	2435.53	0.113126	0.796955
Fam81a	214.714	0.113113	0.922006
Kbtbd13	33.5956	0.113097	NA
Tsku	641.937	0.113082	0.886291
Amfr	4867.11	0.11306	0.708628
Mrm3	397.367	0.112991	0.915673
Fli1	380.537	0.112871	0.913483
Xkrx	89.9175	0.112855	0.895498
Camkk1	150.156	0.112815	0.921801
Maf	516.887	0.11275	0.910036
Rgs17	2795.17	0.112724	0.763502
Slc25a39	6301.4	0.112394	0.627555
Ccdc96	39.098	0.112205	NA
Nr1d2	667.298	0.112179	0.911056
Gal3st3	205.168	0.112169	0.917758
Shisa5	13995.1	0.112164	0.59329
Rab31	3261.33	0.112058	0.842497
Ugt2b34	32.8666	0.112057	NA
Tmem50a	1893.42	0.11203	0.838433
Psmc3	5150.5	0.112014	0.710752
Abcb1a	1745.64	0.111983	0.838433
1700123O20Rik	1693.53	0.111974	0.838433
Cyb561d2	842.689	0.111958	0.871056
Cdk1	2405.25	0.111957	0.792092
Dtx4	277.355	0.1119	0.924241
Hn1	2564.13	0.111898	0.773971
Cdc25a	1095.51	0.111897	0.87114
Fam46a	12895	0.111864	0.81281
Tubb2b	611.6	0.111863	0.886291
Lax1	48.4355	0.111836	NA
Hba-x	29485.1	0.111739	0.917758
Tmem222	1744.19	0.111732	0.833967
Nradd	134.942	0.111682	0.922006
Acsf2	2044.04	0.11168	0.86457
Stard10	2821.1	0.111666	0.791519
Tlr4	258.449	0.111649	0.92503
Raet1d	224.276	0.111648	0.916984
Tango6	309.187	0.111612	0.917758
Klhl6	137.84	0.1116	0.926135
Pik3cg	95.4409	0.11156	0.908283
Fbl	2451.73	0.111534	0.812093
Tsacc	34.9464	0.111531	NA
Adgrg1	13826	0.111476	0.609882
Galc	690.367	0.111465	0.888022
Trib1	1016.55	0.111402	0.871056
Smco4	178.355	0.111381	0.924844
P4ha3	57.2616	0.111378	NA
Zcchc24	640.172	0.111355	0.916878
Mdh2	13138.7	0.111347	0.773971
Ccdc136	73.2278	0.111328	NA
Cdc6	715.446	0.111325	0.898313
Chn2	329.065	0.111318	0.917758
Fads6	1393.47	0.111297	0.850109
Cdh3	30475.6	0.111295	0.504267
Mrpl51	2311.51	0.111282	0.83828
Elk3	2421.12	0.111273	0.75136
Cdc34	7480.71	0.11117	0.747349
Snapc5	497.754	0.111125	0.906235
Hectd2	123.543	0.111092	0.908283
2310022B05Rik	4166.05	0.111033	0.683502
Ear2	19.4605	0.111031	NA
Ajuba	1497.92	0.110956	0.845426
Srgn	8039.22	0.110941	0.917758
Usmg5	3195.48	0.110907	0.768489
S100a11	16134.7	0.110833	0.580247
Nacc1	2198.45	0.11083	0.777259
Slc29a4	55.5848	0.1108	NA
C3ar1	126.363	0.110783	0.912959
Tbc1d8	1221	0.110741	0.844186
Tmem241	432.211	0.110734	0.912837
Abhd15	146.742	0.110593	0.928476
Rnf144a	855.808	0.110548	0.879351
Acot1	189.219	0.110451	0.917758
Rrp8	1414.14	0.110419	0.858904
Supt4a	1520.19	0.11037	0.820098
Slc22a23	5948.16	0.110354	0.732918
Flrt3	1161.37	0.110308	0.876244
Zfp503	101.583	0.110251	0.924405
Tpbgl	177.943	0.110217	0.917758
Chmp6	4215.85	0.110204	0.798984
Cops2	7026.31	0.110203	0.61381
Ap1b1	6916.42	0.11017	0.673098
Acads	4611.84	0.110153	0.792084
Fank1	37.3026	0.11015	NA
Cldn2	151.077	0.110096	0.911117
Tmem159	1191.95	0.11008	0.871056
Tomm7	2578.45	0.109947	0.802691
Gjb4	26.64	0.109937	NA
Igfbp1	96.8255	0.109905	0.805135
Sac3d1	278.211	0.109834	0.92503
Adap1	1235.77	0.109731	0.87114
Lpar6	666.181	0.10972	0.916878
Cln5	3759.73	0.109626	0.750711
Mtmr9	2007.06	0.109566	0.820098
Gatm	5556.05	0.109553	0.92503
Pla2g4a	639.468	0.109529	0.898313
Gabrp	1466.59	0.109492	0.852489
Lmf2	3450.75	0.109475	0.705976
Hdgf	8729.53	0.109439	0.676079
Farp2	898.949	0.109432	0.871056
Slc2a2	39.0731	0.109386	NA
Wdr73	1085.76	0.109384	0.87114
Cmtr2	338.114	0.109366	0.917758
Vrk3	1763.31	0.109248	0.848512
Clca2	140.98	0.109242	0.928846
Ap5s1	267.141	0.109166	0.924844
H2-T23	820.88	0.109041	0.92503
Eri3	1541.98	0.109041	0.819815
Abcb10	1934.48	0.109035	0.800345
Mt1	4365.68	0.108936	0.928476
Abhd17a	1683.19	0.108923	0.831749
Gabarapl1	6653.5	0.108903	0.815115
Comtd1	301.709	0.108903	0.917758
Heyl	576.874	0.10889	0.910249
Elovl5	6805.92	0.108881	0.708628
Det1	287.32	0.108866	0.924844
Tshz2	406.425	0.108823	0.928476
Cybrd1	134.25	0.108823	0.92503
Ankmy2	631.192	0.108703	0.889812
Gm14322	51.8447	0.108683	NA
Zfp566	89.3718	0.10865	0.921315
Map3k8	181.703	0.108625	0.922006
Sit1	19.7464	0.108591	NA
Clp1	1132.65	0.108578	0.863097
Sh3bp5	1102.08	0.108577	0.871056
A4galt	1508.48	0.108544	0.869356
Cd274	351.248	0.108524	0.928476
Elmod3	649.191	0.108501	0.892288
Sh3pxd2b	937.364	0.108445	0.871056
Rit1	1901.19	0.1084	0.831749
Asxl1	2022.62	0.108379	0.838433
Syt7	52.6798	0.10834	NA
Rgs19	186.582	0.10832	0.924844
B630019K06Rik	29.9969	0.108087	NA
Jam3	382.538	0.108039	0.924844
Cxx1b	2222.11	0.108039	0.812408
Mpp2	115.473	0.108034	0.934667
Siae	2494.68	0.108018	0.800345
Aldh1l1	44.6266	0.108004	NA
Ccnd2	1036.34	0.107925	0.869498
Podxl2	99.5142	0.107916	0.886259
Cobl	289.757	0.10789	0.922006
Slc25a45	178.127	0.107849	0.92503
Npr2	377.858	0.10782	0.92503
Ndufb10	2066.78	0.107817	0.85439
Drosha	4203.41	0.107817	0.737783
Fuca2	2866.13	0.107793	0.863997
Nptx1	178.548	0.107789	0.92503
Lamc3	331.262	0.107748	0.924844
Bola3	393.97	0.107733	0.922006
Gpihbp1	127.457	0.107705	0.928476
Pax1	26.2167	0.107705	NA
Lipe	111.82	0.107682	0.92503
Bnc2	20.3966	0.107639	NA
Rnf217	259.696	0.107626	0.92503
Rrp36	1075.21	0.107589	0.871092
mt-Cytb	116959	0.107531	0.705976
Nhlrc4	46.8802	0.107464	NA
Hoxb9	50.1682	0.10744	NA
Tcp1	11228.5	0.107395	0.696027
Ifi209	62.7938	0.107391	NA
Cttnbp2	45.0127	0.107382	NA
Fam98b	1150.36	0.107381	0.858904
Slc11a1	45.661	0.107338	NA
Cox7a2	3527.44	0.107295	0.758153
Ilvbl	2237.87	0.107261	0.820098
Eef2k	6988.84	0.107248	0.632069
Ppm1e	138.359	0.107232	0.924844
Prdm16	186.22	0.107209	0.910051
Pfdn5	3408.61	0.107132	0.735618
Ror1	499.605	0.107105	0.928476
Gm9843	11292.3	0.107073	0.650166
Fam83g	5009.58	0.107011	0.672607
Card6	261.454	0.106904	0.928239
Asns	2103.01	0.106816	0.844186
1700031F05Rik	93.2941	0.1068	0.91854
Ppp1r3f	2811.61	0.106702	0.863097
Fhit	105.247	0.106643	0.898313
Urm1	1426.15	0.106542	0.872979
Pigq	3163.1	0.106351	0.822707
Chd1l	574.002	0.106292	0.911117
Fmnl2	782.695	0.10629	0.913483
Tufm	2852.18	0.106279	0.817954
Ube2m	3363.29	0.106236	0.773971
Pcdhga3	49.4435	0.106101	NA
Snrpn	1735.47	0.105997	0.908053
Ric8b	792.88	0.105983	0.891108
Mrgprf	47.0458	0.105971	NA
Gpr107	7476.97	0.105961	0.745452
Olfr1381	22.6893	0.105922	NA
Ceacam1	2959.17	0.105915	0.795732
Hint3	570.029	0.105907	0.908283
Numb	4394.54	0.105842	0.761981
Wdr83os	1124.78	0.105811	0.881929
Hba-a1	96388.3	0.105802	0.930309
Cpt1b	129.387	0.105761	0.922006
Traf4	1318	0.105751	0.865214
Pdzd2	902.265	0.105751	0.910356
Adgrf4	305.5	0.105694	0.930057
Rpl22	2924.86	0.105665	0.802111
Ppp2r5d	3080.01	0.105659	0.75136
Svop	20.717	0.10561	NA
4933402E13Rik	5670.14	0.105596	0.728686
Slit3	385.629	0.105538	0.924844
Sft2d2	750.58	0.105528	0.909557
Ctss	209.581	0.105509	0.92503
Wnt4	521.041	0.105491	0.917758
Sigmar1	937.03	0.10543	0.88789
Gzmm	419.923	0.105376	0.919435
Smim3	158.393	0.105319	0.928476
Lin28a	85.7384	0.105283	0.881929
Chp2	33.197	0.10526	NA
Srgap3	5051.13	0.105245	0.738119
Pxdc1	2652.89	0.105208	0.799382
Gcnt1	2225.52	0.105201	0.845426
Tnfrsf12a	1088.3	0.105162	0.886749
Aco2	9870.05	0.105161	0.663484
Shc4	44.2821	0.105086	NA
Prkaa2	352.218	0.105071	0.928476
Otud1	75.4201	0.105043	NA
Ndufb6	1460.46	0.104932	0.869498
Pllp	18.9844	0.104907	NA
B3galt1	22.4596	0.104783	NA
Zeb2	764.744	0.104779	0.92503
Tmem106c	424.922	0.104709	0.924403
Dnajc11	3218.78	0.104699	0.844186
Ogn	80.0829	0.104646	NA
Abcc4	300.91	0.104576	0.924405
Sgpl1	2406.28	0.10453	0.870582
Fat2	116.977	0.104517	0.922006
Proz	12.7909	0.104463	NA
Dnah17	42.2293	0.104461	NA
Dclre1b	426.879	0.104394	0.92503
Fth1	27560	0.104383	0.676079
Acbd7	28.9291	0.104353	NA
H6pd	2062.19	0.104331	0.917758
Hbq1b	35.811	0.104325	NA
Il1rl2	55.0155	0.104314	NA
Gpr153	139.073	0.104263	0.92503
Dpysl3	2214.61	0.104236	0.856097
Stx17	1526.07	0.10421	0.860863
Arap3	1524.56	0.104202	0.863997
Robo4	871.452	0.10417	0.886749
Rps12	476.273	0.104124	0.928476
Nat8f1	38.9768	0.104086	NA
Snx12	1850.09	0.10406	0.871056
Sgta	5414.43	0.104029	0.710752
Bik	107.347	0.104005	0.92503
Zeb1	780.719	0.103969	0.891108
Psmc5	3905.13	0.103941	0.821619
Fau	2382.11	0.103912	0.858904
Csf1	1071.95	0.103895	0.889113
Stam	1210.45	0.103866	0.87439
Cadm1	296.549	0.103765	0.928476
Islr	95.8626	0.10375	0.921882
Nrp2	1419.65	0.103689	0.881929
Ap1m2	2767.44	0.103681	0.838433
Mipol1	255.866	0.103675	0.928476
Pagr1b	26.7553	0.103637	NA
Slc8a1	73.9228	0.103611	NA
Galnt2	6338.85	0.103509	0.708628
Fkbp2	2529.82	0.103484	0.833693
Ankrd46	2113.4	0.10343	0.82505
Cib2	177.786	0.103339	0.941347
Hscb	284.944	0.103337	0.932099
Ceacam10	156.05	0.103325	0.932099
Loxl1	161.798	0.103249	0.928846
Capns1	10435.2	0.103226	0.632069
Lrrc24	88.7414	0.10313	0.928038
Ap1s2	304.106	0.103059	0.928846
Gramd4	1968.76	0.103007	0.87114
Men1	1879.01	0.10294	0.831749
Atp8a2	151.626	0.102938	0.928239
Gpr50	4313.43	0.102927	0.735618
Nptn	5545.44	0.102921	0.708628
Plekho2	2560.51	0.102885	0.886749
Arpc4	10201	0.10288	0.746393
Nav3	1000.89	0.10286	0.892288
Idh3b	3940.21	0.102848	0.737783
BC049762	85.9298	0.102817	0.924844
Hbb-bt	38346.5	0.102787	0.928476
Ttc27	547.737	0.102755	0.916878
Atp6v1b2	7903.42	0.102696	0.724317
Usp31	2152.75	0.102663	0.879351
Ap2b1	10655.3	0.102626	0.685192
Kmt5c	1269.48	0.10262	0.874758
Dpp4	251.149	0.102481	0.933433
Nmd3	1972.33	0.102468	0.863997
Ap1g2	496.446	0.102442	0.929804
Lrrc41	5779.99	0.102441	0.745452
Zdhhc9	3342.12	0.102386	0.794074
Dcun1d2	1169.47	0.102369	0.871056
Pgr	276.064	0.102351	0.87114
Lrrc61	322.05	0.102345	0.935252
Prmt2	3485.88	0.102335	0.811852
Zfp395	2072.5	0.102293	0.849105
Gm14685	1447.41	0.102258	0.879362
Pef1	2813.29	0.102168	0.796391
Cox6b2	65.3348	0.102108	NA
Tspan6	1018.8	0.102073	0.909909
Trpc6	95.6166	0.102046	0.930309
Trex1	224.676	0.101975	0.936062
Dstn	23863	0.101964	0.703268
Chst13	1004.12	0.101928	0.917758
Rpl27-ps3	11323.4	0.101914	0.773971
Me3	202.424	0.101878	0.928846
Rpl36a	5061.65	0.101802	0.742867
Hacd4	246.42	0.101767	0.936451
Pdp1	155.154	0.101739	0.934787
5430416O09Rik	222.793	0.101703	0.937038
Epha2	740.074	0.10168	0.924652
Sema5b	290.564	0.101658	0.935252
Frmpd3	29.9801	0.101656	NA
Kirrel	4800.94	0.101649	0.737783
Reep3	4287.92	0.101625	0.735618
Slc22a4	550.475	0.101547	0.928476
Rsad1	202.247	0.101509	0.930309
Ctsg	152.24	0.101479	0.944887
Slc1a2	401.613	0.101448	0.937565
Gtf3c5	1378.25	0.101445	0.87114
Cystm1	3283.55	0.101438	0.831749
Ak7	150.551	0.101432	0.928476
Stk17b	2191.27	0.101426	0.844186
Clu	362.157	0.101409	0.934667
Ptk2b	996.793	0.101403	0.89547
Ctxn1	317.886	0.101365	0.928476
Rpl19	29579.9	0.101343	0.7024
Aif1l	4847.31	0.101327	0.93834
Tmem265	61.3041	0.101242	NA
Prcp	5258.62	0.1012	0.773971
Lrrn3	72.6059	0.101166	NA
Twf2	1513.8	0.101158	0.863097
Pbld1	22.7347	0.101074	NA
Btbd1	1835.28	0.101036	0.863097
Atp6v1a	7832.13	0.100983	0.80531
Pank1	63.6384	0.100962	NA
Kif9	112.09	0.100944	0.928846
Rpl24	11506.9	0.100919	0.661863
Acaa2	1445.87	0.100909	0.871056
Ldb2	481.762	0.100905	0.928476
Polr2e	3426.81	0.100818	0.834111
Fam189a2	272.599	0.100814	0.944532
Dock3	19.7458	0.100699	NA
Snx1	6380.8	0.100602	0.735618
Adtrp	1074.1	0.100601	0.883012
Nxn	309.778	0.100477	0.936067
Aff1	887.599	0.100461	0.920614
Sdr9c7	277.081	0.100436	0.943265
Ap2a2	11976.4	0.100418	0.73098
Atp5j	4217.03	0.100412	0.774505
Vmn2r29	15.7021	0.100409	NA
Smad9	29.4987	0.100387	NA
Rnf144b	1654.56	0.100355	0.883084
Mrpl12	2712.23	0.100327	0.871056
Poc1a	476.164	0.100293	0.928476
Spry1	510.526	0.100266	0.928476
2410015M20Rik	2190.52	0.100257	0.860863
Arhgap9	1163.44	0.100159	0.89547
Atp1b3	8466.59	0.100129	0.721609
Dusp14	278.944	0.100119	0.939494
9430020K01Rik	4403.46	0.1001	0.762064
Gfm1	1948.19	0.100076	0.850109
Ska3	423.286	0.100005	0.928476
Ptafr	48.2312	0.0999823	NA
Prrg3	842.269	0.0999439	0.911056
Yipf1	1664.83	0.0999227	0.863997
Grpel1	3847.64	0.0999049	0.817954
Cc2d2a	96.0248	0.0998616	0.928476
Atp6v0b	5148.97	0.0997947	0.746393
Commd1	926.402	0.0997786	0.922166
Fis1	2748.6	0.0997527	0.827513
Tsga10	704.105	0.0997401	0.92503
1190002N15Rik	827.204	0.0997157	0.917758
Itgb3	23461.6	0.0996917	0.757094
Washc1	1101.94	0.0996514	0.874292
Mcoln3	27.4844	0.0996447	NA
Wwp1	4949.46	0.0996181	0.776841
Ubxn2a	2964.06	0.0995709	0.78456
Cpz	52.5938	0.0995603	NA
Duox1	34.8533	0.0995388	NA
Mpc2	1088.33	0.0995199	0.898313
Syt15	49.4754	0.0994766	NA
Fabp4	2168.99	0.0994725	0.928476
Nr1d1	79.5458	0.0994535	NA
Kidins220	4065.26	0.0994412	0.768489
Flrt2	515.907	0.0992741	0.928846
Phlpp1	1468.89	0.0992374	0.897567
Fars2	981.259	0.0992061	0.886749
Bcas1	7.28573	0.0992057	NA
Snrnp25	460.149	0.099201	0.935252
Gmds	1099.27	0.0991812	0.908283
Arf2	7689.28	0.0991805	0.816797
Uqcr11	1908.66	0.0991489	0.898313
Slc34a2	3156.47	0.0990312	0.844186
Cntnap2	17.8696	0.099017	NA
Slc25a53	239.842	0.0990078	0.941038
Plk1	786.384	0.0989991	0.92045
Erp29	13769.4	0.0989521	0.742867
Soat2	46.366	0.0988965	NA
Lgals2	59.6951	0.0988761	NA
Lbh	651.054	0.0988638	0.912959
Ncoa7	1303.04	0.0988585	0.909913
Mrpl44	1182.47	0.098846	0.881929
Rph3a	314.168	0.0988227	0.935732
Gns	43652.4	0.0987887	0.826381
6330408A02Rik	290.784	0.0987734	0.944887
Atp1b1	6179.55	0.0987144	0.807836
Gimap5	64.1013	0.0986472	NA
Serpina1c	13.599	0.0986318	NA
Srr	2675.93	0.0986201	0.883084
Apoc2	25.7998	0.0985426	NA
Uqcc2	854.609	0.0984727	0.909557
Rpl36al	6235.58	0.0984662	0.838433
Stmn2	151.831	0.0984632	0.939494
Ppfibp2	7903.79	0.0983912	0.702653
Ppp1r8	1882.77	0.0983391	0.847494
Atp5b	38116.7	0.0983001	0.684499
Las1l	14771.7	0.0982797	0.647963
Fam32a	4057.62	0.0982196	0.776841
Rnd2	9462.09	0.0981983	0.817954
Klhl5	630.769	0.0981635	0.922006
Pcna	3528.39	0.098158	0.838433
Rrp7a	6572.87	0.0981365	0.838433
Cited4	83.9544	0.0981304	0.934667
0610037L13Rik	1347.99	0.0981129	0.878838
Tsr2	991	0.0981022	0.911117
Rab7b	78.6507	0.0980818	NA
Tfpi2	5526.98	0.0980551	0.906235
Acaa1b	45.9932	0.0980511	NA
Pgm2l1	821.63	0.0980445	0.917758
Dnah11	31.9178	0.0979319	NA
Abcb1b	3100.77	0.0978921	0.88789
Angpt1	157.588	0.0978741	0.937038
Tmem86a	1608.71	0.0978387	0.863097
Bpifa2	11.1233	0.0978254	NA
Fgf9	32.3043	0.0978224	NA
Cbs	32.1291	0.0978058	NA
Cdkn2b	65.3532	0.0977701	NA
Pi4k2a	2582.49	0.0977235	0.83828
Cops8	3119.92	0.0976539	0.801966
Ube2w	885.737	0.0976422	0.908992
Ovca2	947.263	0.0975506	0.923021
Zbtb16	132.835	0.0975425	0.935732
Dkk3	493.396	0.0975209	0.933092
Tmem63a	826.704	0.0975052	0.919256
Anapc5	8456.48	0.0975022	0.742867
Ak2	4085.2	0.0974808	0.815115
Tmem54	271.558	0.0974415	0.939494
Lhpp	202.268	0.0974057	0.939494
St8sia5	670.11	0.0973599	0.924403
Smagp	2934.25	0.097345	0.854876
Pik3r2	967.106	0.097306	0.89547
Pomp	3174.1	0.0972581	0.863097
Foxo3	2528.52	0.0972119	0.883012
Trim32	1002.67	0.0971946	0.89547
Nr2c1	383.391	0.0971226	0.935252
Pla1a	461.081	0.0970558	0.911056
Rwdd2b	264.2	0.0970496	0.944887
Tssc4	717.547	0.0970355	0.920759
Cpeb3	280.437	0.097035	0.944532
Enpp2	1881.66	0.0969444	0.916984
Lhx6	469.815	0.0969305	0.935732
Arhgap45	265.845	0.0969272	0.94303
Fam129b	14616.8	0.0968992	0.724317
Mfap5	1455.13	0.0968584	0.917758
Arhgef9	62.1314	0.096838	NA
Pigc	1001.75	0.0968272	0.908667
Mettl25	265.658	0.096805	0.944887
Myh11	293.78	0.0967719	0.945675
Slc20a2	1405	0.0966915	0.887714
Ubald2	3393.84	0.0966517	0.807836
Tmem246	74.3258	0.0965923	NA
Zfp251	688.139	0.0965501	0.924844
[truncated: 15,489 more rows]

## Sheet: M3KO vs WT E13.5
GeneSymbol	mean expression	log2FC	padj
Wfdc2	4970.68	0.816464	2.96008e-18
BC053393	284.159	0.789582	NA
Lipg	11701.6	0.722093	4.13328e-23
Dmrtc1c2	835.127	0.644801	1.03786e-07
Slc2a3	2625.21	0.587629	1.91755e-06
Cacng5	247.853	0.564596	NA
Hmcn1	176.9	0.546207	NA
Colq	361.777	0.529086	NA
Ankrd45	447.281	0.526622	NA
Myom2	78.4014	0.520601	NA
Atp5g2	838.306	0.493531	0.0011198
Pitpnc1	264.106	0.491817	NA
Rab3b	304.652	0.488026	NA
Sept4	3718.37	0.478151	1.09956e-07
Gfra3	329.432	0.476192	NA
Tmprss2	3551.82	0.467314	5.46407e-06
Slc22a17	443.23	0.426615	NA
Abcb1a	1745.64	0.424695	0.000295441
Hadh	9584.18	0.420099	1.09956e-07
Apol6	125.738	0.418249	NA
Sema6c	337.904	0.417857	NA
Copg2	1767.69	0.405444	0.000143126
Cldn6	1107.5	0.392348	0.005713
Oxct1	4665.69	0.38407	9.89874e-06
Ckb	5493.73	0.382689	0.000183737
Dab2	1883.71	0.382624	0.00498142
Adtrp	1074.1	0.381138	0.00536402
Atp6ap1	8848.6	0.377277	1.59574e-05
Cystm1	3283.55	0.374005	0.000300154
S100a16	1045.91	0.371566	0.00854297
Mok	223.763	0.370439	NA
Zfp185	1067.85	0.365361	0.0282663
Smpdl3a	912.668	0.360261	0.0244691
Anxa5	24135.1	0.358392	1.08884e-07
Idh2	6645.39	0.357651	0.000201058
Eif2ak3	4349.23	0.355741	6.80484e-05
Sh2d4a	220.676	0.354367	NA
Trpv6	134.202	0.354221	NA
L1cam	132.234	0.352877	NA
Stmn1	6800.66	0.351751	9.74776e-05
Gm9112	2417.8	0.351237	0.0133631
B2m	15860.9	0.351184	0.00894342
Acsl1	726.838	0.349285	NA
Atp1b1	6179.55	0.346006	0.000307286
Coq8a	233.719	0.344322	NA
Rpl10a	10567.6	0.343485	0.00443888
Slc19a2	4239.39	0.34346	0.000857048
Paqr7	1619.45	0.343341	0.0640186
Adk	869.298	0.343064	0.0346433
Aldh1a2	289.872	0.341148	NA
Gm3373	62.9702	0.340419	NA
Gcnt1	2225.52	0.338407	0.00653608
Aqp8	1129.05	0.338044	0.0879083
Ahcy	1899.58	0.333734	0.0364606
Kif5c	1560.7	0.333675	0.0138472
Pcp4l1	348.807	0.33345	NA
B3glct	600.213	0.330898	NA
Sema3c	123.022	0.330802	NA
Ldhb	15723.2	0.328558	0.000337061
Sel1l3	1689.85	0.326406	0.0186086
Gkn2	334.368	0.324735	NA
Cdipt	5515.94	0.323721	0.00175148
Tnik	284.25	0.3236	NA
Car4	20675.2	0.32314	0.000207127
Pgc	215.421	0.319142	NA
Cacng4	224.366	0.315028	NA
Syna	7066.31	0.313516	0.000857048
Pcolce2	84.18	0.313326	NA
Thsd7a	254.966	0.313252	NA
Mdh1	7496.8	0.312283	5.97234e-05
Slc24a3	208.187	0.312087	NA
Tap1	1251.6	0.309221	0.0250456
Art4	451.836	0.308159	NA
Tprgl	3452.77	0.307978	0.00415189
Pdzk1	1588.03	0.30731	0.0316092
Fst	472.484	0.304748	NA
Nrip3	305.727	0.303954	NA
Vsig10l	131.777	0.302651	NA
Emb	4675.05	0.302306	0.00274075
Steap3	4639.27	0.300809	0.0216687
Cnn3	7622.36	0.300265	0.00281595
Bmp10	70.0581	0.299695	NA
Lpl	1153.3	0.29938	0.050325
Meis3	193.852	0.299367	NA
Cryl1	886.396	0.299316	0.0614637
Higd2a	1329.09	0.298936	0.0375299
Mccc2	681.888	0.296513	NA
Kank4	443.397	0.296198	NA
Clcn2	556.369	0.295983	NA
Greb1	210.36	0.295816	NA
Slc22a18	3024.56	0.295493	0.0216368
Nlrc5	559.654	0.294719	NA
Atp2a3	4899.53	0.294654	0.00653608
Nmnat2	634.545	0.293774	NA
Gbp2b	226.46	0.292687	NA
Klk6	294.571	0.292189	NA
Pgk1	18092.7	0.292033	0.0043613
Rec8	711.525	0.291482	NA
Hectd2	123.543	0.291021	NA
Fam213a	392.464	0.289888	NA
Rpusd3	380.1	0.287802	NA
Rfk	2778.88	0.287655	0.0816604
Fau	2382.11	0.28755	0.0394724
Pls1	460.62	0.287535	NA
Fez1	86.2609	0.286917	NA
Rasgrp2	226.62	0.286892	NA
Ermp1	2575.61	0.286741	0.0201279
Rlbp1	424.005	0.286188	NA
Ablim2	91.7539	0.285318	NA
Grb10	10278.7	0.2849	0.00387877
Arhgap44	1202.98	0.284655	0.0483788
Igfbp2	5009.52	0.284529	0.0119184
Rps11	17923.1	0.283774	0.0046617
Lmo7	1337.89	0.283714	0.115238
Syt13	1221.97	0.283389	0.0580738
Actc1	254.807	0.283255	NA
Camk2b	238.121	0.282429	NA
Comtd1	301.709	0.281815	NA
Maoa	6889.95	0.281459	0.0138472
Gpaa1	1287.13	0.28109	0.0726809
Hbp1	7569.5	0.281089	0.0138472
Snap91	3564.6	0.280922	0.0430309
Abcc4	300.91	0.280368	NA
Slc52a3	2922.1	0.280226	0.0128915
Myl4	3057.66	0.280184	0.0125063
Slc16a12	1494.41	0.280036	0.0854848
1700011M02Rik	496.533	0.279196	NA
Plb1	97.3772	0.278329	NA
Gulo	2139.55	0.278062	0.0850776
Anxa4	22010.8	0.276573	0.000295441
Ildr1	1772.38	0.274363	0.0469348
Itpkb	4423.69	0.27388	0.0230363
Smoc2	1397.44	0.273669	0.13633
1810011O10Rik	523.549	0.272746	NA
Ccndbp1	1084.68	0.272655	0.0974192
Ahcyl2	4653.76	0.271843	0.109942
Ccdc28b	306.401	0.271652	NA
Elf5	261.643	0.271332	NA
Olfm1	156.653	0.270455	NA
Muc15	433.64	0.270103	NA
Adra2c	242.067	0.269233	NA
Cd200	659.16	0.26853	NA
Hsd17b14	183.099	0.268349	NA
Sap18	500.128	0.268139	NA
Ppia	37974.8	0.267663	0.0165588
Ifitm3	1082.32	0.267333	0.108027
Gm8159	128.601	0.266678	NA
Sgce	4678.74	0.266556	0.0103984
Ppm1l	605.117	0.266256	NA
Kif15	375.535	0.265974	NA
Pla2g4a	639.468	0.265466	NA
Tmem52b	82.6385	0.264206	NA
Pmp22	2018.46	0.264122	0.0918663
Lamp1	45509	0.263748	0.000167051
Ass1	12001.7	0.263212	0.0204496
Timd2	251.995	0.262845	NA
S100g	2335.88	0.262177	0.157401
D2hgdh	730.362	0.26205	NA
Upk3a	89.2368	0.261802	NA
Gypa	171.643	0.260933	NA
F3	2024.58	0.260882	0.0643799
Prdx6	5675.4	0.260497	0.0531009
Gsta4	248.28	0.260379	NA
Dpy19l3	1034.69	0.259864	0.222151
Slc39a5	138.966	0.259804	NA
Nkain2	198.629	0.259441	NA
Cdc42bpg	1698.83	0.258231	0.0974192
Bmp4	156.289	0.257097	NA
C1qbp	3751.59	0.256787	0.0487895
Adprm	342.791	0.256777	NA
Fhit	105.247	0.256032	NA
Crtac1	47.7406	0.255666	NA
Large2	437.056	0.255574	NA
Coq2	1815.95	0.255341	0.0767721
Kng1	225.389	0.255117	NA
Lztfl1	1184.79	0.255091	0.165871
Cmc1	427.317	0.25508	NA
Spag1	223.076	0.255076	NA
Hspa2	608.25	0.254893	NA
Pfkfb1	633.391	0.253731	NA
Stc1	283.954	0.252764	NA
Kcnq1	89.1635	0.252382	NA
Pla2g7	4046.14	0.252151	0.0455893
Becn1	3448.05	0.249988	0.0899362
Ush2a	78.3637	0.24944	NA
6030419C18Rik	490.883	0.249415	NA
Hprt	5550.95	0.249274	0.0375299
Rap2c	11241.4	0.248593	0.00854297
Kcnj12	197.143	0.248138	NA
Ppm1j	47.3324	0.247302	NA
Nos1	2298.51	0.247293	0.0856931
Acadm	7290.16	0.247241	0.00653608
Zfp462	330.726	0.246807	NA
Jkamp	2543.33	0.246624	0.0624207
Rac3	90.9857	0.246357	NA
Acaa2	1445.87	0.246127	0.118083
Gng2	1144.37	0.245576	0.217461
Pafah2	1702.12	0.245448	0.159194
Dmrtc1a	684.354	0.245222	NA
Gna14	1700.23	0.245168	0.127044
Echdc2	1601.53	0.244609	0.151616
Fxyd3	1091.73	0.244569	0.216466
Tmem59	14631.3	0.244513	0.0147245
Gldc	338.839	0.244191	NA
Bmper	509.058	0.243959	NA
1700088E04Rik	112.793	0.243854	NA
Cdca7l	1027.92	0.243766	0.18668
Lbh	651.054	0.243594	NA
Tspyl2	208.667	0.243383	NA
Necap2	2979.62	0.243087	0.0394724
Tmcc2	692.337	0.242948	NA
Amt	827.884	0.242838	0.19805
Slc5a5	266.467	0.2426	NA
Arhgap33	90.575	0.241951	NA
Bcat2	970.679	0.241565	0.187304
Atp5h	5508.97	0.241244	0.0216368
Tfcp2l1	422.836	0.240722	NA
Atrnl1	2969.98	0.240339	0.125986
Prkcq	97.4741	0.240108	NA
Cpq	217.486	0.23985	NA
Map1lc3b	6829.09	0.239153	0.0440889
Tspan7	608.941	0.239077	NA
Phgdh	2880	0.238865	0.0966651
Pla2g16	488.831	0.238721	NA
Ufd1l	1980.69	0.238532	0.0899362
Cdk5rap1	879.043	0.238073	0.270057
Slc26a7	1126.05	0.237651	0.224578
Plcxd1	59.5311	0.237232	NA
Tubb4a	6193.03	0.237183	0.0595829
Tchp	419.563	0.237174	NA
Ppp1r3f	2811.61	0.237047	0.158945
Cd5l	68.6369	0.237045	NA
Lrrc17	264.92	0.236824	NA
Hcn2	1225.82	0.23632	0.27325
Syngr1	3556.12	0.236243	0.0810253
Myo7b	140.646	0.236143	NA
H2-D1	19612.2	0.23613	0.0970386
Dnajc4	354.738	0.235843	NA
Myo5c	148.763	0.235532	NA
Ugp2	12247.6	0.234639	0.0323831
Kalrn	1258.22	0.233561	0.203431
Slc1a5	1768.18	0.23334	0.113593
Sat1	3978.59	0.232983	0.154594
Ercc5	821.428	0.232888	0.287622
Gm2000	743.623	0.232735	NA
Ccdc92	553.784	0.232341	NA
Slc39a10	6582.19	0.232208	0.125725
Serpine2	11657.5	0.231768	0.0204152
Tpbgl	177.943	0.231354	NA
Vnn1	10382	0.231304	0.0915347
Uqcc1	2408.57	0.230706	0.101802
Rassf7	927.885	0.230245	0.248197
Tacstd2	214.801	0.229983	NA
Fabp3	16484.7	0.229793	0.0356847
Manba	3101.35	0.229749	0.0446106
Mtfp1	139.455	0.229163	NA
2410141K09Rik	368.773	0.229146	NA
Atp6v0b	5148.97	0.229121	0.0307032
Plp2	8875.41	0.22906	0.0178347
Tspan8	123.087	0.228888	NA
Cox19	567.39	0.22881	NA
Podxl2	99.5142	0.227765	NA
Lancl1	939.776	0.227703	0.235574
Mettl7a2	42.1404	0.227656	NA
Ypel2	1491.39	0.22763	0.154307
Kcnk5	3366.07	0.227396	0.07038
Igf2	154709	0.227385	0.0307032
Mbp	935.179	0.227227	0.305684
Slc34a2	3156.47	0.227157	0.104458
Id2	3162.63	0.227104	0.0723036
Pfn2	783.043	0.227094	NA
Zbtb20	551.905	0.226495	NA
Mlana	39.5381	0.226207	NA
Enpp2	1881.66	0.22612	0.27325
Rcn3	1211.67	0.225555	0.286153
Il1a	355.658	0.225521	NA
Gpx4	17721.2	0.225391	0.0518857
Msra	294.634	0.224588	NA
Galnt3	747.66	0.224531	NA
Mrpl24	2167.38	0.224318	0.159192
Ttc8	253.863	0.224155	NA
Dstn	23863	0.223917	0.0230363
Mycn	251.542	0.223326	NA
Ciapin1	2044.57	0.22325	0.187304
Egflam	304.884	0.223178	NA
Vill	609.849	0.223116	NA
Rsad1	202.247	0.222955	NA
8430408G22Rik	191.444	0.222525	NA
Rbm20	708.487	0.222308	NA
Etfrf1	1183.81	0.221731	0.190386
Mgst3	3957.33	0.221159	0.14142
Vegfa	2453.37	0.221097	0.204839
Ptn	553.628	0.22094	NA
Smpd1	5436.35	0.220675	0.0802772
Npdc1	426.79	0.220553	NA
Kctd5	2098.29	0.220313	0.109942
Bckdha	1566.61	0.220093	0.160862
Gm4070	612.195	0.220003	NA
Notch1	816.386	0.219476	0.426136
Nudt14	401.192	0.219397	NA
Mkrn2	1169.6	0.218955	0.340236
Gm11992	288.851	0.218758	NA
Ism1	176.217	0.218595	NA
Stard5	1445.9	0.21857	0.235574
Rgs17	2795.17	0.21849	0.113744
AU018091	7647.8	0.218344	0.0518857
Tmem50a	1893.42	0.217897	0.212951
Plekhd1	1213.88	0.217839	0.202445
Pls3	2759.79	0.217836	0.159194
Piwil2	282.224	0.217409	NA
Map6	460.8	0.216849	NA
Fkbp1a	14963.6	0.216647	0.00963963
Serpinb9c	11763.7	0.216115	0.0940562
Cacna2d1	96.4101	0.2161	NA
Aldh1a3	12209	0.215777	0.22535
Ace2	548.949	0.215555	NA
Drap1	2463.92	0.215414	0.153548
Lrrc39	138.608	0.215266	NA
Slc16a9	3769.01	0.215044	0.129726
Hbegf	2347.4	0.214973	0.227581
Lrp8	2997.78	0.214905	0.160915
Ppp1r14c	70.3653	0.214856	NA
Ghitm	10282.4	0.214572	0.0177134
Slc27a1	404.429	0.214362	NA
Bmp1	7192.52	0.213652	0.0699256
Spcs1	5050.6	0.213598	0.0699256
Gal3st2	62.5639	0.213349	NA
Cth	237.856	0.213259	NA
Ankrd46	2113.4	0.213076	0.137344
Gm3591	149.373	0.213057	NA
Plbd1	5932.82	0.21303	0.0770354
Ech1	6013.15	0.213001	0.0584433
Prlr	711.833	0.212829	NA
Ccnd3	5378.95	0.212813	0.159453
2610528J11Rik	913.148	0.212703	0.351854
Ppox	416.568	0.212601	NA
Anxa3	3742.73	0.212545	0.134559
Chchd10	2324.81	0.2125	0.118064
Anxa1	8410.12	0.212291	0.212951
Nkain1	3242.54	0.212195	0.113744
Bex1	4910.21	0.211926	0.0884614
Ndufv3	2222.6	0.211828	0.147555
Tmed1	685.112	0.211707	NA
Afap1l1	3142.17	0.211702	0.173988
Slc9a2	627.763	0.211183	NA
Mtch1	6735.34	0.211084	0.0643799
Pf4	265.738	0.210928	NA
Asb6	1182.55	0.210652	0.267399
Atp6v0d1	8802.79	0.210271	0.0462285
Pfkfb3	609.724	0.209903	NA
Tyms	1306.53	0.209858	0.28403
Mrps6	4385.6	0.209817	0.13159
Ankrd29	117.535	0.209737	NA
Glud1	8590.93	0.209643	0.103951
Psg27	243669	0.209547	0.220634
Spdl1	286.576	0.209146	NA
Fam69a	1260.84	0.209018	0.301909
Slc16a4	582.129	0.209016	NA
Plk2	3582.26	0.208977	0.206161
Gm2026	128.02	0.208766	NA
Syt11	316.288	0.208617	NA
Atp5o	6285.82	0.20856	0.0993647
Fbxo15	158.969	0.208292	NA
Dcun1d3	852.972	0.208224	0.329915
Lrig1	844.334	0.208196	0.30362
Rab7b	78.6507	0.208179	NA
Rnf128	29669.3	0.208075	0.0809053
Nup210	2526.48	0.207983	0.235574
Pi16	166.683	0.207891	NA
Hacd1	366.753	0.207557	NA
Saal1	484.082	0.207359	NA
Gabarapl2	4119.96	0.207303	0.129726
Sh3d21	1043.65	0.207278	0.293387
Ccpg1	3263.19	0.207265	0.135256
Gnai1	297.125	0.207126	NA
Tbc1d4	1143.67	0.207084	0.381787
Gpr137c	40.2201	0.206624	NA
AW551984	85.5082	0.206544	NA
Izumo4	152.887	0.206156	NA
Syne4	55.0919	0.205934	NA
Sgpp2	1518.83	0.205911	0.244673
Madd	677.159	0.205887	NA
Mttp	710.646	0.205875	NA
Dpysl3	2214.61	0.205705	0.233625
Gipc1	3575.58	0.205438	0.129726
Abcc8	252.079	0.205314	NA
Ighg1	51.1515	0.205234	NA
Aldh6a1	1115.87	0.204845	0.296308
Zfp382	114.857	0.204793	NA
Lyrm7	194.802	0.204143	NA
Rtn4	7780.68	0.204035	0.137945
Meltf	227.976	0.203974	NA
Nipsnap3b	1270.88	0.203874	0.254919
Postn	3383.12	0.203735	0.324037
Ager	124.691	0.203631	NA
Csf1	1071.95	0.203496	0.340236
Pdk2	659.215	0.203382	NA
Lrch4	977.244	0.203313	0.326577
Itpka	214.383	0.203275	NA
Nptn	5545.44	0.203249	0.0614637
Trim16	416.87	0.202926	NA
Pnkd	1805.75	0.20291	0.244048
Rufy4	868.076	0.202863	0.380917
F5	152.437	0.202636	NA
Bmp8a	284.18	0.202314	NA
Map3k20	278.515	0.202308	NA
Trpm6	1136.21	0.201955	0.372646
Ints6l	172.116	0.201271	NA
Myrip	254.783	0.200758	NA
Grsf1	3449.49	0.200747	0.118083
Svbp	637.903	0.200739	NA
Rpl28	9122.44	0.200305	0.112145
Nid2	7880.61	0.200122	0.165871
Pnisr	1189.97	0.200071	0.292249
Cep126	213.722	0.199919	NA
Hmga2	188.401	0.199868	NA
Cxx1c	229.28	0.199765	NA
Emc2	1657.61	0.199746	0.220338
Ada	30576.6	0.199613	0.0915347
Zfp266	655.699	0.199575	NA
Mpp1	3673.81	0.199508	0.130279
Tdrd1	186.655	0.19942	NA
Kel	113.483	0.199376	NA
2010107E04Rik	1845.82	0.199235	0.27325
Gabarapl1	6653.5	0.198725	0.213525
Rtn1	2230	0.198646	0.244048
Ttc16	14.3095	0.198459	NA
Ret	155.345	0.198399	NA
Tbc1d8	1221	0.198043	0.279406
Igbp1	2542.39	0.197572	0.138013
Stam	1210.45	0.197396	0.323851
Gucy1a3	581.455	0.197386	NA
Slc44a3	171.856	0.196939	NA
Iqcc	359.561	0.196852	NA
Cnot11	1242.88	0.196328	0.286153
Cbarp	292.797	0.196218	NA
Ltv1	2885.06	0.19619	0.18668
Ifi44	204.869	0.196098	NA
Inmt	158.393	0.196057	NA
Epn2	2270.64	0.195922	0.270057
Pdlim4	1681.04	0.195865	0.239631
Actg2	304.225	0.19583	NA
Rccd1	130.78	0.195781	NA
Knstrn	766.1	0.19566	NA
Tomm40l	647.684	0.195481	NA
Hmgxb4	916.009	0.195364	0.340236
Klc3	247.577	0.195353	NA
Ndufa3	1924.2	0.195177	0.272207
Scn3b	90.4444	0.194887	NA
Mme	7196.27	0.194675	0.311939
Abhd4	2498.18	0.194582	0.175819
Rasa3	2183.6	0.194531	0.212951
Ptgs1	539.606	0.194433	NA
Car2	67911.6	0.194165	0.0966651
Ceacam1	2959.17	0.194117	0.188131
Rap1gap2	75.3998	0.193726	NA
Gpd1l	1679.22	0.19372	0.261839
Immp2l	59.9751	0.19328	NA
Ccdc61	293.625	0.193142	NA
Tmem254a	3456.63	0.192964	0.409257
Col4a5	203.499	0.19291	NA
Pygl	4000.79	0.192767	0.216792
Olr1	17155.4	0.192734	0.305684
Pcdhgc4	686.869	0.192709	NA
Scfd2	583.615	0.192484	NA
Wnt2	207.998	0.192431	NA
Clmn	373.981	0.192103	NA
Gm648	3480.91	0.191443	0.154673
Nxpe2	83.2545	0.191353	NA
Ephb3	205.209	0.191186	NA
Chmp5	4296.31	0.191162	0.109589
Serinc3	11121.1	0.19107	0.093555
Tbc1d9	866.238	0.191044	0.480744
Nln	1492.19	0.190823	0.296308
Lypd6	43.5338	0.190703	NA
Nsmf	444.5	0.19053	NA
Tmem266	114.76	0.190521	NA
Xlr	367.671	0.190324	NA
Sox15	429.031	0.190265	NA
Cldn2	151.077	0.190193	NA
Usmg5	3195.48	0.190175	0.208076
Rasd2	152.382	0.190089	NA
Tmem86a	1608.71	0.189851	0.266869
Adipor1	9234.4	0.189699	0.0667173
Dynlt1c	448.474	0.189561	NA
Klhdc2	2638.39	0.18951	0.186978
Plekha1	3927.01	0.189429	0.26885
Ctxn1	317.886	0.189088	NA
Tspan5	447.99	0.188824	NA
Lgmn	12177.2	0.188777	0.264068
Htra2	831.289	0.188705	0.428707
Pnpo	3818.46	0.188353	0.220347
Kcne4	145.598	0.188145	NA
Alkbh6	468.253	0.188083	NA
Hbb-bs	91518.7	0.188007	0.545377
Nrep	1576.76	0.187896	0.412798
Raet1d	224.276	0.187745	NA
Cdh11	637.35	0.187607	NA
Tpd52	5927.48	0.187376	0.0966651
Fam83b	1111.73	0.187303	0.36764
Fga	142.316	0.187015	NA
Gm10036	176.413	0.186844	NA
Bloc1s1	818.814	0.186501	0.398613
Sub1	6684.37	0.186273	0.165015
Prl8a8	72045.9	0.186257	0.56402
Pdk3	733.457	0.186101	NA
Mmp11	1618.92	0.18586	0.333324
Ptprk	2081.26	0.185856	0.288787
E2f2	350.302	0.185729	NA
Gipc2	261.788	0.185641	NA
Emp2	856.457	0.185551	0.501887
Elmod3	649.191	0.185441	NA
Urod	1736.68	0.185361	0.30627
Auh	564.056	0.185257	NA
Casp14	72.381	0.18506	NA
Lpcat1	3090.64	0.185029	0.175422
Ppp1r21	1504.06	0.18501	0.302685
Cep41	240.517	0.184998	NA
Fars2	981.259	0.184954	0.377624
Epb41l4a	405.539	0.184922	NA
Dmrtc1b	1757.05	0.184854	0.277686
Dhx40	2860.21	0.18485	0.267399
Kng2	111.94	0.184784	NA
Pirt	588.411	0.184732	NA
Rnf181	4474.28	0.18469	0.208076
Ptges	2737.59	0.183996	0.416189
Tgfb1i1	718.524	0.18398	NA
Psmb9	127.299	0.1839	NA
Rps19	21450.4	0.183829	0.0856931
Chp1	10577.5	0.183819	0.0699256
Atp5e	2888.01	0.183798	0.30627
H2-K1	15863.3	0.183602	0.38123
Pmepa1	2029.26	0.183597	0.288787
Raver2	213.233	0.183358	NA
Xlr3a	1250.12	0.183308	0.440428
BC028528	138.413	0.183068	NA
Rrnad1	358.795	0.182784	NA
Il2rg	6947.76	0.182508	0.0915347
Col4a2	65895.9	0.182417	0.137498
Shmt1	361.602	0.182414	NA
Psen2	721.782	0.182177	NA
Itm2a	9137.68	0.182131	0.276616
Nuggc	116.124	0.182094	NA
Fabp5	5713.28	0.182046	0.272231
Nrm	854.675	0.18204	0.474132
Pdgfb	1704.96	0.181816	0.326577
Phf6	421.715	0.181661	NA
Bin2	5297.67	0.181636	0.293387
Dynlt1f	2244.74	0.1816	0.271073
Gm5458	49.7744	0.181472	NA
Alox12	221.997	0.181399	NA
Fam129b	14616.8	0.181303	0.0966651
St8sia5	670.11	0.181162	NA
Disp2	310.41	0.181058	NA
Casp3	700.972	0.180903	NA
Ifi209	62.7938	0.180878	NA
Popdc2	51.2576	0.180798	NA
Hibadh	4885.66	0.180696	0.13075
Rad51ap1	299.136	0.180627	NA
Gm5795	29.2827	0.180571	NA
Gls	2433.52	0.180473	0.261839
Spock1	320.897	0.180275	NA
Zfp691	233.407	0.180212	NA
Coasy	926.688	0.180134	0.434156
Lrrn2	450.071	0.179928	NA
Plek	521.582	0.179837	NA
Ltbr	2895.83	0.17974	0.254395
1110032A03Rik	734.161	0.179666	NA
Mrpl23	353.357	0.179643	NA
Fat2	116.977	0.179506	NA
Eps8l1	467.858	0.179475	NA
Pdcd6	3097.56	0.179438	0.288324
Tnc	456.804	0.179412	NA
Gbp3	530.539	0.179383	NA
Lpar1	1458.22	0.17923	0.392207
Phgr1	101.066	0.179171	NA
Ap1m2	2767.44	0.178982	0.294663
Btbd2	1181.15	0.178628	0.37151
Uggt2	129.397	0.178602	NA
Pde5a	779.675	0.178489	NA
Fancg	328.185	0.178485	NA
Tgfa	2888.76	0.178391	0.336438
Gcgr	1518.01	0.178186	0.356588
Tmem37	17331.5	0.178118	0.208076
Cnih1	5150.03	0.177705	0.240235
Plvap	4120.86	0.177671	0.27325
Ap3m1	4584.63	0.177618	0.233625
Zfp960	674.649	0.177568	NA
Nipsnap1	95.2248	0.177558	NA
Synb	5689.31	0.177404	0.267399
Arhgap4	183.136	0.177393	NA
Laptm4a	20006	0.177239	0.116624
Rasgrp1	775.845	0.177021	NA
Stk39	3142.56	0.176832	0.312645
Scap	5968.18	0.176758	0.113744
Zbp1	120.512	0.176733	NA
Glod4	1504.64	0.176707	0.326577
Map3k8	181.703	0.176529	NA
Oaz1	8566.76	0.176423	0.18033
Cdk5	2008.37	0.176406	0.331642
Serpina10	69.3257	0.176323	NA
Serpinb9	4754.12	0.176187	0.208076
Plac8	33048.5	0.17605	0.0940562
Calcoco2	135.543	0.17604	NA
Tc2n	120.013	0.176021	NA
Slc40a1	13004.2	0.175723	0.270057
Aktip	1752	0.175579	0.32164
Slc38a3	684.407	0.175198	NA
Rab25	65.4872	0.175109	NA
Dynlt1a	1332.96	0.174968	0.409257
Tmem30a	8987.79	0.174722	0.137728
Bcap31	14273.9	0.174373	0.129189
Pmel	115.192	0.17421	NA
Xaf1	1092.51	0.174133	0.50531
Ablim1	2061.89	0.174131	0.405499
Gpr137b	8847.42	0.174057	0.207361
Rpl36al	6235.58	0.174034	0.27325
Iah1	1070.33	0.17381	0.429857
Schip1	473.797	0.173754	NA
Aamdc	887.257	0.173728	0.454926
1600002H07Rik	1343.9	0.173666	0.434156
Echdc1	509.158	0.173478	NA
Mrpl54	1605.48	0.173379	0.376911
Nostrin	3321.74	0.173291	0.262529
Cox7a2	3527.44	0.173204	0.243793
Naa16	846.9	0.173173	0.474586
Pfdn5	3408.61	0.173149	0.211569
Ppt2	458.111	0.173082	NA
Clybl	1206.87	0.173076	0.407006
Rnf13	2583.71	0.173009	0.302685
Gramd1a	2554.29	0.17299	0.329915
Nr1d2	667.298	0.17281	NA
Zfyve27	1557.24	0.172797	0.334223
Rnf34	2537.94	0.172784	0.329915
Pafah1b3	964.291	0.172782	0.468025
Glrx	1850.82	0.172633	0.367362
Tmsb15a	71.0844	0.172606	NA
Fbxl2	314.005	0.172514	NA
Zscan20	250.438	0.172447	NA
Jazf1	1083.57	0.172359	0.44775
Agfg2	1383.31	0.17229	0.431237
Lamtor2	1375.23	0.172174	0.385877
Xlr5b	1355.93	0.172091	0.384289
Serpinb9e	58064	0.171958	0.100986
Sh3bgrl3	4447.35	0.171896	0.254395
Adam19	17613.4	0.171879	0.27325
Ehhadh	980.843	0.17184	0.443188
Dmkn	3449.31	0.171816	0.448063
Clcn5	3473.22	0.171806	0.27325
Ms4a4c	26.5438	0.171754	NA
Isg15	1801.97	0.17169	0.372646
Adcy1	278.924	0.171684	NA
Itk	677.319	0.17162	NA
Bpgm	2269.36	0.171568	0.443544
Rhpn2	1817.92	0.171364	0.332374
Lgalsl	5461.26	0.171312	0.288324
Sdf4	10438	0.17119	0.093555
Nkain4	64.7622	0.171166	NA
Enpp3	1193.48	0.170966	0.457772
Cobl	289.757	0.170898	NA
Hexim2	252.891	0.170869	NA
Ap1s1	4624.22	0.170844	0.171108
Chek2	203.149	0.170837	NA
Gpr50	4313.43	0.170791	0.187477
Ndufa7	2096.7	0.170783	0.324037
Gins1	209.694	0.170705	NA
Arhgef10l	1137.93	0.170682	0.503707
Adgrl3	91.1712	0.17058	NA
Fam57b	152.222	0.170557	NA
Asap2	1039.6	0.170484	0.424145
Gabrd	176.449	0.170372	NA
Igfbp3	1720.39	0.170332	0.483186
Capn11	47.2669	0.170316	NA
Tmem45a	141.03	0.170232	NA
Snapin	2078.63	0.170156	0.292249
Gstm2	468.777	0.169767	NA
Havcr1	72.4603	0.169738	NA
Tmem204	355.086	0.169734	NA
Rflna	1080.54	0.16962	0.521835
Bnip3l	12343.6	0.169342	0.109942
Hapln3	1017.17	0.169287	0.501887
Mtm1	266.028	0.169239	NA
Atl1	426.049	0.169201	NA
Itih5	4728.87	0.169191	0.257411
Ankrd24	170.135	0.168938	NA
Wdr45	1937.18	0.168923	0.344357
Selenof	11815.2	0.168914	0.0966651
Tfb2m	1369.55	0.168892	0.430979
Ica1l	80.8706	0.168888	NA
Me3	202.424	0.168841	NA
Mrps23	2245.06	0.168775	0.536037
Tcf19	221.263	0.168688	NA
Gkn1	299.659	0.168479	NA
Prdx2	6926.75	0.168435	0.324151
Fam126a	3530.96	0.168421	0.332434
Spib	64.7125	0.168418	NA
Vezt	2556.91	0.168275	0.392207
Nxpe3	222.195	0.167863	NA
Acot1	189.219	0.167804	NA
Fmnl2	782.695	0.167731	NA
Adh1	177.205	0.167662	NA
Nppc	517.195	0.167566	NA
Gm3411	69.6432	0.167387	NA
Snrpn	1735.47	0.167216	0.545377
Crym	126.716	0.167185	NA
Ly6e	10816.4	0.167181	0.20757
Snx3	10537.4	0.167033	0.187304
Ndufa1	1914.8	0.167007	0.420682
Snx27	6628.55	0.166977	0.244673
Eif3k	5205.22	0.166868	0.212951
L2hgdh	573.616	0.16669	NA
Minpp1	1698.88	0.166659	0.340867
Tcp11l2	986.471	0.166575	0.557886
Rps12	476.273	0.166263	NA
Etd	155.526	0.166121	NA
Diras2	2916.19	0.166087	0.365085
Col8a2	297.237	0.165991	NA
Ccdc136	73.2278	0.1659	NA
Eloc	2268.6	0.165854	0.434156
Ppp1r3c	718.764	0.165702	NA
mt-Nd3	13419.3	0.165694	0.62928
Trmt2b	548.746	0.165638	NA
Fam32a	4057.62	0.165634	0.231174
1810037I17Rik	2197.45	0.165576	0.38123
Tmbim1	5378.37	0.165422	0.27325
Calcoco1	2873.76	0.165332	0.286153
Dpy19l1	2634.43	0.165255	0.288787
1190002N15Rik	827.204	0.165225	0.549051
Ctnnal1	773.527	0.165155	NA
Abat	353.523	0.165091	NA
Mtus1	6953.45	0.164959	0.294807
Gm4767	69.4832	0.164951	NA
Hddc2	203.346	0.164628	NA
Khdc1a	134.711	0.164514	NA
Atp1a2	281.075	0.16427	NA
Ccdc8	213.61	0.164222	NA
Rpl26	20106.7	0.164145	0.18668
Gyg	922.17	0.164081	0.521835
Fgfr2	2877.23	0.164021	0.474586
Srr	2675.93	0.16386	0.460038
Ptprn2	74.565	0.163797	NA
Fgg	99.8623	0.163744	NA
Arhgap45	265.845	0.163724	NA
Sparcl1	2259.17	0.163655	0.509046
Prtg	319.592	0.163479	NA
Scp2	4869.83	0.163471	0.261839
Ccng2	668.674	0.163452	NA
Pex19	5596	0.163419	0.169495
Fam219a	2313.36	0.163366	0.5041
Cd9	20370.8	0.163359	0.178526
Mdp1	1223.91	0.163353	0.456629
Cndp2	5066.43	0.163309	0.188131
Ccdc137	748.832	0.163231	NA
Actl6a	1978.12	0.163226	0.420825
Slc35f5	8157.71	0.163128	0.190172
Slc16a3	11012.8	0.163088	0.304974
Slc12a7	7351.81	0.163057	0.200114
Pik3ip1	339.472	0.162871	NA
Lrba	2037.77	0.162777	0.342405
Plekho1	2338.24	0.162729	0.456629
Paqr5	44.2954	0.162447	NA
Mtmr11	144.012	0.162424	NA
Rpl31	16606.7	0.162337	0.480744
Lins1	609.948	0.162276	NA
Gbp4	245.257	0.162155	NA
Tcf7	516.396	0.162124	NA
Fcgr1	62.6974	0.162024	NA
Zadh2	596.209	0.161872	NA
Nfu1	1268.77	0.161655	0.44853
Tpm4	46659	0.161629	0.0966651
Slc13a4	9061.7	0.161538	0.289223
Ocm	49.6531	0.161479	NA
Gm3739	35.9488	0.161188	NA
Bcl9l	2255.46	0.160825	0.438969
Hc	71.2598	0.160751	NA
Epb41l5	1190.53	0.160604	0.474586
Pclaf	670.323	0.160375	NA
Slc35f2	4074.74	0.160351	0.330249
Rps14	29576.4	0.160207	0.169678
Echdc3	215.249	0.160185	NA
Lgals8	2294.99	0.160125	0.470425
Atp10a	580.735	0.159985	NA
Slc25a14	183.071	0.159966	NA
Mnd1	85.75	0.159727	NA
Atg4a	1535.95	0.159585	0.48839
Csrnp2	1130.49	0.159516	0.545377
Dalrd3	450.624	0.159277	NA
9430015G10Rik	817.79	0.159209	0.531052
Rpl37a	11057.9	0.158895	0.217461
Kif23	683.797	0.158783	NA
Kpna7	32.2378	0.158767	NA
Fah	1281.13	0.158732	0.467368
Bdh1	1330.67	0.158651	0.457352
Ttll5	2322.03	0.158611	0.42971
Gm3558	115.419	0.158516	NA
Atp5g1	4809.61	0.15849	0.409257
Lrrfip1	3411.36	0.158483	0.332062
App	23588.7	0.158439	0.108009
Npnt	704.307	0.158319	NA
Gtf2i	1176.45	0.158303	0.534144
Zc3h7b	2402.4	0.158175	0.52517
2310035C23Rik	1298.68	0.157957	0.498034
Psat1	1225.54	0.157728	0.545693
Tmem229b	2952.15	0.157718	0.39868
Cenpx	563.382	0.157409	NA
Atp6ap2	3933.67	0.157366	0.407006
Gstm1	798.763	0.157248	0.58
Ptdss1	4257.86	0.15722	0.24933
Orc5	1652.21	0.157211	0.431237
Ttc39c	251.27	0.157207	NA
Capg	7130.15	0.157135	0.200114
Pcdh18	618.209	0.156814	NA
Rpl41	21182.6	0.156788	0.272231
Sept10	891.044	0.156735	0.549051
Olfml3	400.191	0.156579	NA
Fyn	2005.34	0.156523	0.521011
Atp2b4	2643.19	0.156433	0.448063
Cd47	2905.16	0.156379	0.39419
Agrn	3502	0.156372	0.426136
Mmp12	375.466	0.156346	NA
Epor	538.964	0.156141	NA
Zfp873	164.171	0.156092	NA
Rerg	78.8632	0.156046	NA
Tango2	637.647	0.15597	NA
Prr5l	2807.7	0.155952	0.381787
Il31	41.0912	0.155783	NA
Ermap	1616.96	0.155663	0.493319
Ift52	1398.47	0.155644	0.45328
Sgk3	2400.05	0.155642	0.445917
Mapre2	6304.01	0.155638	0.224987
Greb1l	96.4486	0.155636	NA
Oaz2	3767.48	0.155471	0.289223
Cdx2	2057.66	0.15544	0.460038
Nptx2	82.4073	0.155312	NA
Psma3	5398.38	0.155124	0.363811
Cope	4484.03	0.155106	0.270057
BC067074	209.573	0.154886	NA
Mettl7a1	206.42	0.154806	NA
Lrrn4	1820.99	0.154611	0.501982
Pdhb	6166.93	0.154549	0.304978
Tg	22.1031	0.154486	NA
Rnf5	1199.82	0.154339	0.480744
Emilin3	50.7837	0.154322	NA
Park2	76.8125	0.154313	NA
Haus8	502.216	0.154301	NA
Rpl18a	21357.5	0.154202	0.222151
Flot2	2155.48	0.154161	0.426136
Dmgdh	23.4583	0.154157	NA
Zgpat	820.57	0.154081	0.545113
Ednra	259.261	0.154035	NA
Slc25a4	12037	0.153916	0.27325
Raet1e	148.977	0.15389	NA
Tfdp2	1409	0.153797	0.583399
Uqcr11	1908.66	0.15365	0.540953
Tubb2b	611.6	0.153624	NA
Ankrd16	301.323	0.153571	NA
Pax8	373.31	0.153467	NA
Sirt3	287.093	0.153376	NA
Cyp46a1	163.025	0.153374	NA
Plekhh2	711.799	0.153334	NA
Cacnb3	1510.21	0.153307	0.501982
Cyp1a1	259.741	0.153275	NA
Pkd2l1	42.9195	0.153228	NA
Ilvbl	2237.87	0.153218	0.414149
Ghdc	1129.32	0.153204	0.516302
Tmem120a	3592.23	0.153049	0.341918
Snca	410.467	0.152933	NA
Myl12a	35687	0.152845	0.29991
Trem2	356.434	0.152818	NA
Vamp8	4701.42	0.152726	0.353533
Sestd1	1665.34	0.152616	0.465688
Serpina5	67.2678	0.152308	NA
Ap3b2	160.717	0.152294	NA
Rpl39l	45.0946	0.152059	NA
Cd177	69.7543	0.152014	NA
Ucp2	5904.76	0.151923	0.341769
Angpt1	157.588	0.151902	NA
Frmd4a	7586.69	0.151673	0.477417
Jag1	729.799	0.151557	NA
Gsg1l	235.957	0.151416	NA
Fkbp7	198.32	0.151403	NA
Rad23a	2179.41	0.15132	0.443544
Cdpf1	575.476	0.151319	NA
Clip3	141.096	0.151153	NA
Gc	50.0112	0.151137	NA
Pdzd11	2332.27	0.151064	0.427646
Mettl23	725.927	0.150974	NA
Rpl17	22399.1	0.150785	0.220179
Atp6v0e	4105.32	0.150781	0.420011
Gnpda2	606.782	0.150762	NA
Mrpl55	671.843	0.150555	NA
Chmp4c	387.733	0.150552	NA
Hyal2	1579.37	0.15048	0.574951
Ccdc167	704.756	0.150399	NA
Setd3	4652.41	0.150388	0.255144
Fam173a	374.369	0.150363	NA
Pdzk1ip1	349.329	0.150348	NA
Atp6v1b2	7903.42	0.150234	0.270057
Grcc10	1070.13	0.150214	0.611417
Hspb2	48.9003	0.15013	NA
Cyyr1	512.214	0.150114	NA
Acyp1	225.239	0.14994	NA
Prag1	354.642	0.149813	NA
Acaa1b	45.9932	0.149713	NA
Frem2	470.304	0.149705	NA
Oas2	41.3722	0.149654	NA
Arf1	23378.1	0.149611	0.133859
Pla2g4d	1780.91	0.149491	0.528551
Zfp672	495.405	0.14935	NA
Actr3	24930.8	0.149166	0.160862
Amd2	167.163	0.149078	NA
Trappc2l	1161.15	0.149077	0.555651
Esm1	43.451	0.149072	NA
Prrg3	842.269	0.14904	0.5978
Cbx6	656.066	0.149012	NA
Hspa12a	297.1	0.149011	NA
Shb	1370.9	0.148999	0.49059
Pfdn4	764.673	0.148996	NA
Clec1a	814.443	0.148855	0.632484
Tmem241	432.211	0.148701	NA
Anpep	746.876	0.148556	NA
Fam217b	151.362	0.148468	NA
Fhod3	1301.18	0.148462	0.564362
Taf1d	982.392	0.14842	0.566833
Ckmt1	130.677	0.148414	NA
Axin2	247.839	0.148337	NA
Brcc3	734.741	0.148286	NA
Clca3a1	85.1034	0.148195	NA
Ndufs8	1793	0.14808	0.471186
Maged2	23667.2	0.147981	0.340236
Gsto1	1500.45	0.147902	0.505548
Atp6v1f	2784.01	0.1479	0.385877
Ctsb	93453.8	0.147895	0.187304
Psg20	72.7822	0.147895	NA
Idh1	2958.15	0.147848	0.407006
Arsg	205.173	0.147737	NA
Prkaca	2227.83	0.147674	0.409257
Mpdu1	3469.03	0.147571	0.430352
Gnpda1	2918.58	0.147532	0.371347
Decr1	4471.13	0.147343	0.289223
Zfr2	183.557	0.147169	NA
Tcea3	61.0324	0.147146	NA
Mill2	447.358	0.147125	NA
Hcfc1r1	1864.95	0.147012	0.440428
Tmem150a	9419.34	0.146841	0.252311
0610010F05Rik	1803.9	0.146815	0.521011
Sprn	48.3599	0.14666	NA
Plekhg6	1262.45	0.146535	0.553604
Mapre3	349.137	0.146486	NA
Mrpl33	887.524	0.146452	0.586384
Layn	106.948	0.146451	NA
Pla2g4e	1775.05	0.146398	0.584164
C130073F10Rik	34.6217	0.146381	NA
Gsta3	140.932	0.146339	NA
Heph	204.422	0.14612	NA
Vmp1	7613.07	0.146045	0.376996
Amdhd2	1056.6	0.145893	0.545693
Pard6b	3398.81	0.145848	0.449545
Mycbpap	271.961	0.145638	NA
Plat	6911.66	0.145486	0.390794
Phb	4790.61	0.145468	0.5168
Lims2	2750.11	0.14543	0.440428
Gm10339	698.315	0.145317	NA
Cyp17a1	2520.26	0.145294	0.584164
Mecom	123.246	0.145231	NA
Uts2r	95.8769	0.145105	NA
BC031181	2482.73	0.145105	0.428857
Ube2l6	1078.61	0.145066	0.649691
Abhd6	6521.1	0.144983	0.449656
Pex5l	418.778	0.144941	NA
Plekha4	142.826	0.144927	NA
Atg12	5315.65	0.144712	0.30362
Slco2a1	20209.6	0.144654	0.340236
Cby1	407.871	0.144645	NA
Ypel5	2694.22	0.144513	0.428691
Neil3	79.3855	0.144464	NA
Ctnna1	27291.3	0.144322	0.233625
Ndufs2	9112.91	0.144321	0.212951
Tmem255a	179.315	0.144233	NA
Rpp14	2542.51	0.144216	0.542567
Mras	1398.91	0.144097	0.628033
Atp6v0c	13146.9	0.144019	0.26885
Lgr6	61.522	0.143955	NA
Tiam2	1408.65	0.143841	0.59267
2310061I04Rik	545.942	0.143792	NA
Eva1b	568.861	0.143782	NA
Coro2b	486.088	0.143703	NA
Orai1	426.206	0.143688	NA
Ick	1209.64	0.143542	0.53353
Ube2m	3363.29	0.143526	0.398897
Fam118a	769.807	0.143503	NA
Pdzd3	333.162	0.143477	NA
Cbr4	771.111	0.143459	NA
Nek11	157.358	0.143422	NA
Kctd13	414.396	0.143231	NA
Mageh1	796.028	0.143186	0.611101
Apoc1	329.467	0.143158	NA
Med18	133.399	0.143141	NA
Zfpl1	847.376	0.14311	0.606718
Ppdpf	1522.76	0.14301	0.57645
Fam96b	1014.03	0.142962	0.583837
Cdkl5	133.359	0.142908	NA
Socs3	1149.87	0.142896	0.558625
Msh3	870.346	0.142836	0.617012
Mctp2	243.702	0.142774	NA
Osbpl1a	1217.35	0.142626	0.546702
Gm3629	23.4291	0.142599	NA
Bdkrb2	1222.68	0.142489	0.566833
Ndufa13	2926.93	0.142486	0.519931
Ankzf1	618.773	0.142446	NA
Timp3	3509.73	0.142421	0.59695
Ska2	805.812	0.142341	0.678203
Tesk2	403.446	0.142164	NA
Gfm1	1948.19	0.142156	0.481909
Rps25	17567.4	0.141976	0.252312
St8sia2	129.002	0.141873	NA
Ttc39b	161.636	0.141741	NA
Tsga10	704.105	0.141739	NA
Tnfrsf19	86.8806	0.141724	NA
Hagh	1501.37	0.141516	0.56402
Mns1	187	0.141456	NA
Ska3	423.286	0.141439	NA
Fmo1	1036.89	0.141377	0.639294
Scai	200.412	0.141377	NA
Ublcp1	3060.26	0.141306	0.426156
Rpl10-ps3	29631.1	0.141289	0.159453
Slc25a17	1467.65	0.141228	0.505744
Ackr4	58.355	0.141102	NA
Arhgef6	35209.3	0.141088	0.247926
2610528A11Rik	316.68	0.141085	NA
Adgrg2	64.078	0.141085	NA
Ccdc96	39.098	0.14106	NA
Cyp27a1	63.9084	0.141012	NA
Nqo1	256.347	0.140951	NA
Hcrtr1	91.8013	0.140919	NA
Wbp2	4813.12	0.140869	0.301002
Slc16a7	101.912	0.14069	NA
Apoo	1588.66	0.140474	0.506042
Acly	10556.2	0.140404	0.347745
Asna1	3189.01	0.140104	0.440428
Pitx1	237.458	0.140054	NA
Msr1	37.0078	0.140046	NA
Cdan1	542.136	0.140046	NA
Dppa2	117.781	0.140034	NA
Chrna2	92.2094	0.140029	NA
Plpp3	8202.76	0.139938	0.520214
Tspyl4	232.783	0.139858	NA
Rpl37	6746.26	0.139848	0.444392
Ubl4a	2372.65	0.139844	0.505886
Tom1l1	935.296	0.139843	0.59274
Pomgnt2	336.536	0.139816	NA
Rpl27-ps3	11323.4	0.139641	0.382325
Gjb2	47015.7	0.139612	0.424658
Fgb	97.3746	0.139605	NA
Ifi27l2a	67.5909	0.139558	NA
C1qa	115.708	0.139458	NA
Lpgat1	6164.9	0.139418	0.32796
C1ql2	294.742	0.139407	NA
Alas1	6573.88	0.139272	0.378824
Slitrk4	82.4506	0.139182	NA
Pwwp2b	254.613	0.139027	NA
Uxs1	3590.99	0.138983	0.477118
Tamm41	422.901	0.138919	NA
Shf	377.297	0.138874	NA
Psmb1	6511.34	0.138809	0.402439
Grap2	128.664	0.138756	NA
Mrps36	1075	0.138749	0.599599
Mfsd3	128.442	0.138568	NA
Trappc6a	623.095	0.13853	NA
Ube2e1	3020.64	0.138426	0.437328
D130040H23Rik	69.5276	0.138426	NA
Cyp11a1	3670.91	0.138395	0.560978
Gm10406	42.6477	0.13838	NA
Klhl24	1996.45	0.138344	0.617012
Thbs3	50.3664	0.138344	NA
Gmfg	394.052	0.1383	NA
Xlr3b	757.603	0.138154	NA
Map9	1326.38	0.138148	0.586943
Sh3kbp1	2765.52	0.138142	0.505744
Psg23	230143	0.138127	0.720677
Kmt5c	1269.48	0.13806	0.586422
Chst8	208.905	0.13796	NA
Cd59a	1208.65	0.13794	0.604045
Stx17	1526.07	0.137813	0.54616
Zfyve16	1976.26	0.1378	0.501982
BC005624	1160.45	0.137698	0.56921
Ctnnd2	73.2528	0.1376	NA
Ccdc28a	375.531	0.137574	NA
Tssc4	717.547	0.137484	NA
Ace	1039.97	0.137429	0.655594
Map4k1	114.326	0.137218	NA
Slc18b1	66.109	0.13717	NA
Zfp867	220.929	0.137079	NA
F7	48.5086	0.137049	NA
Dcaf12l1	5016.7	0.136983	0.449656
Arpc5	11383.1	0.136979	0.27325
Zfp97	603.451	0.13697	NA
Abhd17c	843.141	0.136955	0.634635
Hbb-bt	38346.5	0.13689	0.717283
Dpp7	1744.21	0.136692	0.525131
Ankrd44	851.229	0.136656	0.678514
Psmb3	4124.38	0.136417	0.48839
Snx1	6380.8	0.136342	0.337506
Inpp5f	826.247	0.13626	0.638108
Itga8	78.6329	0.136204	NA
Lin28a	85.7384	0.136114	NA
Tagap	139.16	0.136077	NA
9130409J20Rik	235.555	0.136068	NA
Bbs5	424.872	0.136028	NA
Igfbp7	3938.89	0.135996	0.521011
Vtcn1	1152.57	0.135989	0.599599
Ankrd28	1893.97	0.13585	0.500126
Coa3	1844.14	0.135847	0.642385
Ctsz	6557.3	0.135762	0.377624
Ppp3ca	1640.64	0.135751	0.542567
Ndufb8	3518.07	0.135739	0.480744
Stum	22.8841	0.135682	NA
Mrc2	444.005	0.13558	NA
Prdx5	6732.33	0.135515	0.443544
Uqcc2	854.609	0.135511	0.638137
Mylip	2191.33	0.135508	0.545377
1700031F05Rik	93.2941	0.135492	NA
Itga7	426.425	0.1354	NA
Itga4	678.675	0.135331	NA
Nckap5l	2219.51	0.135323	0.584164
Nebl	143.577	0.135219	NA
Acbd4	885.704	0.135158	0.678305
Osbpl3	1465.41	0.135079	0.638108
Kifap3	2561.17	0.135062	0.489006
Tsc22d3	8536.09	0.134977	0.32872
Serinc2	1001.24	0.134963	0.602186
Nucb1	15928.7	0.134617	0.384289
Smim24	124.222	0.134605	NA
Tmem129	2072.02	0.134584	0.47771
Tomm22	4466.53	0.134578	0.351204
Gadd45b	2313.17	0.134571	0.555338
Cmc2	354.123	0.134442	NA
Arhgap8	2970.95	0.134396	0.443544
Tmem147	2857.27	0.134267	0.461078
Chmp6	4215.85	0.134263	0.510906
Slc25a11	3531.4	0.134241	0.481909
Uqcr10	2725.48	0.13424	0.538065
Tef	1100.13	0.134236	0.612244
Tgfbr3	9752.55	0.134195	0.296308
Serpinb9g	35353.6	0.13405	0.352103
Txnrd3	175.307	0.133977	NA
Qsox1	7214.35	0.133943	0.38123
Crabp1	153.444	0.13375	NA
Eef1b2	22889.8	0.133674	0.267399
Capn6	317.02	0.133664	NA
Shisa4	431.144	0.133653	NA
Galt	404.012	0.133586	NA
Snx24	1180.08	0.133547	0.611397
Ctsc	518.577	0.133465	NA
BC035947	153.663	0.13331	NA
Ngdn	1325.17	0.133193	0.570992
Pomp	3174.1	0.133189	0.533108
Rps6ka1	4385.67	0.133183	0.599599
Ppbp	319.44	0.133163	NA
Dsc2	18289.5	0.133097	0.24933
Pax5	79.0046	0.133049	NA
Lyrm2	524.231	0.132967	NA
Anapc5	8456.48	0.132941	0.342673
Mpeg1	281.662	0.132914	NA
Lmo2	110.753	0.132793	NA
Washc1	1101.94	0.132567	0.590869
Tmod2	81.6692	0.132561	NA
Snx2	5919.71	0.132533	0.429003
Mfsd8	510.085	0.132518	NA
Stard13	909.158	0.132402	0.6391
Tmem176b	958.95	0.132336	0.691496
Mrps26	1032.67	0.13224	0.64832
Fis1	2748.6	0.131989	0.484361
Gripap1	813.421	0.131873	0.651791
0610007P14Rik	4028.39	0.131829	0.462137
H2-T22	840.939	0.131784	0.716443
C1qc	153.372	0.131762	NA
Trp53inp1	2101.89	0.13173	0.529315
Fjx1	54.7996	0.131715	NA
Pigc	1001.75	0.131544	0.644574
Ftl1	87500.4	0.131534	0.312645
Gstp3	26.1026	0.131445	NA
Mcf2l	913.707	0.131415	0.666137
Tmtc4	309.122	0.131392	NA
Fam162b	52.7713	0.131374	NA
Rnf14	7726.14	0.131343	0.304737
Tmprss6	164.119	0.131257	NA
Fam221a	304.87	0.131205	NA
Xxylt1	1141.1	0.131181	0.602186
Fgfbp3	57.0283	0.131148	NA
Hnf4a	123.308	0.13114	NA
Card19	436.959	0.131071	NA
Sgol1	438.51	0.131043	NA
Me1	7424.14	0.131038	0.381787
Aifm3	222.995	0.130991	NA
Vstm5	857.759	0.130883	0.682804
Id1	415.417	0.130879	NA
Psme2	4041.7	0.130844	0.533108
Ccnd1	2076.37	0.130728	0.638686
Pih1d2	37.5992	0.130654	NA
Bcl6b	303.601	0.130635	NA
Uxt	342.76	0.130625	NA
Zfp958	285.179	0.130574	NA
Dimt1	466.02	0.130378	NA
Inpp1	166.982	0.130294	NA
Hsbp1	3609.65	0.130052	0.465688
Galk1	7372.18	0.130004	0.406953
Ank3	645.026	0.129995	NA
Tbrg1	29755.6	0.129884	0.243793
Ankrd27	1731.97	0.129861	0.570654
Atp5a1	28611	0.12982	0.288845
Rab3il1	430.191	0.129772	NA
Bex4	196.86	0.129771	NA
Esd	5832.24	0.129724	0.357995
Coq7	665.979	0.129699	NA
Ttc21b	131.025	0.129691	NA
Brsk1	123.806	0.129546	NA
AU021092	251.732	0.129493	NA
Cyfip2	3407.39	0.129383	0.599599
Mgll	4220.31	0.129366	0.538065
Gstk1	206.684	0.129353	NA
Gpn1	994.498	0.129238	0.647555
Ndufa4	4787.29	0.129204	0.464032
Pdk4	1346.74	0.129176	0.70691
Aldob	38.3378	0.129097	NA
Ucp3	94.1831	0.129079	NA
Uchl1	379.133	0.129078	NA
Erf	478.769	0.129013	NA
Slc6a14	267.784	0.12899	NA
Nudt12	315.521	0.128942	NA
Ispd	488.264	0.128913	NA
Zbtb8b	998.166	0.128911	0.669981
Rpl24	11506.9	0.128875	0.311386
Ppp1r3g	905.487	0.128846	0.668332
Cald1	25624.8	0.128836	0.340236
Cntrob	263.187	0.128712	NA
Vgll4	2059.49	0.12871	0.520846
Smim5	58.9974	0.128688	NA
Slc46a1	1671.44	0.128652	0.617012
Cdkn2c	176.227	0.12861	NA
Gria4	50.2674	0.128461	NA
Sobp	30.0039	0.128412	NA
Myzap	346.553	0.128361	NA
Kdsr	2965.37	0.128335	0.652811
Eps8	4230.34	0.128282	0.506042
Ccdc13	233.833	0.128227	NA
Cysltr2	195.202	0.128204	NA
Cyb5r4	3632.93	0.128192	0.474586
Lrrc38	69.503	0.128148	NA
Wbp1	894.538	0.128115	0.671903
Pbx1	807.889	0.128008	0.732327
Arntl	1577.3	0.127989	0.666137
Cyp4f13	959.736	0.127819	0.672311
Arhgap26	553.187	0.127807	NA
Lrrc27	54.63	0.127788	NA
Tmem110	1336.87	0.127761	0.634022
4930427A07Rik	272.916	0.127725	NA
Slc7a5	11393.4	0.127562	0.409257
Ptpn6	1574.36	0.127477	0.60406
Gramd4	1968.76	0.127355	0.630605
Pgm2l1	821.63	0.127223	0.691429
Tuba1a	25887.8	0.12715	0.29991
Homez	589.601	0.127093	NA
Aldoa	24720.1	0.126956	0.428857
Sptssa	2586.66	0.126937	0.537364
Fam159a	52.7134	0.126916	NA
Dctn5	2943.01	0.126824	0.501887
Arhgap30	212	0.126791	NA
RP24-406I15.3	213.641	0.12677	NA
Thyn1	1209.3	0.126723	0.630605
Slc25a5	7375.22	0.126712	0.536942
Dnal1	585.968	0.126704	NA
Fyb	73.8064	0.126672	NA
Tbcel	909.236	0.126648	0.678305
Plek2	116.05	0.126617	NA
Lyz2	532.588	0.126606	NA
Amacr	359.038	0.126595	NA
Ackr2	1069.51	0.12651	0.668796
Slc25a13	1697.87	0.12649	0.621574
Ccdc51	1043.34	0.126486	0.663667
Btf3l4	2722.05	0.126459	0.500126
Fes	311.854	0.126308	NA
Snx8	1256.94	0.126286	0.630605
Eaf2	209.671	0.126181	NA
Rassf2	439.382	0.126151	NA
Tuba8	117.481	0.126113	NA
Vldlr	4729.1	0.126108	0.599599
Rab28	865.278	0.126003	0.678203
F2	115.082	0.125839	NA
Ccdc62	97.6712	0.125757	NA
Fam198b	341.103	0.125556	NA
Ddhd1	725.837	0.125526	NA
Lypla1	4456.97	0.125507	0.434082
Rplp0	48885.7	0.125378	0.325302
Ndc1	2025.01	0.125333	0.56921
Mlf1	92.8524	0.12532	NA
Eepd1	237.42	0.125285	NA
Hpcal1	1449.74	0.125277	0.604569
Stk26	70.7326	0.12515	NA
Adora1	180.068	0.125069	NA
Vta1	2252.78	0.125065	0.584164
Arhgef9	62.1314	0.125051	NA
Rpl19	29579.9	0.124886	0.378824
Uqcrc2	7927.57	0.124864	0.393004
9530068E07Rik	5305.53	0.124778	0.404714
Mtmr6	3026.33	0.124705	0.58
Fam167a	315.204	0.124657	NA
Cep72	224.262	0.124591	NA
Ccdc22	760.66	0.124543	NA
Slc8a1	73.9228	0.124497	NA
Bex2	40.2727	0.124437	NA
Rpl29	12065.5	0.124411	0.440298
Hba-a2	128412	0.124389	0.763071
Slc39a4	1268.88	0.124357	0.70268
Eno3	112.324	0.124352	NA
Itsn1	2836.35	0.12432	0.540993
Alg2	1788.37	0.124283	0.652811
Plcd1	1546.27	0.12425	0.617536
Myo1h	41.0925	0.124237	NA
Gm14410	228.89	0.124214	NA
Ankrd39	508.159	0.124151	NA
Slc25a36	2927.39	0.12413	0.633614
Rev3l	1591.22	0.124007	0.63204
D7Ertd443e	195.253	0.123796	NA
Krt14	212.348	0.123773	NA
Mrpl21	1167.01	0.123734	0.645207
Btn1a1	26.3795	0.123673	NA
Pex16	749.487	0.123607	NA
Nxpe4	148.211	0.123591	NA
Gapdh	89939	0.123569	0.286655
Serpinb9d	5087.25	0.12353	0.515161
Zfp87	504.78	0.123512	NA
Pdgfc	77.492	0.123486	NA
Oas1g	461.236	0.123453	NA
Pcca	684.972	0.123451	NA
Blnk	97.8006	0.123319	NA
Hpgd	766.28	0.123307	NA
Nnmt	49.2092	0.123158	NA
Fundc2	468.647	0.123113	NA
Folr1	5005.73	0.123049	0.549051
Atpif1	3767.59	0.123041	0.604569
Prl2a1	26515.6	0.123029	0.568225
Rbm4b	547.108	0.123025	NA
Serinc1	11122.5	0.123005	0.384012
Sdc4	3924.6	0.122994	0.5821
Gnptab	1151.69	0.12298	0.698902
Slc7a7	1399.42	0.122847	0.656767
Mettl7b	77.0361	0.122773	NA
Fkbp10	1224.05	0.122767	0.666611
Fam3c	2262.85	0.122712	0.599599
Tceal9	8195.21	0.122658	0.402273
Tsc22d4	1745.24	0.122544	0.61219
Rab1b	5922.35	0.122443	0.501982
Hamp	50.1081	0.122428	NA
Gata4	407.192	0.122405	NA
Acp6	488.819	0.122373	NA
Ggps1	1258.61	0.122351	0.629945
Zfp28	369.294	0.12232	NA
Mark1	481.417	0.122293	NA
Strada	1225.68	0.122237	0.633997
Ccnd2	1036.34	0.122216	0.666137
Mustn1	683.815	0.122214	NA
Tmem189	5204.94	0.1222	0.48839
Wdr66	86.1954	0.122184	NA
Ank	4177.27	0.122155	0.494229
Rbpms	2706.34	0.122149	0.534677
Tagln	1104.96	0.122106	0.716443
Eif2d	2150.87	0.122098	0.577468
mt-Nd4l	10019.2	0.121943	0.45089
Mrpl13	1122.01	0.121911	0.694976
Aarsd1	723.025	0.121861	NA
Gnb5	161.403	0.121852	NA
Ldb2	481.762	0.121846	NA
Ssbp3	1461.89	0.121804	0.61052
Cpped1	831.577	0.121796	0.691429
Emc9	415.979	0.121737	NA
Cox7a2l	8344.5	0.121699	0.449291
Tdrp	7254.05	0.121618	0.521835
Zfyve19	779.34	0.12151	NA
Raph1	2852.26	0.121487	0.54616
Prob1	64.1754	0.121484	NA
Agrp	248.788	0.121445	NA
Dpp6	26.9734	0.121376	NA
Pef1	2813.29	0.121362	0.521011
Ache	34.6899	0.121339	NA
Ak7	150.551	0.121327	NA
Apcdd1	452.334	0.121256	NA
Fermt3	342.396	0.121249	NA
Mus81	765.275	0.121238	NA
Cd151	12830.3	0.121233	0.434156
Lpin3	1216.19	0.121185	0.671601
Cdk5rap3	2436.91	0.121128	0.545377
Ctsd	57011.9	0.121128	0.257411
Zic5	56.6524	0.121105	NA
Itgb1	38146.1	0.12101	0.312645
Agpat5	2382.01	0.120953	0.611101
Ddc	65.8197	0.120928	NA
Tex2	12443.6	0.120892	0.336438
Tomm5	1943.81	0.12084	0.648976
Bub1	701.676	0.120767	NA
Mvb12b	1555.72	0.120741	0.655594
Fbln1	14105.2	0.120716	0.61052
Klhl42	1865.46	0.120669	0.610116
Zfp276	621.22	0.12066	NA
Il17d	117.841	0.120647	NA
Usp45	943.718	0.120638	0.693378
Lyplal1	293.035	0.120547	NA
Map1lc3a	2182.94	0.120482	0.61052
Acat1	4195.68	0.120395	0.589768
Epb41l3	477.073	0.120363	NA
Ndufs6	1341.87	0.120336	0.633614
Slc22a4	550.475	0.120279	NA
Hoxa11	522.931	0.120225	NA
Tm9sf1	4591.35	0.120171	0.474586
Tmem63b	2435.53	0.120161	0.599463
Kctd21	862.562	0.12012	0.686408
Cutal	59.0634	0.120082	NA
Sfrp4	64.276	0.11998	NA
Cox6b1	7472.63	0.119958	0.469369
Mrps18a	1433.59	0.119956	0.663097
Cops7b	1167.65	0.119924	0.666137
D430019H16Rik	135.249	0.119891	NA
Senp3	7667.32	0.119883	0.484361
Snai2	176.639	0.119874	NA
Rfc2	1857.51	0.119803	0.659365
Atp2c1	9281.16	0.119798	0.440298
Rgmb	584.301	0.119741	NA
Slc16a1	25154.1	0.119739	0.397193
Dnase1l1	1613.1	0.119731	0.668968
Gbp6	323.338	0.119718	NA
Fkbp2	2529.82	0.119663	0.589694
Get4	3261.85	0.119652	0.537885
Tnfrsf11a	101.425	0.119626	NA
Rasl12	96.3478	0.119532	NA
Cgn	1062	0.119457	0.682327
S100a10	3939.56	0.119439	0.599599
Capn2	5116.9	0.119415	0.432964
Shpk	400.541	0.119368	NA
Tmem177	1273.38	0.119341	0.668332
Ndufb10	2066.78	0.119269	0.652811
Prkra	404.551	0.119261	NA
Spcs2	7647.82	0.119237	0.411651
Dram2	1685.47	0.119194	0.666137
Cryzl1	1349.33	0.119087	0.666142
Pla2r1	735.474	0.119032	NA
Gngt2	158.557	0.119027	NA
Cnnm2	700.474	0.118973	NA
Immp1l	968.551	0.118896	0.719154
Fbn2	453.487	0.118867	NA
Ndfip1	4520.75	0.118825	0.558625
Zfp715	816.26	0.118823	0.741168
Fam174a	551.709	0.118813	NA
Klhl7	590.282	0.118804	NA
Elavl3	73.9946	0.118801	NA
Prl8a6	7325.16	0.118756	0.76972
Gtf2ird1	434.769	0.118734	NA
Aco1	6811.04	0.118715	0.437612
Mcat	753.045	0.118655	NA
Faah	305.733	0.118601	NA
Abcd3	4763.34	0.118599	0.586422
Tinagl1	37699.4	0.11849	0.367362
3830403N18Rik	118.54	0.118479	NA
Bend4	3732.57	0.118415	0.785956
Cma1	295.208	0.118369	NA
Tal1	544.048	0.118339	NA
Ankmy2	631.192	0.118287	NA
Ubb	84831.2	0.118254	0.294663
Mamld1	98.0514	0.118207	NA
Atp8a2	151.626	0.118193	NA
Acan	146.12	0.118169	NA
Rgs12	2298.83	0.118142	0.636743
Ppfibp2	7903.79	0.118055	0.404714
Prdm16	186.22	0.11804	NA
Sdha	9055.96	0.117985	0.368716
Tspan15	369.76	0.117943	NA
Pcolce	530.405	0.117903	NA
Tpgs2	633.157	0.117894	NA
Ccdc157	551.636	0.117851	NA
Slc25a39	6301.4	0.117818	0.440428
Fbxl12	1641.03	0.117714	0.611266
Prl7a2	254548	0.117689	0.611101
Ubl7	2000.46	0.117671	0.588343
Gmnn	1206.58	0.117651	0.698809
Osbpl10	468.769	0.117602	NA
Sik3	2475.51	0.117459	0.655594
Pdcd4	6111.34	0.117371	0.570654
Wdr72	96.837	0.117282	NA
Tbcb	2813.37	0.117252	0.614946
Cplx1	59.3448	0.11725	NA
Marcks	3990.73	0.117132	0.605257
Esx1	1877.59	0.117131	0.627215
Pcdhgc3	1876.49	0.116998	0.635119
Fam107b	4574.13	0.116979	0.664284
Ccdc34	297.436	0.116904	NA
B4galt1	14056.3	0.116845	0.381336
Dynlrb1	3023.39	0.11659	0.596894
Clu	362.157	0.116523	NA
Srpr	10318.9	0.116522	0.399962
Cttn	13723.2	0.116452	0.374438
Srsf6	5878.53	0.116385	0.470843
Cpn1	29.967	0.116374	NA
Gnas	38188.4	0.116351	0.32795
Acsl3	3401.2	0.116156	0.552215
Gpc2	385.34	0.116073	NA
Serpina1b	41.0859	0.116054	NA
Cd34	3160.54	0.116036	0.622737
Ccdc181	445.349	0.11599	NA
Gja4	1387.45	0.115947	0.67105
Spc24	308.229	0.115883	NA
Ppp2r2c	9904.39	0.115877	0.434082
Stx8	1269.59	0.115862	0.678203
Spire2	50.8803	0.115804	NA
6430548M08Rik	837.256	0.115797	0.724319
Gucy1b3	412.538	0.115761	NA
Nod2	162.246	0.115691	NA
Apoe	1250.8	0.11565	0.697283
Vegfb	429.182	0.115647	NA
Taf9b	1505.73	0.115645	0.65608
Map7d2	122.279	0.115639	NA
Smyd4	419.691	0.115584	NA
Dclk1	40.6722	0.115486	NA
Rnd2	9462.09	0.115478	0.552277
Abi2	2569.15	0.115464	0.634022
Rgs19	186.582	0.115389	NA
Cd55	913.218	0.115243	0.784148
Zc3h6	151.938	0.115232	NA
Rpp21	373.491	0.115185	NA
Atp5j2	4223.35	0.115149	0.570848
Ndufs4	2339.89	0.115122	0.60945
Gpat2	171.386	0.115061	NA
Ust	180.287	0.11501	NA
Tagap1	547.961	0.115005	NA
Ifit3b	64.371	0.114974	NA
Unc5a	1118.73	0.11494	0.747925
Hdac11	37.296	0.114924	NA
Cd24a	1138.31	0.114861	0.716438
Gabarap	7635.82	0.114821	0.433605
Eps15	6259.35	0.114821	0.520846
Mocs2	1520.76	0.1147	0.652841
Chil1	57.1121	0.114659	NA
Pdia6	55322.1	0.114601	0.409398
Fam160a1	501.207	0.11459	NA
Gp9	72.1477	0.114578	NA
Kcnj5	63.5684	0.114577	NA
Rgs7bp	52.3685	0.114553	NA
Mrpl41	917.953	0.114516	0.73441
Zfp592	3199.1	0.114513	0.680269
Patl2	345.38	0.114496	NA
Bnip3	4935.71	0.114416	0.720033
Hexb	7531.39	0.114376	0.426136
Plekhg3	1079.91	0.11434	0.727337
Foxn3	761.279	0.114325	NA
Gzmm	419.923	0.114212	NA
Gng5	6074.14	0.11418	0.496816
Gm3488	19.9711	0.114125	NA
Rnf219	199.636	0.114108	NA
Klf4	1748.6	0.114086	0.680269
Fam187b	83.9466	0.114073	NA
Apoa1bp	1780.61	0.114055	0.652811
Sdc2	579.75	0.113951	NA
Eif2b1	2449.56	0.113908	0.692656
Fndc3c1	767.89	0.113866	NA
Cltb	3182.7	0.113864	0.588343
Lhpp	202.268	0.113746	NA
2010111I01Rik	743.785	0.113673	NA
Wls	1135.61	0.113671	0.73052
Brox	4449.04	0.113644	0.529315
Slc18a2	177.982	0.113575	NA
Hadhb	7310.53	0.113543	0.449291
Slc7a6	2619.21	0.11351	0.584164
AI987944	347.846	0.113508	NA
Fh1	5604.98	0.113454	0.549045
Lrrc51	271.829	0.11341	NA
Ctsf	445.978	0.113389	NA
Cav2	600.92	0.113301	NA
Qdpr	1925.59	0.113121	0.652811
Xrcc3	228.313	0.113028	NA
Rhpn1	38.3384	0.112947	NA
Etfb	4113.32	0.112946	0.537885
Icam2	712.672	0.112945	NA
BC052040	1165.48	0.112941	0.682327
Ncf2	395.117	0.112938	NA
Rpl35a	12175.3	0.112923	0.434156
Ndufs5	1834.41	0.112844	0.678203
Kank3	2080.21	0.112793	0.636743
Agt	36.4211	0.112735	NA
Gm3149	24.248	0.112683	NA
Spata6	927.685	0.112667	0.707875
Ly6g6f	24.6312	0.112618	NA
Afp	5984.02	0.112604	0.599599
Acsl4	5366.2	0.112569	0.568225
Stoml3	90.8213	0.112518	NA
Tmx4	2072.36	0.112471	0.611101
Vwa5a	2011.54	0.11245	0.646235
Desi2	5100.82	0.112365	0.536037
Lace1	577.68	0.112344	NA
Mpv17l2	709.43	0.112311	NA
St8sia4	302.767	0.112295	NA
Kbtbd11	1130.72	0.112244	0.734143
Polr1c	1279.75	0.11224	0.686408
Tmem258	2972.36	0.112207	0.611101
Ppp1r16b	345.385	0.112202	NA
Zic3	300.062	0.112189	NA
0610037L13Rik	1347.99	0.112155	0.680269
3110001I22Rik	206.85	0.112055	NA
Mab21l3	821.756	0.112022	0.743306
1700018G05Rik	26.9762	0.111982	NA
1110004F10Rik	4480.84	0.111925	0.533108
Ip6k2	1240.9	0.111914	0.680269
Add3	1767.73	0.111867	0.717339
Galm	575.166	0.111772	NA
S100a11	16134.7	0.111732	0.424658
Pde4d	411.576	0.111726	NA
Fig4	1469.53	0.111675	0.678203
Ofcc1	18.436	0.111617	NA
Pex11g	456.611	0.11159	NA
Spag7	2580.69	0.111588	0.584164
Shc4	44.2821	0.111559	NA
Rgs1	30.4972	0.111515	NA
Nradd	134.942	0.111473	NA
Fam122b	5820.26	0.111465	0.518856
Nov	107.856	0.111349	NA
Ndufa5	912.841	0.111346	0.734143
Gm5796	16.9708	0.111327	NA
Cldn23	442.661	0.111295	NA
Arfrp1	1151.63	0.111223	0.706401
Slfn4	34.2205	0.111151	NA
Acox2	45.7642	0.11112	NA
Sec14l2	381.522	0.111108	NA
Tmem208	1674.71	0.11108	0.671601
Pcna	3528.39	0.11102	0.611101
Vgll3	1950.44	0.110954	0.652811
Nav3	1000.89	0.110937	0.732327
Als2cl	1919.09	0.110936	0.689835
Srpx2	166.156	0.110926	NA
Ecscr	577.56	0.110912	NA
Ccdc40	59.0462	0.110896	NA
Araf	2269.4	0.110792	0.596894
Anxa2	48288.6	0.110788	0.340236
F11	281.721	0.110622	NA
Zscan25	682.183	0.110618	NA
Cetn2	809.951	0.110478	0.747925
Cenpl	252.66	0.110461	NA
Gm10330	336.443	0.110394	NA
Fam162a	1466.16	0.110355	0.665327
Rpl18	14946.3	0.110304	0.5168
Ocel1	162.443	0.110295	NA
1110059E24Rik	1123.58	0.110289	0.698118
Sat2	259.894	0.110285	NA
Yif1a	3102.31	0.110211	0.611101
Ccl2	55.4127	0.110184	NA
Gabrp	1466.59	0.110072	0.694976
Mapk8ip1	208.374	0.110065	NA
Atp8a1	403.16	0.109941	NA
Mrps24	535.997	0.10992	NA
Dnal4	897.25	0.109913	0.757196
Slc25a31	120.9	0.109865	NA
Nell1	20.8997	0.109829	NA
Nsun6	237.314	0.109812	NA
P2rx2	54.434	0.109794	NA
Ppp1cb	11774.8	0.109776	0.552215
Pgm2	4972.63	0.109724	0.542192
Susd1	1790.17	0.109663	0.65
Wdr92	769.104	0.109613	NA
Stx7	2224.78	0.109606	0.655339
Eci2	2350.14	0.109596	0.680269
Rpa1	2744.66	0.109562	0.61219
Kctd11	397.118	0.109492	NA
Zdhhc9	3342.12	0.10949	0.588965
Pnpla2	734.247	0.109441	NA
Tbx4	165.457	0.10933	NA
Mapkapk2	5870.05	0.109272	0.505548
Canx	41998.9	0.10926	0.399962
Stoml1	527.178	0.10922	NA
Rpl7	32319.3	0.109083	0.434156
Ankrd40	2647.47	0.109072	0.642385
Apbb1	1632.3	0.109047	0.691429
Grpel1	3847.64	0.109028	0.604045
Ndufb4	498.399	0.109019	NA
Snx12	1850.09	0.108964	0.706401
Ccni	4624.38	0.108919	0.617012
Txnrd2	1279.44	0.108898	0.747925
Vps51	1412.16	0.108876	0.683356
Serpind1	58.9415	0.108873	NA
Ostf1	6843.91	0.108813	0.520846
Abcg2	2262.48	0.108792	0.604569
Slc35g2	47.8577	0.108747	NA
Mlycd	554.502	0.108738	NA
Tmc3	33.2987	0.108716	NA
Kdm1b	3531.39	0.108716	0.633614
Gm14403	123.253	0.108625	NA
Etv6	2308.09	0.108619	0.6391
Pdzd2	902.265	0.108577	0.774122
Polr2e	3426.81	0.108565	0.635378
Xkrx	89.9175	0.108512	NA
Cldn7	1267.8	0.108494	0.774567
Ovca2	947.263	0.108436	0.765746
Grb14	27.1113	0.108427	NA
Tyrobp	191.135	0.108369	NA
H2-T23	820.88	0.108343	0.8026
Mblac2	78.4305	0.108316	NA
4930502E18Rik	676.29	0.10831	NA
Rpgr	208.845	0.108251	NA
Gm3526	25.6407	0.108179	NA
Pknox1	2159.01	0.108171	0.65
Gas2	87.8723	0.108158	NA
Ipo11	2183.63	0.108157	0.657209
Rps23	13980.3	0.108143	0.640908
Clic1	6579.41	0.108107	0.548808
Msx2	781.041	0.108093	NA
Coro7	1409.61	0.108084	0.726633
Fam65c	188.069	0.108056	NA
Tspan13	489.067	0.108046	NA
Acad10	475.218	0.108037	NA
Zfp273	97.1488	0.107989	NA
Khdrbs3	224.252	0.107954	NA
Atp7b	70.5841	0.107933	NA
Sox12	207.839	0.107922	NA
Cbx7	5608.9	0.107861	0.611417
1600002K03Rik	254.137	0.107706	NA
Abhd17b	743.218	0.107669	NA
Rab34	148.49	0.107629	NA
Gstz1	1269.58	0.107628	0.724319
Clec2d	316.478	0.107596	NA
Rbm45	856.507	0.107565	0.739824
Lsm3	1234.76	0.107511	0.730891
Plscr3	472.834	0.107456	NA
Ikzf1	70.8682	0.107435	NA
Gpr146	1023.8	0.107388	0.732327
Ppp2r5d	3080.01	0.107361	0.584164
Cfap45	47.2133	0.107307	NA
B3gnt2	1963.41	0.107125	0.784148
Gca	1370.33	0.107075	0.709115
Armcx2	684.88	0.107064	NA
Mb21d2	664.097	0.107	NA
Mapk13	1067.46	0.106975	0.736125
Vcam1	538.403	0.106974	NA
Fbxo8	1015.15	0.106973	0.734143
Nr5a2	95.0845	0.106968	NA
Adgra3	9908.7	0.106824	0.536791
Pm20d1	62.9204	0.106794	NA
Pakap	101.076	0.10679	NA
Rps27	5260.36	0.106785	0.535158
Trim40	27.3689	0.106745	NA
Spata33	16.5713	0.106712	NA
Mrpl47	702.745	0.106694	NA
Uqcc3	887.741	0.106605	0.747925
Rnf145	5046.35	0.106552	0.5168
Plekhb1	31.61	0.106518	NA
Ptges3l	157.117	0.106514	NA
Zfp653	176.247	0.106507	NA
Cish	238.699	0.106491	NA
Mroh1	3769.81	0.106469	0.698118
Ccdc130	593.114	0.106441	NA
Mov10	4623.16	0.106418	0.545377
Musk	78.368	0.106395	NA
Echs1	2002.64	0.106362	0.652811
Pcgf1	301.022	0.106339	NA
Ccr4	85.2037	0.106285	NA
Snx16	325.623	0.106187	NA
Tubgcp2	1419.23	0.106171	0.691429
Irf3	1484.98	0.106166	0.686466
Cpeb1	137.795	0.106114	NA
Bcl7c	1619.65	0.106046	0.716443
Mfsd9	471	0.106042	NA
Washc3	1439.06	0.10602	0.691429
Nme4	281.453	0.106004	NA
Lsm7	838.992	0.105984	0.769931
Hcn4	100.07	0.105896	NA
Dtd1	301.001	0.10588	NA
Ybx3	4352.01	0.10582	0.579949
Spata21	371.871	0.105716	NA
1110008P14Rik	866.246	0.105708	0.753706
Col25a1	137.998	0.10563	NA
Cdkn1c	40639.7	0.105626	0.520913
Cep89	424.151	0.105557	NA
Nacad	2199.47	0.105549	0.739273
Ermard	388.272	0.105505	NA
Sbf2	2540.12	0.105496	0.62928
Vmac	1030.59	0.105433	0.722646
Mrpl18	1445.46	0.105429	0.691443
Pttg1ip	15380.6	0.105379	0.440428
Btf3	9491.92	0.105194	0.498914
Marc1	59.2821	0.105182	NA
Stard3nl	1511.67	0.10518	0.716443
Dr1	2690.42	0.105093	0.64264
Fam185a	190.359	0.105074	NA
Gng11	908.364	0.105073	0.795749
Luzp4	40.9035	0.105006	NA
Mrpl40	1023.79	0.104874	0.734789
Zdhhc23	74.6836	0.10482	NA
Grpel2	1110.52	0.104758	0.720829
Smug1	704.475	0.104737	NA
Miga2	971.543	0.104716	0.759271
Tmem94	3215.17	0.104698	0.630687
Calhm2	300.179	0.104675	NA
Lrrk2	201.684	0.104624	NA
Dcst2	223.015	0.104594	NA
Cldnd1	2432.9	0.10459	0.62928
Tbca	3022.1	0.104586	0.678203
Zfp608	427.684	0.104571	NA
Arhgap9	1163.44	0.104538	0.747925
Tusc3	1610.38	0.104449	0.730891
Reep4	1210.67	0.104388	0.726633
Prkci	7136.15	0.10435	0.533108
Fam20c	423.144	0.104329	NA
0610009O20Rik	3005.34	0.104177	0.611417
Stradb	1652.98	0.104145	0.680269
Tspan6	1018.8	0.104111	0.773423
Mmd	2156.65	0.104095	0.678203
Prrt3	30.8218	0.10409	NA
Bre	1094.18	0.104084	0.735151
Cmtm3	3109.56	0.104019	0.644574
Zfp202	304.628	0.103922	NA
Ninl	116.811	0.103812	NA
Cmbl	97.9738	0.103673	NA
D930015E06Rik	1248.64	0.103665	0.74309
Tmem143	418.835	0.103649	NA
Aco2	9870.05	0.10355	0.521011
B3gnt5	464.261	0.103547	NA
Il1f6	156.128	0.103542	NA
Coro2a	3161.67	0.103515	0.630605
Grtp1	857.153	0.103507	0.78816
Rdh12	979.496	0.103442	0.745727
Commd3	1322.93	0.103374	0.729053
Esrp1	3325.17	0.10336	0.639775
Akip1	783.912	0.103348	NA
Maob	128.981	0.103246	NA
Ccdc88c	77.8898	0.103242	NA
Cdc34	7480.71	0.103232	0.635158
Prx	417.046	0.103189	NA
Fam210b	1126.79	0.10318	0.744818
Rtn3	11462	0.103167	0.470843
Atxn10	35457.3	0.103141	0.45136
Slf1	681.509	0.103082	NA
Mrpl28	1203.83	0.103017	0.765012
Fbxo33	1369.95	0.102989	0.732327
Copb1	10069	0.102986	0.500126
Trim60	21.4754	0.102975	NA
Zdhhc14	865.081	0.10296	0.779411
Tmem9	1202.25	0.102935	0.730891
Acy1	158.753	0.102902	NA
Olfr1459	39.808	0.102862	NA
Gdf9	49.1033	0.102826	NA
Mrpl19	1420.42	0.102807	0.747925
Vrk3	1763.31	0.102764	0.722646
Chkb	925.687	0.102754	0.76972
Hebp1	1625.3	0.102646	0.747925
Mboat2	739.889	0.102623	NA
Asb4	660.675	0.102604	NA
Phpt1	522.075	0.102555	NA
Plin5	23.1519	0.10248	NA
Islr2	1223.72	0.10247	0.797209
Astn1	95.3578	0.102463	NA
Sccpdh	811.248	0.102442	0.757265
Cela1	42.4325	0.10243	NA
Akr1e1	657.884	0.102208	NA
Tubb1	169.103	0.10218	NA
5730559C18Rik	145.016	0.102168	NA
Etfa	3046.77	0.102163	0.604569
Ndufv1	4491.43	0.102162	0.561372
1500015O10Rik	54.842	0.102109	NA
Poli	311.361	0.102069	NA
Eif3i	4586.58	0.10204	0.611759
Rnasel	260.706	0.102018	NA
Col8a1	52.7894	0.101998	NA
Plxna2	1709.96	0.101997	0.732327
Cux1	6310.82	0.101765	0.668332
Kdm8	419.18	0.101709	NA
1110051M20Rik	165.868	0.101664	NA
Ift43	912.29	0.101572	0.747925
Trim47	225.156	0.101541	NA
Hebp2	218.503	0.101508	NA
Pkib	410.627	0.101479	NA
Myo9b	3006.23	0.101456	0.783791
Tfrc	69318.9	0.101451	0.678203
Sox21	68.8874	0.101359	NA
Mb21d1	65.5249	0.101351	NA
Dnm3	23.8478	0.101323	NA
Asic3	133.322	0.101283	NA
Ryk	5295.48	0.101254	0.59267
Ifi206	37.2795	0.101193	NA
F2rl1	1941.49	0.101187	0.747925
Dnajc28	74.6784	0.101175	NA
Nsun5	340.885	0.101157	NA
Fam178b	129.02	0.101154	NA
Myg1	752.05	0.101148	NA
Fbxl5	3956.24	0.101109	0.594754
Dpp4	251.149	0.101107	NA
Cd1d1	174.01	0.101086	NA
Nup43	528.052	0.101068	NA
Fam212b	35.328	0.101064	NA
Klb	87.4493	0.101045	NA
Psg28	80168.1	0.101035	0.70691
Cdk5r1	528.219	0.101031	NA
Hist1h2br	55.0798	0.100984	NA
Recql4	89.1551	0.100949	NA
Lrrc45	257.123	0.100933	NA
Dnajc12	104.581	0.100916	NA
Rimklb	523.402	0.100843	NA
Suclg2	3758.45	0.100774	0.604045
Cd36	2855.79	0.100763	0.759012
Rps6	27733	0.100731	0.481186
Gulp1	195.422	0.10071	NA
Cpt1a	1583.77	0.100695	0.719593
Nup35	963.034	0.100678	0.759192
Psmb4	6007.52	0.100647	0.595966
Klk4	251.056	0.100618	NA
Taf9	106.672	0.100559	NA
Hs6st1	2510.44	0.100554	0.670222
Serpinb6c	84.5128	0.100525	NA
Pcgf2	345.182	0.100513	NA
Cdk10	596.917	0.100485	NA
Atp5b	38116.7	0.100394	0.516335
Gucy2c	84.6302	0.100387	NA
Rabac1	2934.66	0.100384	0.726722
Armcx3	444.044	0.100321	NA
Mlkl	125.853	0.10024	NA
Dap	8131.55	0.100172	0.555539
Kcne3	13.5678	0.100165	NA
Camk2n2	52.2801	0.0999128	NA
Ilf2	3418.31	0.0997429	0.654144
Slc9a9	70.2743	0.0997214	NA
Atp6v1g1	4391.5	0.099718	0.591944
Depdc1a	254.07	0.0997067	NA
Pick1	561.64	0.0996296	NA
Bmyc	246.467	0.0995879	NA
Sept7	8356.42	0.0995842	0.586811
Slpi	469.429	0.0995796	NA
Vdac3	6368.49	0.0995532	0.588343
Rps4x	32475.2	0.099519	0.449656
Slc11a2	4487.58	0.0995173	0.759012
6430573F11Rik	424.287	0.0994993	NA
Slc39a11	1146.41	0.0994977	0.758994
Mrps17	1571.68	0.0994948	0.710233
Dlgap4	5706.23	0.0994196	0.569296
Pdha1	7075.28	0.0992963	0.575316
Ndufa12	1974.61	0.0992618	0.720829
Lingo1	37.5571	0.0992462	NA
Recql5	1163.05	0.0991206	0.778272
Ywhaq	11347.2	0.0989997	0.521835
Lrp2	427.314	0.0989985	NA
Cox17	1722.26	0.0989964	0.724319
Ccne2	1677.59	0.0989937	0.747323
Clip1	5240.4	0.0989931	0.637956
Dynlt3	2705.5	0.0989665	0.685579
H2-Ab1	105.918	0.0989524	NA
2200002D01Rik	474.996	0.0989165	NA
Cped1	208.198	0.0989034	NA
Gm2399	37.5899	0.0988812	NA
Crebl2	1002.03	0.0988588	0.785246
Zfp119b	98.3354	0.0988001	NA
Dennd3	221.24	0.0987569	NA
Cltc	24911.2	0.0987496	0.5041
Bmp8b	752.474	0.0987318	NA
Taf1b	1069.12	0.0987293	0.75015
Pde1a	25.2562	0.0987272	NA
BC029214	197.043	0.0986742	NA
Ncf1	59.3515	0.0986011	NA
Hscb	284.944	0.0985946	NA
Lgals3	24261.5	0.0985742	0.680169
Socs1	53.0183	0.098559	NA
Zfp692	94.3639	0.0985381	NA
Sohlh2	230.726	0.0985157	NA
Slc12a9	1129.2	0.0984678	0.784148
Kif27	60.9236	0.0983992	NA
Cops9	1424.85	0.0983775	0.75477
Stk11ip	2521.04	0.0983606	0.728761
Nat14	25.3176	0.0983296	NA
Rbbp8nl	78.2517	0.0982609	NA
Fnta	4068.04	0.098221	0.595908
Aqp3	5714.5	0.0981242	0.657307
Rpl27	1402.73	0.098082	0.785246
Efcab11	69.4662	0.0980669	NA
Nme5	95.8189	0.0980585	NA
Cyp2u1	64.3961	0.0980318	NA
Timp2	1629.21	0.0979585	0.732327
Wdr83os	1124.78	0.0979547	0.779921
Osbpl2	4316.54	0.0978912	0.678203
Pigq	3163.1	0.0978809	0.698118
Rhd	89.1024	0.0977953	NA
Misp	82.258	0.0977494	NA
Ap1ar	1335.41	0.0977423	0.761475
Ndufa10	3918.72	0.0977346	0.747925
Marcksl1	10248.2	0.0977248	0.614794
Igsf1	463.303	0.0977192	NA
Tmem150c	128.25	0.0977033	NA
Suds3	2766.18	0.0976126	0.719593
Nabp1	11456.6	0.0976017	0.605544
Cdkl1	31.0339	0.0975885	NA
Pik3r2	967.106	0.0975795	0.762713
Psmc4	4430.51	0.0975506	0.619056
Tcp1	11228.5	0.0975484	0.599599
Alb	93.8454	0.097518	NA
Tango6	309.187	0.0975106	NA
Gm973	48.9983	0.0975002	NA
Agfg1	7252.29	0.0974376	0.614399
Serpinb1b	47.5517	0.0973718	NA
Cidea	115.561	0.0973504	NA
[truncated: 15,489 more rows]

## Sheet: Mbnl3-specific (E13.5)
GeneID	GeneSymbol	Mean expression	M2KO log2FC	M2KO padj	M3KO log2FC	M3KO padj	DKO log2FC	DKO padj
ENSMUSG00000053846	Lipg	11701.6	0.128399	0.580247	0.722093	4.13328e-23	0.837919	5.33695e-32
ENSMUSG00000067561	Dmrtc1c2	835.127	0.183304	0.583457	0.644801	1.03786e-07	0.543277	5.59238e-06
ENSMUSG00000003153	Slc2a3	2625.21	0.163323	0.674083	0.587629	1.91755e-06	0.742017	4.01428e-11
ENSMUSG00000020486	Sept4	3718.37	0.0325649	0.975541	0.478151	1.09956e-07	0.302645	0.00179803
ENSMUSG00000000385	Tmprss2	3551.82	0.194793	0.367082	0.467314	5.46407e-06	0.430116	1.54289e-05
ENSMUSG00000027984	Hadh	9584.18	0.15562	0.382113	0.420099	1.09956e-07	0.315931	0.000110063
ENSMUSG00000023906	Cldn6	1107.5	0.189167	0.536435	0.392348	0.005713	0.331882	0.0119267
ENSMUSG00000001270	Ckb	5493.73	0.149619	0.549962	0.382689	0.000183737	0.414441	7.84257e-06
ENSMUSG00000058022	Adtrp	1074.1	0.100601	0.883012	0.381138	0.00536402	0.443276	0.00011809
ENSMUSG00000019087	Atp6ap1	8848.6	0.0249915	0.981341	0.377277	1.59574e-05	0.479802	7.98452e-10
ENSMUSG00000046727	Cystm1	3283.55	0.101438	0.831749	0.374005	0.000300154	0.279698	0.00745438
ENSMUSG00000019872	Smpdl3a	912.668	0.0400542	0.977814	0.360261	0.0244691	0.29595	0.0460581
ENSMUSG00000027712	Anxa5	24135.1	0.0876797	0.728392	0.358392	1.08884e-07	0.311935	3.06383e-06
ENSMUSG00000030541	Idh2	6645.39	-0.0947521	0.833591	0.357651	0.000201058	0.310388	0.000739192
ENSMUSG00000031668	Eif2ak3	4349.23	0.182725	0.245674	0.355741	6.80484e-05	0.512061	2.50198e-11
ENSMUSG00000028832	Stmn1	6800.66	0.116937	0.659131	0.351751	9.74776e-05	0.228494	0.0165794
ENSMUSG00000026576	Atp1b1	6179.55	0.0987144	0.807836	0.346006	0.000307286	0.343259	0.000111602
ENSMUSG00000040918	Slc19a2	4239.39	0.146731	0.537177	0.34346	0.000857048	0.448541	3.11968e-07
ENSMUSG00000038843	Gcnt1	2225.52	0.105201	0.845426	0.338407	0.00653608	0.402311	0.000108138
ENSMUSG00000030246	Ldhb	15723.2	0.150196	0.45812	0.328558	0.000337061	0.298595	0.000580655
ENSMUSG00000029189	Sel1l3	1689.85	0.0612922	0.965454	0.326406	0.0186086	0.369033	0.00122585
ENSMUSG00000030682	Cdipt	5515.94	0.139837	0.570066	0.323721	0.00175148	0.302297	0.00131389
ENSMUSG00000085957	Syna	7066.31	0.135928	0.531782	0.313516	0.000857048	0.315337	0.000208273
ENSMUSG00000020321	Mdh1	7496.8	0.00364071	0.995575	0.312283	5.97234e-05	0.223507	0.00504704
ENSMUSG00000029030	Tprgl	3452.77	-0.0187469	0.984091	0.307978	0.00415189	0.310334	0.000960067
ENSMUSG00000026389	Steap3	4639.27	0.169103	0.514673	0.300809	0.0216687	0.29021	0.0113471
ENSMUSG00000053931	Cnn3	7622.36	0.135207	0.555158	0.300265	0.00281595	0.286806	0.00141738
ENSMUSG00000020788	Atp2a3	4899.53	0.0195777	0.984091	0.294654	0.00653608	0.360127	5.52535e-05
ENSMUSG00000062070	Pgk1	18092.7	-0.0064002	0.994278	0.292033	0.0043613	0.36435	1.86476e-05
ENSMUSG00000046324	Ermp1	2575.61	0.0427935	0.973594	0.286741	0.0201279	0.393571	4.49164e-05
ENSMUSG00000020176	Grb10	10278.7	0.0303796	0.975541	0.2849	0.00387877	0.246311	0.00677297
ENSMUSG00000002996	Hbp1	7569.5	0.0839233	0.874758	0.281089	0.0138472	0.303149	0.00155409
ENSMUSG00000029994	Anxa4	22010.8	-0.0219396	0.980481	0.276573	0.000295441	0.195103	0.0131249
ENSMUSG00000004631	Sgce	4678.74	0.0800052	0.871056	0.266556	0.0103984	0.343151	4.37228e-05
ENSMUSG00000031447	Lamp1	45509	0.0740898	0.796955	0.263748	0.000167051	0.423311	3.72384e-13
ENSMUSG00000050029	Rap2c	11241.4	-0.0205247	0.983201	0.248593	0.00854297	0.251591	0.00199978
ENSMUSG00000028618	Tmem59	14631.3	0.0825835	0.844186	0.244513	0.0147245	0.226597	0.0111338
ENSMUSG00000031812	Map1lc3b	6829.09	0.182396	0.305105	0.239153	0.0440889	0.242754	0.0146452
ENSMUSG00000001891	Ugp2	12247.6	0.060953	0.928846	0.234639	0.0323831	0.211787	0.029102
ENSMUSG00000026249	Serpine2	11657.5	0.0522687	0.944887	0.231768	0.0204152	0.239461	0.00490364
ENSMUSG00000028164	Manba	3101.35	0.0518347	0.955586	0.229749	0.0446106	0.321983	0.000188497
ENSMUSG00000033379	Atp6v0b	5148.97	0.0997947	0.746393	0.229121	0.0307032	0.268296	0.00158128
ENSMUSG00000031146	Plp2	8875.41	0.126621	0.512154	0.22906	0.0178347	0.292197	0.000159235
ENSMUSG00000048583	Igf2	154709	-0.00388084	0.995719	0.227385	0.0307032	0.250237	0.00372609
ENSMUSG00000015932	Dstn	23863	0.101964	0.703268	0.223917	0.0230363	0.289233	0.000213414
ENSMUSG00000032966	Fkbp1a	14963.6	0.125164	0.423881	0.216647	0.00963963	0.255628	0.000213414
ENSMUSG00000013160	Atp6v0d1	8802.79	0.187959	0.158017	0.210271	0.0462285	0.200728	0.026054
ENSMUSG00000041757	Plekha6	7175.98	-0.12741	0.517456	-0.209659	0.0440889	-0.257279	0.00153803
ENSMUSG00000021374	Nup153	5234.44	-0.0647711	0.917758	-0.226296	0.0346433	-0.215342	0.0199498
ENSMUSG00000036450	Hif1an	4447.5	-0.00729143	0.993681	-0.239664	0.0309143	-0.228925	0.0173097
ENSMUSG00000041229	Phf8	4554.21	-0.148715	0.496847	-0.240657	0.0394724	-0.359956	4.02011e-05
ENSMUSG00000112449	Srp54a	9946.2	-0.174247	0.237072	-0.242761	0.0138472	-0.23471	0.00677297
ENSMUSG00000026203	Dnajb2	1609.05	-0.152069	0.59692	-0.286125	0.0316092	-0.314058	0.00435414
ENSMUSG00000021347	Prl7b1	7139.35	-0.0804224	0.930704	-0.304036	0.0394724	-0.437933	8.26011e-05
ENSMUSG00000013629	Cad	1604.61	-0.146049	0.652785	-0.306265	0.0221101	-0.272296	0.0233866
ENSMUSG00000050621	Rps27rt	9231.44	-0.16027	0.640073	-0.321849	0.0280646	-0.549322	2.87538e-07
ENSMUSG00000054509	Parp4	4757.94	-0.170206	0.457819	-0.34815	0.00125224	-0.360325	0.000184943
ENSMUSG00000074489	Bglap3	1475.42	-0.153905	0.724317	-0.375388	0.0119184	-0.429017	0.00051325

## Sheet: DKO vs WT E18.5
GeneSymbol	mean expression	log2FC	padj
Sult1e1	418.97	2.21628	5.34563e-41
Trpv2	3893.74	2.14174	5.70334e-73
Cyp46a1	127.948	1.88542	1.75978e-17
Plac8	4382.63	1.83168	1.80759e-45
Pou2f3	1231.51	1.82058	1.92025e-40
Aldh1a3	506.323	1.80361	2.49062e-19
Adgrg3	2013.14	1.77281	4.06997e-44
Scn9a	264.467	1.76955	4.49864e-18
Drd4	102.751	1.75537	2.33876e-14
Prom1	2239.61	1.68644	2.42394e-37
Spn	761.587	1.68388	8.42416e-31
Kcnc4	301.889	1.63389	8.65427e-19
Slc25a48	466.535	1.57833	1.32165e-16
Tmod1	147.209	1.54673	6.10766e-12
Bmp1	8013.81	1.53832	4.87091e-52
Tmc5	972.952	1.531	1.20253e-20
Unc5a	394.066	1.52478	7.27259e-18
Prl2c3	42819.3	1.4959	8.42416e-31
Esrrb	250.925	1.4927	1.0889e-15
Lcp1	4095.74	1.48442	1.12345e-35
Pla2g4e	149.222	1.48041	9.97794e-12
Gsg1l	77.5025	1.4753	4.55016e-11
Syt13	227.725	1.46132	3.13163e-13
Slc6a2	7951.08	1.4464	2.71334e-43
Disp2	1347.16	1.41305	4.18401e-24
Sgsm1	370.219	1.40415	9.35829e-16
Prl7c1	165.691	1.3829	4.0429e-10
Gna14	156.371	1.37509	2.45755e-10
Ednrb	1306.99	1.37079	3.42943e-23
Slc38a3	419.307	1.36496	8.53425e-13
Gzmg	233.979	1.35701	3.3564e-10
Pla2g4d	111.678	1.33946	4.77947e-09
Hunk	958.827	1.33211	3.98667e-19
Ccrl2	774.729	1.32663	6.10166e-19
Prl3d1	5543.42	1.31764	1.84435e-26
Il2rg	2533.78	1.31088	8.0488e-30
Prl2c2	16092.1	1.31047	1.05478e-35
Cd5l	44.186	1.30866	2.75413e-07
Gzmf	268.423	1.30629	6.00878e-10
Fthl17a	5580.02	1.30567	4.61283e-24
Ceacam1	996.74	1.29006	1.82762e-14
Fgd1	760.178	1.27941	8.72118e-19
Sept6	487.785	1.27719	3.09017e-13
Slc12a2	1329.33	1.26988	1.51589e-26
Serpinb9d	979.637	1.26907	1.51739e-18
Plxnd1	2237.86	1.24306	9.85799e-19
Il2rb	1093.81	1.23651	9.35829e-16
Dpysl3	445.028	1.23496	1.13386e-13
Prune2	299.871	1.23358	1.39313e-08
Serpinb9c	2268.43	1.23297	4.36596e-16
Gm2916	400.35	1.23114	2.54265e-14
Cyfip2	412.574	1.23054	3.46165e-10
Mal	333.306	1.23011	1.14065e-10
Lix1	68.9278	1.21652	1.01616e-06
Ppp2r2c	2491.03	1.21505	2.12858e-24
Fam129a	4264.92	1.21321	9.40928e-30
Gzmd	238.175	1.20938	2.44963e-08
Rab27b	102.165	1.20826	2.38998e-07
Dhrs9	1210.04	1.20022	4.86206e-15
Tgfa	638.54	1.19341	2.53362e-14
Cyp17a1	3914.19	1.1879	8.64642e-23
C3ar1	308.755	1.18153	1.6905e-09
Pfkp	2372.46	1.1719	3.34263e-16
Prl7a1	1388.77	1.16835	1.89782e-18
Slc15a1	69.2688	1.15772	3.8907e-06
Tmem266	57.3083	1.15062	1.27561e-06
Kcnj5	318.223	1.14806	1.3016e-08
Chchd10	738.828	1.14348	2.48859e-13
Ccdc85c	103.389	1.14145	7.79853e-07
Gm10251	139.342	1.13256	2.81497e-07
Zmat4	128.954	1.13114	9.77347e-07
Cd200	548.681	1.13027	3.15418e-11
Pam	1994.77	1.1251	1.7294e-21
Scpep1	3260.95	1.12316	8.502e-15
Abca12	167.277	1.12094	6.71945e-07
Nat8l	58.9039	1.11986	1.3086e-05
Prl2c5	31210.6	1.11936	6.97266e-23
Adamts3	42.1659	1.11876	9.20786e-07
Sema3e	1945.76	1.10981	6.37143e-18
Mboat2	173.512	1.10286	1.68848e-07
Ntn1	1270.24	1.09452	4.33386e-15
Clec1b	63.1682	1.08369	3.34545e-06
Sele	1143.37	1.08322	7.47723e-14
Myzap	254.804	1.07669	2.41021e-08
Pcsk6	407.325	1.07296	9.16926e-10
Cers3	166.744	1.07277	7.40361e-07
Tcf7	203.992	1.068	7.52142e-07
Rgs5	2962.54	1.06335	9.20859e-17
Cdhr5	525.204	1.06112	4.29005e-11
Ces1a	53.9139	1.05685	6.49881e-06
Sema5b	87.0542	1.04892	2.88436e-05
Hmga1	1126.62	1.04482	4.57754e-16
Ptger4	138.395	1.0263	3.86677e-06
Meis2	916.882	1.02593	6.95668e-11
Rarres2	12516.7	1.02367	4.57329e-16
Mpzl2	474.772	1.02258	2.29465e-08
Prl4a1	514.957	1.01842	3.79152e-08
H2-Q7	222.488	1.01461	9.93719e-06
Bcr	2757.68	1.01369	1.95858e-19
Samd14	123.749	1.01043	1.20023e-05
Procr	6269.73	1.00714	1.4384e-19
Gcnt2	2252.03	1.00047	5.9567e-16
Gm8159	53.3786	0.98937	1.08382e-05
Golm1	5598.33	0.983706	6.1552e-17
S100a6	3899.4	0.982854	4.68241e-15
Gm10339	177.231	0.981301	3.11231e-05
Pik3ap1	332.907	0.97399	3.56902e-07
Vstm4	3185.26	0.97356	5.73299e-20
Cdx2	153.743	0.972592	1.6958e-05
Rassf2	140.697	0.970457	1.62047e-05
Prtg	239.529	0.968527	5.61563e-07
Adgrg6	8687.23	0.965897	1.68373e-12
Tspan13	381.454	0.963149	5.19092e-08
Il17rb	435.68	0.959247	1.84507e-06
C1qtnf6	2027.2	0.958226	5.38327e-10
Cyp39a1	143.787	0.954331	2.42976e-05
Egln3	70.7252	0.948471	0.000175746
Serpine1	26572	0.945516	5.22662e-15
Slc22a17	164.452	0.941036	2.17881e-05
Capg	944.145	0.936033	9.03474e-09
Jaml	201.628	0.928979	8.19993e-05
Mmp12	292.573	0.92406	4.71143e-05
Sowahd	61.6065	0.92194	0.000146186
Hmgn5	1386.67	0.919487	6.48032e-12
AA467197	56.9941	0.919396	0.000252424
Limk1	1284.69	0.917114	1.74007e-10
Prl2c1	438.72	0.916889	5.18444e-08
Pdlim7	1340.5	0.914364	1.74768e-12
Kcnd1	75.4572	0.914262	0.000196761
Plod1	6106	0.909054	1.35327e-09
Tiam2	112.155	0.907011	0.000136483
Spata21	26.5077	0.902302	2.93427e-05
Sema6a	1183.36	0.899453	1.38785e-09
Tnfaip8l1	565.207	0.898864	1.68777e-07
Hic1	448.115	0.89879	7.07889e-08
Sept11	3408.75	0.897464	5.96149e-17
Gm28729	149.758	0.896401	9.68639e-05
Tcf4	1536.46	0.895837	1.66326e-12
Ctnnbip1	1627.65	0.894077	2.4189e-09
Acsf2	711.041	0.893985	2.41182e-09
Arhgap9	504.551	0.892355	5.33762e-07
Rcan3	1121.04	0.885694	7.33465e-10
Kif5c	1014.05	0.880921	1.2212e-09
C2cd4c	45.2876	0.877797	0.000423896
Serpinb9g	4932.35	0.87731	2.04026e-11
Ackr2	221.633	0.875146	1.43672e-05
1500009L16Rik	115.741	0.874738	0.000277172
Gzmc	77.8423	0.874666	0.000827254
Scara5	686.013	0.871671	2.64779e-09
Adgrl3	51.7237	0.871181	0.000404218
Melk	110.202	0.867278	0.00050548
Nxpe3	154.356	0.866285	0.000162305
Marco	21.097	0.860692	0.000140378
Chdh	2340.1	0.855022	1.48117e-07
Palm	939.1	0.854719	6.15888e-09
Ermap	123.739	0.854445	0.000381096
Tfpi2	65.6482	0.852305	0.0013975
Bmp2	197.869	0.852106	7.17299e-05
Prl2a1	6666.63	0.850638	1.50135e-07
Prl7b1	304.177	0.850471	0.000108867
Amt	410.477	0.842547	8.4509e-06
Vgf	79.4188	0.841174	0.00106375
Prf1	40.9342	0.837408	0.0014203
Zdhhc21	2275.06	0.834715	2.88409e-09
Nos1	464.506	0.833376	1.11078e-06
Frmd5	131.682	0.83202	0.000380361
Gcnt4	133.888	0.831698	0.000430679
Sec61a2	879.171	0.83161	1.47319e-06
Nanp	25.1181	0.831126	0.000499609
Cd24a	750.044	0.829103	3.59487e-07
Zyx	4443.97	0.827687	9.6464e-13
Grem2	384.863	0.827511	0.000151521
Dbpht2	85.296	0.822583	0.000788418
Gja1	1136.93	0.818754	5.65828e-08
Pik3cd	212.152	0.815987	0.000135998
Ada	2023.42	0.815438	1.37841e-05
Hapln3	96.2717	0.815259	0.00102939
Nkain1	125.784	0.814931	0.000677785
Ism1	122.487	0.814929	0.000500013
Pgm1	759.081	0.814826	3.6128e-08
Cmklr1	374.988	0.813952	1.63547e-05
Rassf4	496.142	0.813861	1.04385e-05
Ncmap	273.567	0.810133	0.000803518
Fam122b	2485.33	0.80967	4.92947e-11
Arhgdib	741.36	0.806119	3.14563e-08
6030419C18Rik	45.8809	0.80573	0.000656201
Gramd2	742.481	0.804796	5.97368e-07
Sh2b2	487.437	0.804677	2.99193e-05
Adora2b	136.754	0.804035	0.000499582
Taf9b	426.107	0.802205	2.75026e-06
Cdh23	1301.58	0.800334	2.41021e-08
Hsd17b7	265.542	0.794488	0.000517736
Eomes	33.6839	0.793357	0.00142184
Clstn1	2408.25	0.789858	5.12e-12
Kcnv2	242.039	0.787768	0.000632451
Pirt	91.3645	0.787508	0.00200287
Adcy7	7388.75	0.787476	3.41963e-10
Pcdh12	3181.04	0.787328	2.59757e-12
Vcan	505.791	0.786385	1.00694e-05
Pak6	308.817	0.783788	3.25652e-05
Bst1	703.559	0.782287	1.11051e-06
Adgrf4	46.2331	0.78183	0.00172854
Zmat1	1195.92	0.781481	3.84343e-06
Tram2	3731.49	0.781188	2.42678e-11
Acox2	90.7673	0.780915	0.00212805
Slc27a6	987.943	0.779421	1.17896e-05
Ncam1	326.174	0.779217	0.000401806
Kctd17	1002.07	0.772317	3.06449e-06
Lrrc4	54.8014	0.771484	0.00233168
Plet1	10603.3	0.765557	7.95818e-14
Actn1	2667.22	0.763283	3.46165e-10
Tpd52	3396.47	0.760832	1.93715e-12
Gfod1	687.359	0.755317	8.66477e-07
Ntrk2	71.8208	0.754491	0.00128336
Star	2077.92	0.753323	1.94325e-08
Cxcr2	3091.45	0.750408	4.68541e-10
Jak3	364.652	0.747238	0.000282673
C5ar2	61.6744	0.746888	0.00480672
B4galnt3	102.489	0.746152	0.00265964
Xylt1	3114.13	0.745642	4.50799e-05
Trio	2268.19	0.745294	3.7155e-09
Enpp2	2906.55	0.744624	2.58891e-07
Erv3	41.2998	0.743668	0.00883366
Ldb2	305.704	0.743593	0.000238745
Wscd2	476.504	0.743525	7.31534e-06
Pqlc3	85.8878	0.742576	0.00370227
Tbc1d16	1302	0.741338	1.09719e-07
B3galt5	488.03	0.740123	0.000885902
Ercc1	804.841	0.738999	0.000161027
AI413582	372.433	0.738501	0.000105632
Cd44	542.11	0.738313	0.000105509
Hrct1	426.099	0.737929	4.02249e-05
Mmp11	953.089	0.734653	5.89961e-07
Csdc2	128.616	0.734187	0.00200618
Chrna2	19.2112	0.732778	0.000645225
Elavl4	306.912	0.732402	0.000406217
Slc6a12	937.93	0.732317	0.000352451
Dnase1l3	1625.53	0.731002	0.000153752
Sema6c	296.647	0.730191	0.000781683
Syne1	998.838	0.729435	3.86823e-05
Wdr66	51.7252	0.728976	0.00618663
Vstm5	80.1115	0.728371	0.00449457
Tnfrsf9	9389.72	0.728008	0.00362053
Ccr1l1	690.578	0.727944	0.000731962
C1s1	1007.07	0.72727	0.000196616
Apln	328.718	0.727093	0.000165943
Abca5	663.326	0.726427	0.00013754
Pde4d	376.869	0.726139	0.000131982
Shc2	23.07	0.723752	0.00226555
Slc25a21	58.1985	0.721949	0.00749285
Tmc4	2663.28	0.721797	9.70279e-10
Tmem179	47.3854	0.721379	0.00200948
Cxcr4	76.0195	0.720729	0.00507897
Cdh3	8757.09	0.719727	2.4189e-09
Galk1	1094.52	0.719715	1.6276e-07
Slc44a2	3436.4	0.719316	3.37186e-11
Gnat2	105.28	0.718945	0.00388383
Serpinb9e	5122.93	0.718943	1.3692e-09
Entpd1	5512.18	0.718749	4.5589e-11
Fam184a	90.6604	0.718273	0.00285383
Litaf	5241.68	0.717448	1.91603e-10
Gpihbp1	441.588	0.714424	0.000812
Plekhb2	1417.76	0.713965	2.7823e-06
Slc25a24	2279.55	0.713809	8.84061e-09
Meltf	100.679	0.711861	0.00524715
Lpl	2629.42	0.709937	3.09732e-05
Ube2e3	2422.69	0.709616	1.36631e-09
Fam110b	426.069	0.707599	0.000719563
Elmo1	746.431	0.70759	4.97047e-06
Scarf2	526.161	0.707085	5.76042e-05
Kcnq1	71.2481	0.703998	0.00599767
Pros1	3361.71	0.703601	7.27531e-06
Wdr35	439.515	0.703468	0.000153752
Itga2	420.068	0.703274	0.00252745
Diras2	385.683	0.702107	0.00209485
Lgals9	7669.77	0.700218	1.8433e-11
Fgd6	3199.75	0.698196	3.91102e-06
Nek6	3007.07	0.69771	4.01547e-09
Hamp	32.6601	0.694205	0.00449457
Nrg4	127.183	0.69306	0.00433738
Plk2	939.563	0.692143	7.65294e-06
Cldn3	120.314	0.690957	0.00618663
Rgs16	193.079	0.689485	0.00248385
Arg2	45.1971	0.689031	0.0085418
Rasal1	821.134	0.687071	0.00103948
Itgb3	8466.38	0.687031	5.32871e-10
Pitrm1	3272.08	0.686005	1.43435e-06
Blnk	254.122	0.685908	0.00135276
Prcp	2334.64	0.685655	3.42193e-08
Cacnb3	261.668	0.684305	0.00567583
N4bp3	227.733	0.679059	0.00169483
Btd	610.148	0.678935	1.04084e-05
Gpr137c	81.5341	0.67853	0.00825745
Kiss1r	88.8036	0.677268	0.00907004
Slc14a1	688.291	0.677041	0.000914117
Prl7d1	55639.5	0.67499	1.3016e-08
Rom1	257.411	0.672519	0.00126783
Dagla	69.4345	0.671153	0.00737894
Htatip2	795.64	0.67002	6.51469e-05
Psip1	2553.44	0.669919	1.29561e-06
Insig1	536.256	0.669655	0.000204724
Clip3	158.229	0.669481	0.00612776
Eps8	1120.13	0.667934	1.58557e-06
Mycn	82.0928	0.667302	0.0107982
D930048N14Rik	157.096	0.666086	0.00483339
Gpat3	1941.5	0.664927	6.72968e-06
Tlcd1	398.273	0.664864	0.000977498
Idi1	227.145	0.663555	0.00241889
Ptprcap	32.0873	0.663508	0.00828332
E2f8	1513.44	0.662363	2.59172e-07
Cyp51	634.229	0.660776	2.80746e-05
Zfp462	571.411	0.659571	0.0011481
2610524H06Rik	163.563	0.659307	0.00707945
Mfap5	26.1811	0.659109	0.00881264
Clec12b	29.3507	0.656872	0.00621687
Raver2	75.437	0.655774	0.0144944
Rpl10	4830.66	0.655342	3.30731e-05
Mboat1	145.925	0.655047	0.00649298
Anxa1	5648.7	0.653611	2.87124e-08
Fam134b	2476.85	0.653079	0.000143875
Rasa3	599.316	0.652874	8.38615e-05
Sox15	49.8893	0.651911	0.0147659
Serpinb9f	2853.08	0.651866	3.81964e-08
Syp	1208.22	0.651491	3.67104e-06
Sox9	185.253	0.650209	0.00507216
H2-K1	6514.07	0.648206	9.2957e-05
Sdc1	5105.25	0.646583	3.38731e-08
Notch2	5560.37	0.644839	1.28749e-09
Pcdhga11	83.6342	0.644669	0.0158437
Thbs2	820.067	0.642047	9.61478e-06
Srgap3	5027.64	0.63969	1.73274e-06
Pde4b	1000.82	0.638917	1.44506e-05
Itga6	7210.67	0.636567	9.85617e-07
Radil	83.6256	0.634217	0.0194592
Drc1	57.0399	0.633373	0.0191044
Sspo	18.9737	0.633245	8.26883e-06
Shisa2	227.033	0.633183	0.00331116
Acbd4	610.029	0.632705	0.00346961
Zfp334	483.922	0.632355	0.000255152
Etv5	787.37	0.631063	0.000245897
Cspg5	76.6291	0.630996	0.0202389
Ltc4s	69.1988	0.630572	0.0285445
Vwa7	34.2592	0.630529	0.0178079
Mpzl1	4831.87	0.629928	5.69949e-09
Nfe2l3	116.976	0.629657	0.0150127
Iqcc	143.938	0.629042	0.0116892
Cd47	2197.49	0.627478	2.36935e-07
Snx10	1169.65	0.627068	2.13228e-05
Mtmr11	71.6808	0.626937	0.0196746
Selenom	916.77	0.626614	6.74795e-05
Acsl3	2276.47	0.624479	4.40342e-06
Pip5k1c	2132.67	0.624171	1.26707e-07
Lrrn2	102.358	0.624127	0.0217116
Limd2	1907.57	0.621645	7.48827e-06
Socs3	892.707	0.621203	1.33008e-05
Hmox1	2271.41	0.62097	7.65294e-06
Ccdc170	122.866	0.619815	0.0274007
Krt25	169.003	0.619396	0.0174591
Pak1	261.112	0.61932	0.00784676
Npy	28.9652	0.61828	0.00868641
Rap1gap	1000.3	0.617632	0.0225725
Ctsb	41226.5	0.617401	7.08824e-05
Abracl	1004.05	0.61662	6.00147e-05
Hbegf	930.486	0.6166	2.99193e-05
Fgfr1	4830.65	0.615949	0.0207777
Stc1	244.091	0.615257	0.00366711
Maml3	2800.77	0.615215	1.23609e-05
Slc6a4	152.951	0.614986	0.0216769
Rpl39	2374.96	0.61407	1.95367e-05
Cbarp	175.167	0.614034	0.0193037
Mtmr7	434.173	0.614012	0.00155906
Serpini1	103.045	0.614001	0.0234277
Gpsm3	225.976	0.613946	0.0116892
Sall4	214.22	0.613051	0.0102102
Six5	150.288	0.610733	0.0146873
Smim5	40.0215	0.610411	0.0228546
Dsc2	7095.75	0.608861	7.64968e-08
Tuba1a	8659.07	0.608261	2.42852e-06
Sema6d	525.204	0.608207	0.000411022
Ifi27l2b	45.8893	0.60761	0.0338113
Bin1	400.699	0.606611	0.00153795
Ctif	1387.85	0.604679	2.89364e-06
Galns	6744.66	0.60465	7.48926e-07
Tmem98	210.011	0.60345	0.0110129
Soat1	1353.5	0.60064	0.000315291
4930486L24Rik	83.7936	0.600544	0.0363147
Tpt1	31643.1	0.599654	2.08336e-06
Tex2	5832.01	0.598476	1.16488e-07
Tspan2	606.979	0.597719	0.00105424
Tmem132e	247.595	0.595063	0.0105021
Nt5e	5120.47	0.594989	3.14563e-08
Esyt2	7833.26	0.593855	4.42716e-08
Ptprf	1478.65	0.593271	3.86677e-06
Wee1	1514.62	0.590125	5.93333e-05
Tm7sf3	717.809	0.589188	0.000201979
Cox7a1	171.81	0.588852	0.0121397
Myadm	8101.47	0.587717	1.15294e-08
Fndc3c1	506.183	0.587638	0.000902576
Usp15	3013.56	0.587384	1.3913e-06
Atf5	484.891	0.587153	0.00425833
Ctla2b	347.795	0.584161	0.0105312
Kirrel	3167.85	0.582842	1.08796e-05
Duox1	31.1333	0.582744	0.0136175
Socs2	544.859	0.582327	0.000910166
Sgtb	162.549	0.582212	0.0169647
Hdac6	1177.83	0.582003	0.000656201
Pde4dip	4100.5	0.579224	0.00137332
Mpzl3	1745	0.577255	0.000442682
Klhl23	197.535	0.576489	0.0134775
Dmd	1210.86	0.576226	0.00285383
Irf7	2100.2	0.576177	5.49951e-05
Rpusd3	101.086	0.575498	0.0414178
Ocln	632.824	0.57451	0.0006952
Styk1	90.8095	0.57429	0.0519441
Chrdl1	501.406	0.573741	0.00559315
Prnp	6477.07	0.572127	3.68362e-05
Emc10	1727	0.570928	1.62934e-05
Nrcam	507.728	0.570811	0.00242553
Rnf225	33.7858	0.570611	0.0398003
Sqle	1446.8	0.570416	0.000131488
Blvrb	638.238	0.569956	0.000973524
Ucp3	207.954	0.569424	0.0147044
Hsd17b11	5597.4	0.567332	7.15065e-07
Fblim1	3341.26	0.566947	0.000845295
Ramp1	165.4	0.566416	0.0251009
Ets2	10860.8	0.566238	3.99849e-07
Mme	13022.7	0.566065	5.23848e-05
Hs3st1	2304.48	0.565911	1.04084e-05
Sema4c	1636.29	0.565221	0.000701321
Rdh11	1508.69	0.564103	9.63546e-06
Vsig10	603.979	0.564087	0.000693768
Rap2a	1054.52	0.563356	6.28781e-05
Rpl13a	9575.57	0.562812	1.77581e-05
Lbhd1	110.417	0.562668	0.0255741
Pkp2	4065.9	0.562213	1.02292e-06
Ildr1	923.381	0.560952	0.000230068
Atp8a2	148.913	0.560676	0.0333995
Trim55	32.5647	0.560602	0.0175684
Prss12	482.68	0.560363	0.00892852
Unkl	736.5	0.559043	0.00077013
Mex3b	385.632	0.556072	0.00728915
D16Ertd472e	176.426	0.556024	0.0274462
Plekhg6	199.308	0.555467	0.0216718
Abca2	89.1427	0.555227	0.0443988
Cgnl1	4884.44	0.553135	8.19907e-05
Rogdi	595.958	0.553103	0.00720707
Slc46a1	871.906	0.552758	0.000624179
Fchsd2	2193.23	0.552553	2.85976e-05
Cdc42se1	4265.53	0.551148	9.33801e-07
Ccl25	237.029	0.55019	0.0152325
Csf1r	22322	0.550168	3.60032e-06
Nipal3	585.944	0.55005	0.00135789
D430019H16Rik	88.1814	0.548599	0.0423758
Nsd2	2676.03	0.548222	2.69954e-05
Lamc2	1138.65	0.547465	0.00331116
Elmo2	2165.47	0.547051	9.13821e-06
Edn3	43.9458	0.546918	0.0506765
Hip1r	1001.28	0.546899	0.00529983
Ldlr	3507.43	0.54635	1.45083e-05
Pold4	437.883	0.546335	0.002511
Pmm1	897.52	0.546305	0.00358986
Dolk	928.855	0.545845	0.000288198
Slco2b1	215.937	0.54583	0.0147044
Mcf2l	1597.72	0.545792	5.18414e-05
Gm9843	7301.9	0.545179	3.14691e-05
Itm2b	11259	0.544602	1.20023e-05
Xdh	505.889	0.544385	0.0176627
Reep3	2973.59	0.543306	4.21351e-06
Lman2l	759.085	0.542764	0.000961346
Sipa1	767.079	0.54266	0.000823786
Mia2	2439.4	0.541167	1.62047e-05
Gipc2	403.796	0.540922	0.00724559
Nhs	1122.33	0.54061	0.00187837
Gpi1	3607.87	0.540324	1.42209e-05
Qsox1	4111.26	0.540092	2.50621e-05
Btbd11	62.4791	0.539695	0.0631191
Gabre	54.5511	0.539659	0.0496576
Dsg2	8505.69	0.539057	0.000243138
Olfm1	40.236	0.53799	0.0644673
Ptprk	1561.59	0.537488	0.000442966
C2cd2l	801.835	0.537352	0.00082043
Smoc1	672.351	0.536711	0.00678366
Hist3h2a	209.354	0.535756	0.0203349
Zfp362	1647.8	0.535452	2.51027e-05
Hey1	238.656	0.535419	0.0224341
Epop	1493.04	0.535409	0.000276033
Chrnb1	259.121	0.53514	0.0139452
Odc1	17795.1	0.535049	7.90445e-07
Spin4	405.379	0.535038	0.00428771
Cers6	4431.94	0.534197	2.5167e-05
Rab15	6133.27	0.533869	0.00215151
Lama4	1541.29	0.533475	0.00159458
Frmd4a	1492.96	0.533275	0.00514602
Pik3ip1	371.581	0.532644	0.00880452
Nsa2	2806.26	0.53251	1.61119e-05
Pkm	11168.7	0.532434	0.000113877
Fxyd4	42.575	0.531966	0.0618726
Degs1	5356.42	0.531174	1.10964e-05
Arhgap18	3280.4	0.529789	4.42441e-06
Enah	2268.6	0.529305	0.000781109
Robo1	432.578	0.528182	0.0134585
Arxes2	133.206	0.527554	0.0467268
Eef2	33077.7	0.527528	1.45976e-05
Fcgbp	248.36	0.526685	0.0415875
Rtn4	3634.22	0.526545	1.92763e-05
Tmem51	333.249	0.526271	0.00921952
Nek8	211.28	0.525168	0.0386559
Cotl1	1710.29	0.524912	0.00081765
Kif21b	132.845	0.524302	0.0651959
Fgfbp1	21.3303	0.523659	0.0358461
Pgf	148.131	0.523019	0.0520038
2310030G06Rik	1315.26	0.522776	0.00141947
Rtn1	964.857	0.522411	0.00193933
Tiam1	631.467	0.522128	0.00513783
Scnm1	453.734	0.521212	0.0103377
Ift122	305.487	0.520756	0.0168226
Ctla2a	3497.91	0.519406	0.0637379
Arhgap21	4437.08	0.518734	0.000221195
Zc3h7b	1619.61	0.518328	0.000116035
Fam213a	318.824	0.518017	0.0115686
Gzme	155.258	0.517846	0.0651959
Cd300lg	226.118	0.517293	0.0582048
Tmed1	291.042	0.517243	0.0151053
Cyp1a1	49.8146	0.517188	0.0950865
Scarb1	2039.97	0.516999	0.00124172
Nicn1	466.921	0.516393	0.00504555
Myo1b	3988.33	0.516072	9.89392e-06
Praf2	540.198	0.515878	0.00261981
Ift172	456.569	0.515847	0.0135101
Sh3bgrl3	1452.06	0.515705	0.00252936
Plau	589.427	0.515686	0.00315266
Aqp1	431.672	0.515402	0.00855274
Ppp1r18	1526.71	0.515163	0.00084552
Dtx3	562.459	0.515052	0.0388452
Lrrc20	351.61	0.514759	0.0280546
Nudt4	3082.38	0.514606	3.27445e-05
Wipf1	1021.82	0.514282	0.00104561
Myo16	19.2973	0.513679	0.0285385
Frmd8	865.131	0.512958	0.000700724
Ebpl	596.485	0.512874	0.00413626
Nup210	472.251	0.51219	0.0468764
Sparcl1	5474.19	0.512093	0.0021581
Adgrl2	4657.6	0.511983	4.36701e-06
Hrk	540.582	0.510593	0.0196877
Postn	2447.93	0.510444	0.00399435
Pde1b	153.975	0.510398	0.0619985
Cma1	52.373	0.51019	0.0694335
Creb5	127.656	0.509848	0.0641969
Fam131b	25.0731	0.508801	0.0409537
Fxyd1	46.2225	0.508426	0.069027
Agrn	4299.88	0.507583	0.00042917
Stra6l	25.5322	0.506964	0.0609894
Maged2	18735.5	0.506439	4.81474e-06
Sri	7160.51	0.506381	1.17957e-05
Rgs12	611.299	0.505162	0.00614673
Stox1	96.5116	0.505075	0.0809717
Rab13	352.564	0.504995	0.0130971
Hpcal4	45.3134	0.504772	0.0742533
Mast4	946.262	0.504666	0.000973524
Stk39	1868.96	0.503034	0.00019186
Fst	450.816	0.502736	0.0127246
Sphk1	126.39	0.502153	0.083521
Sipa1l2	2771.19	0.501947	0.00108448
Col4a1	79613.9	0.501931	1.04e-05
Hopx	478.803	0.501508	0.0215049
Rpl23	10681.3	0.501151	2.67587e-05
Mllt6	973.022	0.500809	0.00515785
Jmjd1c	3137.67	0.500475	0.00504555
1110002E22Rik	25.1301	0.500361	0.0582048
5430416O09Rik	96.1584	0.499975	0.0762567
Il1a	30.7309	0.499963	0.0650194
5031439G07Rik	2806.86	0.499636	8.2024e-05
1110065P20Rik	253.828	0.499324	0.0255741
Gtf2i	1074.29	0.499252	0.00471144
Tkfc	500.178	0.499104	0.00565708
Ralb	2559.18	0.498526	0.000169922
Car2	7077.26	0.498076	5.01295e-05
Atp8b2	2459.49	0.497951	0.00248643
Nenf	730.821	0.497284	0.0078356
Cdh5	17779.1	0.496967	5.47276e-06
Rbm12b1	168.421	0.496509	0.0618726
Mif	482.069	0.496391	0.014003
Stard13	1406.28	0.495256	0.000491285
Fbln1	5642.84	0.495235	0.0781082
Slc4a8	788.472	0.495055	0.0809289
Gja4	1280.32	0.494755	0.00106581
Pcdh17	43.5179	0.494459	0.0817583
Rpl17	10466.4	0.494137	7.59924e-05
Zswim7	245.467	0.493791	0.0287594
Akt3	1185.19	0.493359	0.00394646
Eif4ebp1	1643.26	0.492297	0.000655557
Car8	74.4834	0.492244	0.090854
Hexim2	176.877	0.49215	0.0538386
BC037034	361.19	0.491962	0.0404426
Gfpt2	185.853	0.491863	0.0471933
Slc25a4	6247.2	0.491552	3.91953e-05
2310003L06Rik	64.1394	0.491538	0.0892009
Sema3c	345.718	0.490261	0.0194592
Hcfc1r1	1696.79	0.490259	0.000550799
Tmc7	115.56	0.490089	0.0852148
Eef1b2	11932.6	0.490005	4.486e-05
Prkab2	530.687	0.489442	0.0158168
Adgrf5	25950.3	0.489419	3.91102e-06
Rap1gap2	87.8848	0.489405	0.092745
Klc3	146.221	0.489044	0.0728554
Tor1aip1	4435.58	0.488936	0.00044132
Fbxo32	2959.09	0.48817	0.0139452
Acp5	567.936	0.487962	0.0228546
Ugcg	1487.49	0.487764	0.00149163
Ttyh3	1532.32	0.487627	0.00027576
Fam102b	3934.04	0.487156	0.000550799
Espn	57.7109	0.48635	0.0658927
Gm3055	156.516	0.486281	0.0720937
Arsb	762.653	0.48616	0.00772915
Zdhhc9	2578.16	0.485772	0.000191225
Tnfaip8	1880.2	0.485057	0.000429383
Fam78b	2082.33	0.485041	0.000195545
Cdyl	693.6	0.484993	0.00317247
Stk10	706.124	0.484465	0.00779716
Rps17	5735.05	0.484089	0.000610901
Zfp248	123.163	0.484067	0.0733146
Ppard	703.155	0.483849	0.00713783
Efnb2	2111.72	0.483765	0.000142459
Mdk	461.909	0.483534	0.01399
Elk3	1412.83	0.483295	0.000501666
Eif3f	1857.15	0.483132	0.000739398
Rps10	6889.79	0.482035	0.000299187
Mipol1	109.701	0.481795	0.0848138
Dll4	593.485	0.480881	0.00847908
Rgs7bp	39.3967	0.480696	0.124579
Stx11	236.354	0.480692	0.0483875
Gnai2	10549.1	0.48067	0.000141169
Adgra3	6567.41	0.480299	1.27467e-05
Eef2k	2949.9	0.480199	0.00111037
Acvr1	1919.34	0.480106	0.000414937
1110008P14Rik	217.845	0.480026	0.0520038
Pxdn	2011.75	0.479999	0.000737588
Gpr137b	6336.23	0.479934	4.55802e-05
Msln	90.4893	0.479815	0.118953
Mapk8ip3	2098.36	0.47957	0.0189771
Frk	809.688	0.479474	0.00278284
Micall2	46.685	0.479428	0.109745
Dock9	6015.79	0.479084	0.000544381
Iqgap3	343.588	0.479047	0.0373626
Cnih1	2974.33	0.478724	0.000458735
Kcnj8	101.931	0.478137	0.104749
Fkbp2	1200.67	0.478048	0.00111576
Ngef	16.4695	0.477794	0.0650097
Glul	6067.75	0.476484	4.52752e-05
Grina	2032.89	0.476302	0.000315291
Rpl22	2438.41	0.476134	0.0013522
Zfp423	207.487	0.476032	0.0694335
Aplnr	221.671	0.475938	0.0976272
Stard3	1281.23	0.475875	0.00142184
Rpl7	12548	0.475672	3.86406e-05
Dcbld1	245.287	0.474831	0.0582048
Ppp1r3c	254.081	0.474114	0.0463254
Prss35	373.492	0.473948	0.0461749
Brcc3	278.198	0.473526	0.0495637
Dlg3	5124.65	0.473478	7.42479e-05
Hspa2	234.351	0.472177	0.0440383
Hrc	18.2925	0.470641	0.0430458
Tprgl	2201.02	0.470454	0.000440864
Endod1	2196.77	0.469918	0.000942092
Mmp15	4508.52	0.469894	0.000224436
Eef1a1	109362	0.469594	0.000421613
Arhgef3	4377.37	0.46944	0.000355304
Gramd4	2343.91	0.469116	0.000423896
Krt18	36316.5	0.469082	5.68534e-06
Nt5c2	1096.69	0.468513	0.00130198
Pllp	54.2574	0.468326	0.109664
Syt7	164.748	0.468239	0.0644673
Lipg	24463.9	0.468199	0.00434082
Zwint	9832.58	0.467998	1.23826e-05
Aldh7a1	3958.6	0.467981	3.42114e-05
Selenon	3738.32	0.467973	0.0015588
Cystm1	1842.66	0.467394	0.00130198
Scarf1	230.208	0.467207	0.0593223
Dixdc1	436.133	0.466661	0.0814089
Fndc3a	6812.31	0.466515	0.000321804
Acta1	68.8731	0.465965	0.138999
Mylip	1514.77	0.465906	0.000594276
Cox7a2l	4968.1	0.465904	0.00155906
Galnt7	712.816	0.465649	0.0108571
Rasl11b	774.286	0.465549	0.0114488
Slc16a2	80.6097	0.46518	0.124579
Sv2b	29.1213	0.465018	0.113831
S100a9	216.907	0.464938	0.0647766
Dpcr1	1003.02	0.464066	0.0516907
Zfp382	38.4291	0.464036	0.0945609
Ypel1	214.627	0.463805	0.087982
Lamb1	10274.7	0.463714	0.000268313
Sel1l3	477.114	0.463447	0.0390814
Ccpg1	3449.25	0.463306	0.000277172
Rps27a	9931.76	0.462964	0.000710461
Csn3	10.2863	0.462186	0.0442118
Cda	174.061	0.462185	0.120007
Grhl1	401.845	0.461624	0.0313548
Osmr	842.698	0.461374	0.0119351
Fbxo27	644.577	0.46109	0.00848085
Rpl29	4088.63	0.460797	0.000499055
Rhou	5659.23	0.460613	0.000186981
Cpe	301.329	0.460537	0.0908013
Epha1	1055.27	0.460532	0.00362053
Fam65b	474.238	0.460194	0.0206899
Nsun6	127.963	0.46002	0.102031
Rgl1	1446.43	0.459806	0.00392606
Ropn1l	74.861	0.459482	0.130367
Sparc	65011.7	0.459386	6.92167e-05
Rps4x	13776.8	0.458953	0.000526517
Rps19	9078.9	0.45882	0.000468145
Coq7	254.623	0.458434	0.0626885
Rps13	5830.41	0.457861	0.00119779
Mtf1	2399	0.456962	0.00110539
Rps23	5337.73	0.456874	0.000899944
Rps24	10893.8	0.45682	0.00047747
Tnfrsf11b	53.5523	0.456673	0.153766
Cbx2	241.848	0.455883	0.062548
Lsr	2175.48	0.455703	0.00207393
Rps8	9403.22	0.455648	0.000185647
Hnf4a	151.877	0.455419	0.115069
Col4a2	45014.8	0.455162	0.000148895
Slc29a4	93.4653	0.454992	0.134847
Tmem37	11110.9	0.454903	0.000546442
C1rl	169.22	0.454664	0.088402
Slc26a7	254.451	0.454489	0.0892009
Glt1d1	24.842	0.454419	0.0836272
Col4a5	371.225	0.453988	0.0560882
Plekha2	2103.64	0.453967	0.000761822
Stx2	1617.7	0.453726	0.000567427
Kcnk5	5550.07	0.453722	0.000829826
Zbtb16	272.166	0.453258	0.0431528
Nsmce2	569.935	0.453245	0.0135558
Pamr1	109.54	0.452512	0.13228
Aprt	4284.85	0.45201	0.00116791
Slc39a6	638.01	0.451579	0.0125199
Tenm4	191.337	0.451563	0.122638
Ttc5	520.213	0.451127	0.0280546
Cpt1c	129.952	0.450991	0.127386
1700025G04Rik	6935.36	0.450706	0.00430308
Tmem132c	57.3938	0.450705	0.132487
Rps15	7505.93	0.450574	0.000469888
Thy1	70.5538	0.450191	0.161576
Polr3g	1804.86	0.449505	0.00329615
Gm2000	281.818	0.449353	0.0846129
Rap2c	4250.29	0.448984	0.000186765
Mmp28	1596.53	0.448619	0.00124172
Pawr	1655.73	0.448445	0.000896251
1810037I17Rik	1614.72	0.448294	0.00210803
Zfp600	8.34523	0.447906	NA
Zxdb	1977.66	0.447219	0.000826313
Pkib	74.6146	0.447187	0.168223
Rpl10-ps3	12924.9	0.447042	0.0010932
Rassf1	966.084	0.446669	0.0133606
Anxa11	3365.27	0.44664	0.000914117
Ctxn1	77.5458	0.446612	0.138339
Enho	597.302	0.446353	0.0149611
Cerk	619.687	0.446167	0.0178541
Ppp1r9b	2443.59	0.445664	0.00375857
Cmc1	161.963	0.445603	0.0939155
Taf7	2349.67	0.444451	0.00231705
Tmsb15l	29.7215	0.443954	0.159538
Tjp1	6281.45	0.44389	0.00126001
Spink2	28.8601	0.442902	0.0587837
Tpi1	5801.45	0.442813	0.000613925
Ms4a10	40.7185	0.442806	0.159023
Ccdc9	754.182	0.442473	0.030454
Myh14	348.703	0.442316	0.0901342
Cdh24	502.092	0.442284	0.0349611
Rpl4	20161	0.442247	8.25275e-05
Sgce	3323.51	0.441937	0.000727871
Rpl28	3745.67	0.441849	0.0035489
Rora	887.05	0.441685	0.0269471
Lmo2	84.2866	0.441494	0.129923
Mast3	263.27	0.441232	0.0794918
Snrpn	856.205	0.441118	0.0175684
Rpl38	2619.32	0.440526	0.00360273
Car13	46.749	0.440124	0.156904
Abr	610.856	0.440108	0.0216309
Pla2g5	43.2194	0.439741	0.0982346
Abcc9	315.108	0.438472	0.0650707
Antxr2	194.38	0.437949	0.0884623
Amz1	348.955	0.437931	0.0743552
Tecr	2306.28	0.437525	0.0027689
Klhl2	1219.06	0.437284	0.00473043
Sash3	123.035	0.437284	0.128117
Mad2l2	425.594	0.437238	0.0302588
Ids	1096.44	0.437054	0.00250192
Gkn1	630.708	0.436789	0.030454
Fkbp9	9802.62	0.436573	0.000333507
Dtna	35.7048	0.436246	0.157445
Csrp1	17329.5	0.435469	0.000148895
Rpl23a	9971.72	0.435099	0.00363023
Rpl6	11740.7	0.434244	0.000303202
Msmo1	835.053	0.434128	0.010414
Use1	962.192	0.433967	0.00478914
Srf	1381.5	0.433792	0.00421185
Cldn1	379.133	0.433742	0.0873842
Dnm3	31.7332	0.433699	0.115255
Pdgfra	10771.7	0.433637	0.00317125
Pxdc1	1101.68	0.433077	0.0112774
Msto1	451.356	0.432819	0.0282179
Rps11	6354.53	0.432378	0.00433076
F2	295.032	0.432267	0.0752202
Lpcat4	209.368	0.431944	0.0852148
Ascl2	20.4917	0.431905	0.138961
Nt5c3	688.71	0.431112	0.0135558
Engase	389.48	0.431021	0.0381466
Epcam	1528.42	0.430489	0.0032923
Wdr47	868.513	0.430464	0.011855
Jdp2	1659.62	0.42971	0.00589263
Pgk1	5141.62	0.429265	0.000823786
Cyth2	1228.36	0.429248	0.00230815
Trpc1	98.6255	0.429224	0.155185
Rpl14	6695.08	0.429064	0.00155502
Tmem110	471.745	0.42887	0.0348315
Rab26	25.2248	0.42854	0.154539
Cnst	1457.68	0.428158	0.00306264
Fnip2	1596.12	0.427922	0.0113121
Gnaz	32.8099	0.427918	0.159805
Eya1	33.1398	0.427901	0.141201
Gata6	319.282	0.42781	0.0641969
Rpl37	2592.6	0.427696	0.00921952
Rpl31	8742.74	0.427495	0.0161239
Nr2f2	800.956	0.427371	0.0316555
Klhl13	12388.7	0.427359	0.00141331
Liph	2908.32	0.427283	0.000781374
Atpif1	1323.66	0.4271	0.00668509
Enkur	25.1372	0.426671	0.144932
Lama5	8363.62	0.426318	0.00286837
Fdft1	1293.79	0.426156	0.027279
Oaf	4724.87	0.425722	0.000781374
Tmprss13	40.2326	0.425671	0.185073
Rpl26	10715.3	0.425503	0.00353655
D930015E06Rik	637.097	0.425444	0.0598137
H2-D1	8171.63	0.424978	0.00111576
Zfp41	147.581	0.424961	0.126508
Saraf	5623.75	0.424747	0.000184407
Pagr1a	31.3824	0.424443	0.0152917
Tagln2	14528.4	0.424314	0.000232823
Ergic3	2951.2	0.42391	0.000783925
Cep170	1388.11	0.423879	0.0318039
Cecr2	847.72	0.423861	0.0136526
Rpl3	9433.59	0.42349	0.000371022
Zfp217	578.707	0.423162	0.0412146
Nme3	124.211	0.421692	0.178584
Laptm4a	10292.4	0.421485	0.00050548
Nabp1	3768.06	0.421451	0.00946274
Mecp2	812.235	0.42109	0.0133882
Esyt3	82.5258	0.420617	0.198585
Tyw5	239.271	0.420613	0.130367
Rpl24	5588.82	0.420477	0.0013513
2700060E02Rik	1819.89	0.420347	0.0031791
Cd83	609.495	0.420261	0.0684111
Vtn	45.2401	0.420141	0.159459
Bcat1	795.268	0.419973	0.183568
Abhd6	5607.92	0.419872	0.00463854
Cish	350.735	0.418911	0.0682926
Prag1	699.18	0.418797	0.0304472
Cd38	353.032	0.418792	0.0628144
Sc5d	819.571	0.418571	0.0115084
Ifi30	754.796	0.417756	0.023337
Robo2	124.751	0.417288	0.165942
Gnl3l	1042.32	0.417062	0.0153556
Rab25	39.3652	0.417047	0.190873
Gstp1	517.197	0.416743	0.0405004
Arpc1b	4085.43	0.415819	0.00262311
Smim6	21.4899	0.415687	0.0994034
Tmem107	388.693	0.415248	0.0407089
Rpl18a	9738.37	0.415057	0.00564684
Rpl35a	5386.08	0.414923	0.00452293
Mvp	5116.4	0.414903	0.000367326
Taldo1	3151.21	0.414836	0.0011056
Arhgap33	32.8362	0.414797	0.0908013
Ugp2	3721.65	0.414667	0.000924268
Ptp4a3	1619.69	0.414508	0.0155225
Rps14	12418.8	0.414472	0.00208398
Fam89a	1068.69	0.413332	0.0104678
Prr12	969.42	0.413281	0.00979258
Slc23a1	36.7569	0.413108	0.162635
Frem2	504.257	0.412659	0.0627812
Pde1a	29.5307	0.412419	0.142928
Sfrp5	7.98502	0.412059	NA
Tmem19	1270.31	0.411318	0.0120607
Sh3kbp1	1044.72	0.410847	0.0115263
Atp2c1	5293.16	0.410257	0.000670686
Amdhd2	452.205	0.409828	0.04197
Acp7	228.372	0.409557	0.163834
Coro7	424.922	0.409232	0.103656
Rwdd2a	41.7281	0.409017	0.198747
Arpc1a	2849.05	0.40889	0.000761822
Cast	4536.3	0.408817	0.000617121
Hsd11b2	80.9433	0.408659	0.19645
Ankrd37	95.0662	0.40848	0.178223
Hdac8	54.4414	0.408404	0.201855
Hif1a	6096.73	0.408321	0.00102345
Naca	6161.65	0.408315	0.000622853
Afp	18170.3	0.408129	0.0196025
Selp	25.7622	0.407931	0.100081
Tmem30a	4278.05	0.40793	0.00175216
Pacs1	1362.01	0.407924	0.00408485
Cited2	9668.86	0.407816	0.0203545
Aox3	14.2662	0.407601	0.110839
Rbp4	222.561	0.407309	0.104226
Gm3029	56.4915	0.407196	0.234714
Rps29	5752.14	0.406923	0.00600193
Mill2	193.539	0.406453	0.126388
Smad5	3263.62	0.406329	0.00105211
Coro2a	185.108	0.406242	0.184495
Baiap3	29.4684	0.405899	0.14544
Cmtm3	957.182	0.405498	0.00996322
Fhl3	380.487	0.405277	0.0738101
Ppm1j	26.1147	0.405017	0.194303
Rpl9	11072	0.404809	0.00235862
Rpl18	4813.23	0.404784	0.00507897
Cep83	606.353	0.404659	0.0604959
Cd68	1603.47	0.404366	0.197507
Pik3cb	5122.74	0.404335	0.00363656
Gpbar1	16.1416	0.403855	0.0853771
Ppia	12180.9	0.403641	0.00246146
Eef1g	12459.5	0.403331	0.00184956
Trim36	151.004	0.403306	0.15465
Tmem63b	1699.79	0.403202	0.00944672
Gpc2	141.385	0.403132	0.180996
Rab3il1	184.009	0.40299	0.161774
Gm1673	9.32903	0.402988	NA
Cyp4f16	65.86	0.40298	0.205598
Lamb3	452.72	0.402796	0.0644673
Zcchc18	13.9624	0.402048	0.114527
Tmem65	2194.82	0.402042	0.002511
Ermp1	1368.29	0.401602	0.0358603
Gm4767	25.9735	0.401576	0.118339
Rph3a	196.495	0.401191	0.203701
Zdhhc13	2650.51	0.400878	0.00308861
Olr1	3003.64	0.400826	0.0229473
Slc25a30	237.036	0.400713	0.119884
Itgav	3679.16	0.400512	0.0233378
Pitpnm3	33.2725	0.400508	0.225334
Krtcap3	308.033	0.400495	0.0877419
Map9	535.691	0.400124	0.0474059
Flt4	692.948	0.399627	0.0231493
Rhox12	3880.56	0.399607	0.00314704
Sfxn1	630.13	0.399346	0.0401436
Ahr	324.38	0.398744	0.101477
Uts2r	59.579	0.398696	0.226437
Ppcdc	629.088	0.398463	0.0851955
Rps3	12887.8	0.398249	0.00546467
Dok5	47.5179	0.398107	0.20108
B4galt5	2168.37	0.397851	0.00790667
Degs2	169.548	0.397623	0.184572
Smpd4	512.835	0.397619	0.0522336
Fam76a	2348.97	0.396473	0.00253665
Anks6	43.6416	0.396442	0.23005
Pklr	30.3844	0.396237	0.238898
Sh3rf1	462.904	0.396006	0.0543512
Mpi	167.593	0.395909	0.159736
Sfxn4	77.1565	0.395632	0.232831
Rps7	9288.04	0.395066	0.00392005
Ppib	9909.47	0.394921	0.00456759
Rps21	3683.91	0.394582	0.0172747
Pcdh1	1614.99	0.394409	0.0450313
Ypel3	836.059	0.394227	0.0430458
Adam11	50.9727	0.394123	0.211398
Kcnk3	61.7492	0.39385	0.247674
Pigk	1214.04	0.393809	0.00996322
Ly75	339.44	0.393761	0.0923269
Lif	79.5844	0.393587	0.23005
Pramef12	9616.58	0.392558	0.00181165
Lrrc38	105.662	0.392537	0.202197
Ypel5	1903.57	0.392532	0.00846377
Nckap5l	443.889	0.392338	0.0667733
Ubxn8	1336.67	0.392272	0.00683744
Rspo3	106.011	0.392246	0.213659
Rps28	3044.63	0.392191	0.00700088
Epb41l1	3962.49	0.391955	0.0174102
Mus81	365.229	0.391889	0.117839
Tpk1	297.427	0.39188	0.0906657
Phactr4	3957.9	0.391519	0.0143261
Pak2	7946.19	0.39133	0.000617249
Rpl21	9584.3	0.39117	0.00367185
Trim7	327.767	0.390781	0.0947864
Jmjd7	71.0334	0.390371	0.233986
Rps18	8573.53	0.389191	0.00433076
BC028528	291.939	0.389005	0.145955
Csf3r	125.486	0.388987	0.211452
Cpeb1	193.545	0.388856	0.184915
Agbl3	103.416	0.388276	0.220378
Slc12a9	512.275	0.388159	0.061251
Atp6ap1	4780.77	0.388026	0.0029427
B9d1	91.9441	0.387967	0.218024
Myrip	26.3322	0.387127	0.211398
Diaph1	3239.6	0.387059	0.00449457
Ccni	2401.98	0.386993	0.0122109
Arl4c	1481.07	0.386933	0.0117456
Rps6ka1	2954.7	0.386758	0.0283907
Cul9	108.973	0.386417	0.204719
Ghdc	777.341	0.386189	0.0254684
Pgm2l1	571.311	0.386037	0.0632736
Adora2a	64.6311	0.385964	0.234714
Mfsd11	2960.13	0.385926	0.00400833
Sipa1l3	1145.25	0.385595	0.0290427
Gpx2	56.7796	0.385488	0.21099
Nostrin	2205.85	0.385214	0.00618663
Lpp	4947	0.385069	0.00734182
Sv2a	13.4135	0.384912	0.0762567
Plekho2	528.489	0.384881	0.0515546
Mob3a	3446.66	0.384839	0.00206883
Rps3a1	7335.43	0.384141	0.211576
Nckap5	77.6028	0.383987	0.221227
Dhx32	1941.16	0.383706	0.00739797
Pfdn5	1674.39	0.383653	0.032002
Snx27	3493.88	0.383393	0.00800165
Arhgap17	2059.9	0.383381	0.0148721
Scrn1	268.347	0.383312	0.171712
Ddx39	702.074	0.383109	0.0349872
Fam160a2	1497.33	0.382923	0.0228277
Tuba1c	6100.07	0.382725	0.00614673
Abi2	874.178	0.382606	0.022618
B4galt6	1005.62	0.382591	0.0153838
Camk2n1	335.791	0.382482	0.0978591
Immp2l	30.3895	0.382454	0.198123
Tnnt1	25.1402	0.382399	0.148307
Sdk1	684.03	0.382353	0.0630073
Gramd1b	574.783	0.381975	0.147581
Ralgps2	1171.27	0.381971	0.0140919
Rufy4	192.756	0.381705	0.189721
Arhgef2	1998.69	0.381461	0.00979258
Micalcl	33.4741	0.381457	0.168836
Dcn	1546.01	0.381147	0.0737103
Gnb4	2407.09	0.381073	0.0959773
1810009A15Rik	384.202	0.381021	0.073753
Rnaseh2b	226.139	0.380915	0.15465
Nectin2	7644.66	0.380734	0.00135276
Mphosph9	179.971	0.380411	0.213146
Spata6	482.098	0.380109	0.0598503
Tmem241	244.409	0.380102	0.123082
Rasgrp2	204.162	0.380035	0.151047
Vezt	1357.29	0.380007	0.0348315
Cd151	9211.15	0.379937	0.00260797
Usp2	845.204	0.379698	0.071563
Ap1s1	2504.67	0.379673	0.0221669
Arhgap39	531.003	0.379594	0.13571
Igf1r	2108.74	0.379292	0.0119746
Ddit3	1039.56	0.37868	0.0207106
Proc	111.304	0.378575	0.23483
Npr3	2493.58	0.377816	0.0192861
Syt8	471.417	0.377481	0.119027
Usp35	158.747	0.376759	0.220841
Scaper	800.35	0.376742	0.02743
Rack1	22337.9	0.37674	0.00428326
Cubn	1099.81	0.376612	0.082201
Tmem87b	2873.68	0.376207	0.0161344
Fstl3	4559.94	0.376113	0.00813929
Nfkb2	343.064	0.376109	0.0934795
Il1r1	1025.9	0.376081	0.0229473
Paqr8	432.096	0.375941	0.0788192
Dip2a	1027.27	0.375909	0.0183505
Eda2r	39.5856	0.375366	0.263656
Kcnj15	399.551	0.375271	0.206888
Rab43	1309.67	0.375205	0.0251585
Lfng	124.805	0.375198	0.227996
Itgb5	6262.8	0.375049	0.00388383
Bend6	218.06	0.374828	0.158703
Fam162b	89.0738	0.374538	0.235791
Tmem184c	339.214	0.37417	0.117334
Taf1b	507.282	0.374155	0.0697085
Yipf1	771.829	0.373813	0.0320356
Rad51c	63.63	0.373696	0.241566
Rnf145	3222.95	0.37335	0.00504555
Tex35	13.5537	0.373204	0.0730666
Brsk1	53.614	0.373066	0.230811
Nppb	156.013	0.373048	0.190084
Abat	158.551	0.372954	0.210999
Kifap3	1153.33	0.372857	0.0193037
Serpinb6b	8755.74	0.372816	0.00225964
Ano2	39.8313	0.372546	0.245318
Slc30a3	225.266	0.372308	0.226926
Plcb1	89.9741	0.37228	0.262968
App	19624.4	0.37198	0.00329011
Clcn4	1958.53	0.371663	0.00638657
Atp6v0a1	5332.77	0.371555	0.0017282
Gm16867	250.497	0.371308	0.209371
Gmds	676.251	0.371263	0.0491972
Mlf1	28.5224	0.370411	0.235791
Me1	2761.6	0.370216	0.00771541
Duoxa1	22.6238	0.370141	0.135965
Hk1	5922.63	0.369531	0.00433409
Ebf2	73.0924	0.369449	0.280367
Dcbld2	1183.63	0.369202	0.0370538
Gm973	28.0586	0.36914	0.194465
Jkamp	925.914	0.368968	0.03819
Zfp608	318.973	0.368914	0.155861
Taf13	656.75	0.368492	0.0750356
Vmac	571.689	0.368473	0.064647
Hmg20b	468.379	0.368446	0.0809998
Dnajc18	433.492	0.368203	0.0823356
Ptprd	108.852	0.36774	0.262036
Gucy1a3	1521.94	0.367701	0.0407171
Tmem30b	766.477	0.36751	0.0359099
Nptx2	28.3316	0.367201	0.27493
Tpm1	10596.2	0.367031	0.00141331
Casz1	410.03	0.366824	0.0956284
Pou3f1	103.417	0.366459	0.263321
Chst11	1589.65	0.365897	0.273706
Zkscan17	1220.01	0.365809	0.037915
Kif21a	891.79	0.365685	0.0518028
Pgap1	262.256	0.365286	0.155265
Ust	120.727	0.365178	0.240289
E030030I06Rik	97.5867	0.365167	0.251838
Gramd3	648.906	0.365086	0.0919338
Esd	2609.27	0.364633	0.00586089
Lcmt1	866.039	0.364518	0.0293339
Adamts4	459.207	0.364017	0.0773516
Parvg	17.5101	0.363348	0.158389
Scarb2	4977.15	0.363304	0.00628452
Abhd12	1657.36	0.363235	0.0321486
Rpl36	2041.69	0.363103	0.0220541
Slc35d1	752.553	0.362781	0.0654794
Myo5c	160.322	0.362759	0.213739
Ift80	160.478	0.362758	0.211916
Sh3gl3	10.021	0.362758	0.165901
Ctnna1	20051	0.362709	0.0057524
Rnf222	359.375	0.362691	0.202399
Hgsnat	4385.48	0.362259	0.0198029
Scd1	1098.1	0.361929	0.0576269
Pfkfb1	185.69	0.361867	0.205092
Creb3l2	6128.66	0.361798	0.00718816
Egr1	139.931	0.36149	0.235524
Fhl2	2277.72	0.361487	0.0396165
Aph1b	944.727	0.361354	0.0730395
Krt8	48058.1	0.360697	0.00612926
Rps15a	7044.99	0.360559	0.0154861
Baiap2l2	34.7637	0.3602	0.20142
Tspyl4	64.2203	0.359884	0.264123
Nfam1	153.568	0.359843	0.219865
Usp54	737.708	0.359439	0.0538998
Kmt5a	7396.39	0.359415	0.0126112
Pttg1ip	9339.5	0.359306	0.00372122
Mfsd13a	144.671	0.359247	0.264727
Taf10	908.592	0.359223	0.0626885
Cirbp	590.602	0.35921	0.187148
Slco5a1	15.6355	0.359042	0.222978
Sept5	3923.8	0.358942	0.00816598
Sorcs1	45.943	0.358754	0.288567
Tmsb10	5901.94	0.358674	0.034249
Rpl27-ps3	4500.9	0.358667	0.0181199
Dclk1	28.2233	0.358436	0.106401
Gpx1	4673.32	0.358028	0.0122109
Wsb2	3235.58	0.357945	0.00599615
St8sia5	174.382	0.357886	0.281572
Chrdl2	17.8009	0.3578	0.168836
Nsmf	234.05	0.357684	0.265323
Hmgcr	2220.5	0.357587	0.0138175
Rplp0	16082.4	0.357564	0.0175684
Hs2st1	1140.92	0.357379	0.0290367
Rassf5	1185.92	0.357269	0.0574836
Eya4	90.9691	0.357194	0.290409
Slc19a2	3233.27	0.35688	0.0172626
Zfp947	173.147	0.356374	0.24315
Tmem2	914.637	0.356371	0.047837
Ifitm1	232.586	0.356203	0.222656
Abhd4	2374.23	0.356145	0.00880975
Sept1	39.9408	0.356118	0.230255
Ptrh1	119.371	0.356095	0.272059
Prl8a2	64.8994	0.356027	0.058275
Pla2g4f	99.2279	0.355632	0.133333
Apbb2	2289.45	0.355595	0.0194592
Rpl19	12000.9	0.355587	0.00957407
Edem2	6544.81	0.35553	0.0103455
Arpc2	9892.75	0.35534	0.00186407
Mnt	1617.72	0.355305	0.0223504
Serinc1	6524.13	0.355076	0.00321464
Selenoi	2004.71	0.354879	0.0238
Smyd2	1208.9	0.354845	0.0388096
Grpel2	669.405	0.354721	0.0535186
Apobr	3442.8	0.354676	0.0270399
Sec23a	2457.52	0.354536	0.0151255
Mmd	810.803	0.353677	0.0619122
Palld	3464.89	0.353595	0.00564727
Aldoc	40.0087	0.353327	0.30824
Sez6l	14.4908	0.353208	0.165248
Tpst1	325.298	0.353194	0.122477
Fam118a	440.385	0.352796	0.166492
Picalm	6761.32	0.352789	0.00843462
Pbp2	36.0071	0.352787	0.266213
Dapp1	105.847	0.352768	0.283185
Peli2	273.904	0.352717	0.171699
4931414P19Rik	491.764	0.352551	0.0855557
Uqcc3	491.071	0.352339	0.0886149
Gm5795	13.6058	0.352333	0.116622
Elovl5	2995.31	0.352299	0.0221324
Nqo1	111.424	0.352005	0.274664
Dbp	71.2606	0.352004	0.314914
Lmf2	1181.09	0.351871	0.0238233
Hmbs	1143.66	0.351727	0.0467216
Rasgrp1	372.368	0.351699	0.144762
Atf7ip	2054.4	0.351309	0.0237131
Mesdc2	2342.56	0.351027	0.0608177
Gpr160	144.594	0.351011	0.259808
Ndufv3	1271.53	0.350882	0.0388452
Cachd1	361.94	0.350788	0.148781
Fut11	1029.76	0.350722	0.0458914
Rps25	7865.48	0.350615	0.0218164
Rgs17	1974.57	0.350349	0.0237131
Kndc1	48.6337	0.350191	0.294836
Slc29a1	1240.34	0.349958	0.0444321
Hspa1a	268.115	0.34982	0.265826
Atp10a	308.804	0.349785	0.164232
Nectin4	26.5834	0.349652	0.301809
Sstr2	15.4279	0.349596	0.171712
Fam171a1	3048.56	0.349381	0.00913302
Gtf3c6	517.417	0.349079	0.104749
Mctp2	193.079	0.348836	0.21309
Myrfl	12.8114	0.348688	0.140108
Abca4	249.47	0.348411	0.216538
Rras	1679.82	0.348372	0.0327797
Plpp2	1438.68	0.348246	0.0350078
Spsb2	577.842	0.347823	0.0969428
Ubald2	1554.22	0.347477	0.0279291
Cluap1	305.78	0.347361	0.152886
Prps1l3	456.229	0.347257	0.118518
0610012G03Rik	356.366	0.347255	0.15917
Gdi1	1308.41	0.347025	0.112159
Sgpp1	1206.39	0.347006	0.0436553
Casp7	286.096	0.346554	0.15629
Akap1	2317.48	0.346493	0.0201813
Tmem256	224.339	0.346361	0.201855
Rpl41	7283.4	0.346307	0.0254827
Umad1	287.828	0.346241	0.157445
Rnf123	336.393	0.346168	0.183421
Rps16	8660.01	0.346052	0.0304472
Nrk	38836.6	0.345972	0.022269
Rpsa	11111	0.34593	0.0253777
Zscan2	90.4428	0.345889	0.307556
Spred2	1456.68	0.345302	0.026008
Zfp691	142.449	0.345197	0.26502
Gm8797	51.7527	0.345004	0.299864
Gpr1	414.514	0.344902	0.119192
Sh3glb1	5510.93	0.344826	0.0115087
Klc4	961.523	0.344669	0.0362243
Pcdh18	700.746	0.344604	0.0850414
Tmem82	318.471	0.344485	0.151232
Tmem128	1431.22	0.344418	0.024625
Tmod2	36.9572	0.344391	0.325974
Aifm3	575.422	0.344202	0.161576
Cyp11a1	2398.17	0.344052	0.0202943
Stoml3	14.6012	0.343969	0.21925
Aldh9a1	1400.94	0.343898	0.019128
Pla2g4a	447.008	0.343726	0.173035
Pkd2	1469.66	0.343532	0.0490932
Hpgd	373.863	0.343527	0.187629
Poc1a	144.76	0.343204	0.277164
Zdhhc24	379.564	0.343196	0.135965
Dpysl2	224.468	0.343137	0.235395
Fam168a	2874.24	0.342882	0.0431792
Rpl36al	1896.83	0.342763	0.0211027
Rps9	7079.43	0.342741	0.033198
Syna	1108.11	0.342619	0.0728554
Svil	974.142	0.34246	0.110696
Gm8297	40.6203	0.342365	0.277211
Hcrtr1	38.1919	0.341858	0.351752
Tmem209	1004.52	0.341753	0.0444514
Tspan31	2914.92	0.341711	0.0158769
Sema4d	934.923	0.341593	0.131684
Dnase1l1	946.13	0.341244	0.0837264
Cdkn1b	1219.94	0.341219	0.0745626
Map1lc3b	4322.96	0.341191	0.010157
D2Bwg1423e	81.4878	0.341169	0.306147
Armcx5	91.8624	0.341081	0.310503
Ydjc	44.3674	0.341049	0.338717
Pgc	2665.04	0.340732	0.315331
Ptk7	731.482	0.340728	0.0939155
Rps20	7081.57	0.340721	0.0535086
Dusp6	1101.03	0.340635	0.0310706
Fibp	293.809	0.340544	0.182879
Mafk	2314.15	0.340435	0.02064
Pip4k2c	5803.16	0.339723	0.00640559
Rpl34	4477.11	0.339009	0.327774
Fbxo47	51.2864	0.338696	0.332848
Ccng2	578.848	0.338505	0.0946628
Barx2	40.2539	0.338374	0.315056
Sms	931.858	0.338165	0.0730874
Sct	12859.5	0.337764	0.0196308
Tmem50a	1211.98	0.337619	0.0342204
Rpl32	6448.36	0.33757	0.0257744
Speg	240.661	0.337024	0.295241
Tnfrsf21	2005.16	0.336971	0.0270374
Fkbp1a	5870.84	0.336723	0.0212745
Cmip	1169.38	0.33663	0.087292
Ccl27a	372.391	0.336595	0.273344
Gal3st3	16.6101	0.336585	0.255708
Ift57	133.989	0.336442	0.291071
Rps26	3184.37	0.336415	0.0476255
Tmem79	1080.83	0.336267	0.0709039
Rpl11	7383.01	0.336174	0.00882697
Tnk1	103.131	0.335998	0.308073
Serinc2	503.638	0.335943	0.107531
Zbtb38	921.439	0.335902	0.0934795
Plod3	6235.4	0.335747	0.0302554
Bex3	4332.38	0.335515	0.0079012
Gm2004	72.0033	0.33545	0.338419
Rasa2	1422.18	0.335052	0.0489476
Setd7	2608.85	0.334896	0.0350486
Rps6	11103.7	0.334883	0.0222966
Rpl36a	1656.44	0.334672	0.0575526
Ptms	2698.1	0.334563	0.0335207
Trove2	912.512	0.334511	0.0779223
Olfm2	31.6825	0.334315	0.274286
Ugt2b34	34.6583	0.334213	0.306551
Bcl2l11	324.739	0.334014	0.225692
Myrf	196.268	0.333913	0.250942
Shf	157.251	0.333767	0.305503
Angpt4	189.351	0.333739	0.300873
Bahcc1	351.027	0.333658	0.235791
F11r	5613.19	0.333584	0.0326355
Irs3	1413.27	0.333144	0.033253
Klf11	2830.49	0.332868	0.0111277
Phf20	1947.79	0.332266	0.033089
Itgb1	23601.3	0.331783	0.0156196
Myl6	10828.3	0.331577	0.0206899
Zfp688	161.681	0.331414	0.28531
Wnt4	365.712	0.331171	0.180625
Tm9sf3	12731.8	0.331111	0.00409102
Tsr2	490.845	0.331033	0.132556
Slc4a11	302.703	0.330895	0.183068
Srebf1	2224.07	0.330884	0.0313548
Rpl39l	12.824	0.330866	0.139147
Cdhr4	27.202	0.330674	0.194042
Src	4755.04	0.330666	0.0169113
Dcakd	2738.92	0.33062	0.0131096
Hsd17b12	2881.58	0.330542	0.0193037
Ryk	3506.44	0.330411	0.0320356
Snai3	24.1293	0.330403	0.300873
Mageb16	693.887	0.330247	0.0813965
Pdcl	1190.35	0.33017	0.0529441
Serinc5	6367.08	0.329868	0.0172343
Stoml1	551.314	0.329783	0.149907
Chd6	1328.16	0.32962	0.0733781
Lxn	315.747	0.329581	0.198029
Ddhd1	455.77	0.329438	0.178844
Notch1	721.982	0.329379	0.100372
Foxp4	1235.57	0.329367	0.0492734
Clcn2	432.152	0.329264	0.267277
Hand2	95.896	0.328837	0.33285
Igfbp5	343.244	0.328283	0.213081
Rmi1	651.407	0.328279	0.181433
Mgst3	2239.03	0.328262	0.024905
Capn2	4570.05	0.328177	0.0142356
Oasl1	181.084	0.328094	0.279094
Myo1f	77.6253	0.328	0.346848
Acsm3	28.3257	0.327891	0.27479
Dsg4	35.3706	0.327739	0.390078
Tmem201	527.343	0.327638	0.1099
Oas1c	209.483	0.327526	0.287387
Vsig2	227.321	0.32723	0.305765
Pdk2	865.352	0.327103	0.0716011
Ugdh	1353.44	0.32698	0.0491837
Mgea5	2236.62	0.326953	0.0794918
Pdlim5	6723.25	0.326505	0.0115087
Smurf1	2180.68	0.326239	0.0305667
Stk31	841.52	0.326191	0.0643702
Nupr1	257.269	0.326012	0.225703
Trpc3	80.2595	0.325713	0.347556
Creg2	18.7853	0.325673	0.183068
Dmwd	719.267	0.325605	0.0891893
Rad21	11219	0.324746	0.0150138
Sall1	984.961	0.324595	0.130176
Mterf2	93.0292	0.324262	0.346848
Kcnab3	24.7658	0.324189	0.350715
Chmp1b	1424.51	0.324088	0.0479259
Triml1	233.039	0.323847	0.280963
Ing3	435.966	0.323661	0.193908
Mcm3	291.788	0.323535	0.273156
Nmnat2	114.07	0.32347	0.343423
Ppdpf	632.824	0.323443	0.113766
Gap43	19.0427	0.323246	0.168836
Tmem178	34.6875	0.323241	0.333513
Rpl27a	2790.7	0.323223	0.0481747
Pddc1	1264.34	0.323201	0.048292
Hspa1b	546.997	0.323054	0.248343
Pdlim2	2637.34	0.323049	0.0255741
Sema7a	1227.22	0.322896	0.0727648
St8sia4	151.519	0.322684	0.309663
Tmsb4x	25900.1	0.322059	0.0350486
Itga1	2176.78	0.322012	0.0287623
Maz	2050.22	0.321706	0.0373626
Nectin3	420.395	0.321693	0.148695
Ednra	187.503	0.32161	0.302521
Tmem252	171.592	0.321567	0.339257
Jmjd8	496.742	0.321498	0.127084
Aplp1	379.55	0.321438	0.221307
Zfp90	311.711	0.321332	0.226292
Nrgn	81.4399	0.321296	0.349326
Eepd1	71.9811	0.321174	0.368408
Osbpl7	287.398	0.32113	0.198248
Pigs	1932.96	0.321045	0.0393177
Sdccag8	528.964	0.32066	0.120137
Lama3	68.3648	0.320367	0.380069
Fgfr3	128.18	0.320341	0.347556
Bean1	13.9758	0.320096	0.281554
Lamp1	23413	0.320075	0.0120151
Tmem138	244.118	0.32003	0.271283
Emp2	1747.54	0.320013	0.109664
Anxa5	12450.7	0.319975	0.0267496
Tmem191c	40.04	0.319923	0.278051
Cyb5a	3666.97	0.319881	0.02252
Rgs4	136.183	0.319573	0.38399
Cers5	2768.59	0.31949	0.0250255
Sema4g	985.076	0.319481	0.187927
Zfp750	31.6995	0.319258	0.371371
Tmprss6	18.2498	0.31914	0.193603
Trim29	36.0607	0.319051	0.284526
Shkbp1	374.424	0.318954	0.209179
Faap100	367.074	0.318824	0.164777
Gabarap	4351.21	0.318506	0.0491621
Rgl3	30.2128	0.318314	0.25665
B3glct	225.227	0.318253	0.265323
Bik	31.8443	0.318155	0.34839
Adamts18	14.6642	0.31798	0.239839
Relb	223.351	0.317575	0.251174
Ppat	477.085	0.317552	0.149907
Ctsf	1033.31	0.317305	0.146236
Trpm4	192.641	0.317235	0.320538
Ccdc6	3958.7	0.31707	0.0472131
Slc12a4	1095.62	0.317038	0.069319
Lss	533.182	0.317023	0.283355
Krt19	15479.4	0.316934	0.0331691
Msx2	549.86	0.316921	0.148147
Man1a	4456.04	0.316568	0.0229571
Casp9	908.763	0.316534	0.0812646
Timp3	10554.2	0.316379	0.0761431
Rab3a	80.1139	0.3162	0.371959
Ilvbl	1499.32	0.315983	0.0475869
Hkdc1	309.795	0.315907	0.247217
Rplp2	4780.88	0.315794	0.0766916
Rassf7	1106.48	0.31573	0.0626222
Acan	26.281	0.315669	0.335575
Kdm6b	1908.55	0.315545	0.131764
G6pdx	501.117	0.315213	0.128792
Rpl30	5375.35	0.315178	0.0448253
Strn4	1566.86	0.315016	0.0348315
Primpol	168.794	0.314958	0.313898
Hap1	148.081	0.314936	0.316341
Slc25a39	2596	0.314815	0.0281064
Neurog2	196.632	0.314715	0.276353
Rbm41	252.593	0.314596	0.279094
Apoa1	2632.6	0.314375	0.0964733
Rer1	3764	0.314099	0.022041
Pink1	4025.57	0.313919	0.027687
Ola1	933.406	0.313793	0.0879725
Rbm4b	243.181	0.313719	0.249375
Pdcl3	2109.92	0.313358	0.0315775
Slc44a1	3103.78	0.313263	0.0938018
Copg2	1146.83	0.313133	0.0741214
Grk3	98.3544	0.313072	0.371663
Ggnbp1	25.7115	0.312876	0.187148
Atp5j2	1401.54	0.312811	0.0562645
St3gal4	2126.15	0.312685	0.0448253
Hpse	153.526	0.312665	0.326578
Tmcc2	370.143	0.312596	0.188229
Zfp64	1120.3	0.312492	0.0886375
Ifnlr1	566.474	0.312188	0.154539
Colgalt2	40.1941	0.312074	0.362528
Il34	789.393	0.311926	0.202722
Htatsf1	7722.27	0.311799	0.0130607
Gkn2	1500.97	0.311568	0.0987661
Pgap3	281.998	0.311551	0.247057
Rhox5	3745.88	0.311324	0.0359666
Fam13a	102.179	0.311245	0.383031
Pcdh20	9.65886	0.31091	NA
Gm21149	19.5178	0.310759	0.336133
Btbd2	613.152	0.310548	0.122606
Jak1	5718.58	0.310414	0.0216769
Slc52a3	3305.59	0.310227	0.0784102
Tmem43	3024.41	0.310154	0.0541202
Gm21103	17.5723	0.309887	0.277878
Mis18bp1	32.6671	0.309756	0.340378
Fdps	682.145	0.309694	0.15131
Pde10a	6248.72	0.309686	0.0359666
Mpeg1	410.789	0.309535	0.300217
Tmem40	190.141	0.30948	0.368408
Hist2h2aa1	303.549	0.30938	0.246989
Shisa4	208.499	0.309308	0.294836
Lcn2	33.9062	0.309139	0.401599
Plxnc1	55.9186	0.309039	0.361462
Pcdhgc3	913.823	0.308795	0.116036
Cul7	5986.28	0.308687	0.0376337
Stard10	1936.43	0.308676	0.0720808
Tubb5	6913.61	0.308675	0.0242228
Slc22a5	2646.92	0.308671	0.068531
Cacnb2	37.5044	0.308664	0.401347
1810043G02Rik	198.651	0.308495	0.285403
Maob	112.869	0.308342	0.384315
Gpr156	219.406	0.308272	0.378751
Serpina10	42.6753	0.308151	0.380092
Rps5	8018.87	0.307983	0.0478745
Fam212b	29.8957	0.307605	0.346848
Dip2c	1023.25	0.307494	0.126006
Ube4b	2280.31	0.307486	0.0551574
Gnai3	10637.8	0.307325	0.0167581
Nr1d1	81.216	0.30711	0.406138
Cldn23	357.615	0.30709	0.245243
Vsir	2137.12	0.306905	0.0891089
9030617O03Rik	34.0804	0.306726	0.416996
Ogg1	191.441	0.306479	0.316218
Dstn	12376.5	0.306466	0.0257146
Agap2	11.2195	0.306414	0.143334
Ddx4	98.7162	0.306269	0.393285
Cisd3	212.902	0.306241	0.315331
Ap4m1	601.325	0.306216	0.181473
Tmem52b	8.30996	0.306075	NA
S100a8	141.637	0.305975	0.351521
Dap	2757.41	0.305744	0.0370463
Hdac1	2519.09	0.305725	0.0272169
Cpeb2	1233.11	0.305492	0.0773542
Dsp	17190	0.305452	0.0215959
Zfp26	629.097	0.305328	0.227235
Gna12	4013.76	0.305264	0.0186484
Lasp1	17526.7	0.305158	0.011469
Slco2a1	24058.2	0.305062	0.0405004
Zswim1	1073.09	0.304755	0.0987638
Syngr1	1955.98	0.304616	0.0806307
Cmas	1505.59	0.304603	0.0659427
Ano8	274.451	0.30448	0.30513
Fer1l6	31.5319	0.304451	0.357765
Col4a3	44.523	0.304408	0.413347
Ak8	190.618	0.30428	0.321786
Samd13	83.1593	0.304237	0.382915
Mapt	347.489	0.304171	0.227704
Igsf3	471.634	0.304149	0.188192
Lrig3	174.19	0.304019	0.327413
Tnfrsf1a	2947.94	0.30399	0.0305464
Cutal	29.9789	0.303875	0.371258
Phf21b	17.2743	0.303823	0.140846
Gtdc1	419.671	0.30367	0.323182
Fndc4	226.465	0.303367	0.315729
Slc38a2	18787.4	0.303063	0.0932543
Gdf9	74.4089	0.302775	0.412625
2310039H08Rik	89.2889	0.302771	0.397392
Dennd5b	501.188	0.302695	0.27245
Grb2	2992.02	0.30263	0.0304283
Mfap3l	197.281	0.302416	0.31213
Svep1	1041.9	0.302198	0.107232
Eva1a	1958.11	0.302133	0.114386
Shisa5	8764.66	0.302086	0.0426231
Sash1	3304.59	0.301856	0.0397819
Pcdhgb7	48.6025	0.301669	0.438913
Tor1aip2	15646.4	0.301487	0.0335884
Dock1	1213.33	0.301356	0.0790328
Rmdn2	550.589	0.301345	0.182227
Arhgap45	291.528	0.301325	0.318751
Slc25a12	729.489	0.30132	0.142133
Prmt2	1775.08	0.301177	0.0424796
Tbx5	254.355	0.301008	0.297283
Paics	2957.27	0.300923	0.0794918
Ccdc68	1237.95	0.300813	0.0969428
Bag2	813.922	0.300567	0.119214
Ogfrl1	273.048	0.300322	0.270026
Arl6ip6	538.186	0.30014	0.22494
Baiap2l1	1222.76	0.299988	0.122768
Tmem108	2743.84	0.299934	0.110739
Pgm2	1371.08	0.299908	0.0933315
Mdc1	818.551	0.299884	0.272059
Tmem54	290.557	0.299458	0.259416
Gzmb	13.0839	0.299425	0.206194
Ahsg	47.0919	0.299419	0.378586
Stx12	3789.14	0.299418	0.0216718
Arhgap22	1177.57	0.299346	0.130176
Dusp28	108.828	0.299335	0.383358
Trim2	309.606	0.299178	0.247895
Fryl	1346.56	0.299173	0.119348
Adgrg1	10550.4	0.299127	0.0456037
Akr1b8	153.96	0.29904	0.350372
Cd300a	220.18	0.299023	0.297283
Mycl	187.432	0.298739	0.339809
Zfp78	151.08	0.298677	0.378751
Runx2	47.0628	0.29841	0.371258
Morn1	46.5839	0.298316	0.392144
Ccm2l	118.036	0.298265	0.37626
Trim63	28.5377	0.298037	0.396014
Gm3636	44.6877	0.297989	0.35085
Tmx4	1455.51	0.297945	0.113965
Cxcr1	8.02878	0.297933	NA
Csad	311.999	0.297924	0.297972
Amfr	3868.45	0.297872	0.0728072
Phldb2	4083.31	0.297831	0.0456006
Jazf1	860.582	0.297699	0.129923
Ptgs2	717.364	0.297508	0.224852
Gata4	682.899	0.297344	0.275429
Wipf3	607.411	0.297215	0.19714
Leprotl1	865.147	0.297164	0.102638
Ankrd50	3347.72	0.297115	0.0774447
Mea1	1259.31	0.297103	0.0821071
Gpat2	184.183	0.296761	0.371152
Vdr	55.895	0.296398	0.454877
Dhps	450.549	0.296161	0.243929
Dut	230.303	0.296132	0.351752
Nmb	142.207	0.296077	0.370362
Arhgef9	47.2308	0.295796	0.401577
Vamp2	1876.65	0.295729	0.20633
Coq2	1351.75	0.295624	0.098371
Islr2	584.118	0.295562	0.176407
Hnrnpd	2067.07	0.295513	0.0463254
Nrip1	3306.27	0.295384	0.064647
Marveld3	363.572	0.295349	0.274974
Atp1a2	192.434	0.295285	0.372513
Zbtb7c	149.056	0.295137	0.377154
A430105I19Rik	1218.09	0.29511	0.239839
Kdelr1	3729.74	0.295109	0.0436799
Pcdh19	314.156	0.295097	0.320538
Wdfy1	600.242	0.295054	0.371774
Ppp1r3f	1790.06	0.294652	0.138759
Syt11	455.011	0.294624	0.298989
Eif3h	4639.53	0.294387	0.052455
Rab30	335.738	0.294269	0.299751
Spp2	228.356	0.294129	0.313334
Ndufa3	827.01	0.294119	0.148147
Actg1	59591.1	0.293901	0.039036
Nemp2	71.5092	0.293863	0.421892
Gipc1	1448.26	0.293593	0.0762567
Cln3	1381.24	0.293586	0.174294
Drosha	1544.11	0.293573	0.0743552
Lrrc1	2053.26	0.293509	0.061379
Xlr	115.27	0.293499	0.423528
Fgfr4	147.581	0.293381	0.388884
Phf21a	897.302	0.293125	0.235395
Arhgef7	1920.55	0.293051	0.043945
Manba	1784.59	0.293032	0.0730075
Hist1h2be	38.0858	0.292976	0.393571
Utp23	332.032	0.292886	0.241387
Pycard	44.9105	0.292797	0.397392
Ubqln2	1490.4	0.292683	0.0750354
Tpbpa	221516	0.292607	0.419576
Bmp10	561.316	0.292496	0.181305
Lrrc56	131.67	0.292417	0.382915
Adam10	8403.84	0.292328	0.0240604
Il18rap	66.3083	0.292324	0.456221
Rhoc	4044.97	0.292299	0.0475958
Zswim6	236.695	0.292277	0.298989
Foxo4	22909.9	0.29209	0.130176
Elp4	171.514	0.291893	0.372818
Ldb1	1955.04	0.291866	0.0659789
Dock5	4880.31	0.29184	0.0925165
Coasy	517.594	0.291823	0.17057
Ptdss1	2331.91	0.291691	0.0652147
Vma21	1767.89	0.2914	0.0863469
Pigx	914.681	0.291373	0.110162
C2	656.554	0.291073	0.150354
Gfra4	59.4469	0.290486	0.436337
Prex1	3484.87	0.290318	0.0369298
Ccbe1	458.509	0.290201	0.286545
Clstn2	57.6969	0.290091	0.450733
Dapk1	4208.8	0.290056	0.043057
Daam1	4711.34	0.29004	0.0393177
Btg1	3348.34	0.289988	0.0947062
Foxd2	11.0356	0.2899	0.21853
Bnip3l	8030.87	0.289691	0.0541837
Sema3f	3280.68	0.289483	0.215605
Lmf1	312.988	0.289077	0.29675
Tmem25	13.1633	0.289012	0.328209
Cd46	24.9999	0.288994	0.327734
Zfp689	70.6388	0.288991	0.447668
Atf7	1806.98	0.288967	0.106196
Smim24	45.5131	0.288961	0.458814
Gprasp2	27.7996	0.28896	0.272885
Bhlhe40	3463.9	0.288823	0.0729731
Il1b	39.3151	0.288737	0.451865
Agl	1107.54	0.288476	0.163405
Mastl	81.3413	0.288362	0.428722
Mpdu1	1478.63	0.288306	0.110669
Ttc9	10.0666	0.287922	0.113691
Nuak1	670.269	0.287885	0.184749
Hr	307.443	0.287703	0.313469
Dhrs1	1331.65	0.287666	0.114186
Amn1	470.126	0.287536	0.234281
Bcap31	11451.5	0.287475	0.0449576
Phtf1	820.255	0.287055	0.148147
Ccdc40	28.5902	0.287029	0.361462
Usp27x	663.434	0.286984	0.199025
Tjp3	215.005	0.286806	0.37354
Ubr4	10477.2	0.286755	0.131595
Sp2	745.733	0.286701	0.125907
Dkc1	116.286	0.286546	0.392827
Klhl22	3465.35	0.286441	0.0647766
Ppp1r14b	1218.09	0.286344	0.121519
Dusp1	1200.83	0.286322	0.114186
Eif4b	8093.08	0.286249	0.0580194
Capn1	1447.52	0.286031	0.0995421
Sap30l	390.394	0.28599	0.224738
Parvb	1398.37	0.285899	0.126425
Fgr	34.1622	0.285839	0.399834
Adamts10	195.122	0.28567	0.421645
Acaa2	618.375	0.285601	0.228578
Arhgef6	31001	0.285448	0.0325348
Myl12a	18376.7	0.285242	0.0550993
Raet1d	30.847	0.284795	0.462078
Ptger3	310.429	0.284761	0.418326
Lhfpl2	485.567	0.284682	0.225891
Rfx8	22.0097	0.284629	0.294836
Mansc1	184.348	0.284609	0.37102
Gm3591	26.1291	0.284595	0.357852
Arhgap31	5260.27	0.284533	0.0685007
Letm2	172.205	0.284126	0.403204
Adra2b	8719.75	0.283901	0.0275026
Mmp8	24.496	0.283877	0.387732
Acot1	127.041	0.283739	0.432425
Cttnbp2nl	5337.6	0.283484	0.0447142
Gnaq	2092.2	0.283458	0.0560882
Pin1	586.402	0.283344	0.171712
Nrep	1223.89	0.283195	0.131595
Greb1	34.2343	0.283163	0.46894
Slc35a1	1196.97	0.283154	0.0939155
Anpep	696.835	0.283094	0.416739
Cntln	157.734	0.282768	0.447668
Ppp3r1	2427.54	0.282472	0.0627812
Id4	55.8669	0.282413	0.447101
Nudt14	119.923	0.282275	0.419053
Slc25a31	57.1917	0.281961	0.478329
Atad5	211.576	0.281951	0.371897
Ankrd2	27.5452	0.281708	0.401347
Actr3	8291.56	0.281657	0.041839
Prnd	17.7893	0.281577	0.438549
Gfpt1	4668.37	0.281526	0.110162
Atp2b4	1328.07	0.281507	0.109959
Ckap4	2702.17	0.281501	0.0655832
Rps27rt	4878.68	0.281449	0.450136
Bcl6b	70.1738	0.281304	0.455502
Cisd1	591.19	0.281235	0.194042
Dnah11	15.2181	0.280968	0.152886
Wbp2	3021.84	0.280945	0.0557252
Csf2rb	82.677	0.280829	0.454229
Gkap1	1024.28	0.280815	0.127439
Fam110a	241.44	0.280509	0.355132
Neo1	1724.32	0.280338	0.113542
Igsf9	581.92	0.28022	0.392706
Cadm1	343.419	0.280108	0.344275
Snai1	666.987	0.280049	0.170682
Chst14	642.477	0.279942	0.199197
Bach2	1035.66	0.279897	0.147196
Hn1	1210.72	0.279612	0.181473
Cers2	5230.58	0.27954	0.0475869
Camk1	869.283	0.279526	0.159423
Seh1l	2347.7	0.279501	0.0762567
Trex1	272.08	0.279377	0.316677
Proca1	98.0733	0.27936	0.442885
Pbx1	374.118	0.279105	0.255925
Cbx3	2103.23	0.279086	0.0658927
Nudt3	922.062	0.279074	0.144325
Grk1	19.0166	0.278816	0.282975
S100a16	502.786	0.278815	0.272186
Mfsd7b	1254.44	0.278792	0.11547
Cfl1	10197.4	0.278773	0.0568191
Hnrnpa1	4892.54	0.278731	0.0320356
Soat2	27.7945	0.27854	0.439459
Ttc8	278.582	0.27845	0.372818
Phka2	182.082	0.278421	0.414336
2410141K09Rik	247.457	0.278394	0.368314
Espl1	57.5057	0.278236	0.438549
Gucy1b3	620.188	0.278206	0.27766
5330417C22Rik	66.2626	0.278154	0.459274
Prrg4	2079.71	0.278035	0.119202
Xpa	118.293	0.27792	0.429313
Nt5c	149.402	0.277879	0.397392
Ing1	2061.94	0.27778	0.058015
Htra4	244.236	0.277768	0.345214
Mtmr6	3094.84	0.277733	0.0644103
Rsu1	1665.62	0.277583	0.0978591
Cox6b2	25.6711	0.277467	0.39282
Pafah1b3	483.704	0.277229	0.247895
Cep19	615.262	0.277018	0.186517
Atp7a	1383.24	0.277001	0.160398
Cdr2l	248.374	0.276895	0.321943
Obsl1	3885.26	0.276727	0.0516737
Gm12184	109.235	0.276653	0.449806
Oxr1	2480.51	0.276442	0.061251
Phf2	2959.2	0.276418	0.0679069
Twf2	677.539	0.276356	0.163405
Mydgf	2283.29	0.276237	0.0710647
Camk2b	28.734	0.275793	0.459274
Pdpk1	3647.86	0.275573	0.0862223
Sdc3	2622.89	0.275568	0.098371
Cabin1	1525.82	0.275563	0.198747
4933434E20Rik	1653.58	0.275419	0.0833608
Rhbdl2	32.7942	0.275318	0.361462
Pigh	995.595	0.274997	0.125623
P2ry14	21.4506	0.274957	0.416155
Tdg	1831.82	0.274908	0.0781082
Serpina1b	51.0535	0.274652	0.513891
9130019O22Rik	58.6928	0.274499	0.459141
Ampd3	85.0058	0.274489	0.455502
Plcg2	405.483	0.274465	0.275427
Higd2a	926.775	0.274141	0.173675
Nmt2	1796.43	0.274118	0.125529
Asprv1	40.3318	0.274066	0.382123
Fkbp14	575.562	0.274004	0.25457
Rnf167	3949.87	0.273974	0.0417168
Phldb1	3021.35	0.27378	0.107418
Uba52	2218.81	0.273737	0.136345
Srxn1	992.92	0.273513	0.163465
Rimbp2	6.92815	0.273439	NA
Galnt14	15.2537	0.273296	0.406949
Mbtps2	738.753	0.273254	0.229838
Igf2bp1	2438.15	0.273135	0.0908085
Fam49a	533.476	0.27305	0.229081
Apex2	179.904	0.273019	0.382256
Sun1	3100.78	0.272804	0.0743552
Elf4	513.879	0.272711	0.227235
Snx15	327.178	0.272669	0.34836
Zfp629	267.588	0.272601	0.406802
Csgalnact1	1223.66	0.272508	0.132507
Ccdc73	64.8796	0.272403	0.463246
Cbx4	768.423	0.27224	0.230263
G3bp2	2654.2	0.272101	0.0794918
Skida1	68.8002	0.272091	0.463544
Rbbp7	16891.9	0.271964	0.0232661
Rpl37a	5075.8	0.271425	0.12086
Gcsh	447.139	0.271343	0.267815
Itih2	25.1592	0.271141	0.480028
Cald1	14393	0.271	0.0397008
Slc35a5	1141.05	0.270855	0.211577
Lamc1	25980.1	0.270817	0.063218
Hells	132.454	0.270754	0.473943
Tubb2b	165.006	0.270633	0.422472
Dact1	168.522	0.270519	0.432727
Asap3	929.989	0.27044	0.387824
Sat1	2817.83	0.270254	0.0651627
Fnbp1	2249.78	0.270107	0.154754
Slc9a2	850.326	0.270097	0.235212
Anapc5	2447.9	0.269708	0.154861
Prl8a1	1064.89	0.269679	0.48564
H3f3a	4265.73	0.269678	0.0976272
Arhgap10	3104.99	0.269607	0.0799647
Slc4a1	195.227	0.269562	0.400433
Pcyt1b	32.5713	0.269367	0.44457
Trpm1	36.6958	0.269321	0.455482
Slc25a45	179.831	0.269299	0.422472
Psd4	3368.75	0.269184	0.0617813
Arrdc3	6857.01	0.269151	0.0987825
Rai14	3087.84	0.269128	0.0577394
Sh3bgrl2	4597.36	0.269026	0.0631357
Nuggc	74.4784	0.268965	0.490622
Map1s	395.283	0.268546	0.305503
Zfp687	1684.3	0.268343	0.143306
Pop1	178.176	0.268265	0.452597
Calm3	2393.25	0.268189	0.105328
Asah2	923.166	0.268041	0.209765
Bend3	761.312	0.26802	0.181473
Tbcc	445.145	0.268013	0.255726
Ptk2b	259.392	0.267655	0.392706
Tgfbr2	3984.69	0.267439	0.125527
Ogt	3405.27	0.267247	0.478141
Tpm4	19108.1	0.26717	0.0274577
Rela	1812.5	0.267007	0.099558
Echdc1	353.577	0.266934	0.288144
Ppp1r3g	222.267	0.26685	0.410368
Ergic1	3160.07	0.266708	0.0976272
Efhd2	1297.24	0.266672	0.16329
Otol1	13.7586	0.266635	0.178989
Tmx2	2930.66	0.266341	0.148632
Gltp	922.565	0.266111	0.22611
Arrb2	190.693	0.266053	0.428473
Fam171a2	42.4427	0.265976	0.452708
Ndufb11	1024.89	0.26563	0.150335
Pxn	6780.1	0.265605	0.0650707
Dpy19l1	776.192	0.265447	0.170033
Polr1e	179.203	0.265412	0.423424
Efs	1091.22	0.265331	0.235781
Capn9	9.10713	0.265301	NA
Fras1	59.4357	0.265152	0.441337
Filip1	130.999	0.265116	0.459141
Aida	1887.67	0.265052	0.142237
R3hdm4	1332.65	0.265009	0.140253
Zeb2	727.062	0.264974	0.243418
Psmg1	259.693	0.264973	0.352153
Zfp93	130.874	0.264897	0.478125
Thrb	71.1138	0.264873	0.500466
Abhd2	16526.7	0.264403	0.117288
Gm11808	10878.5	0.26409	0.140237
Jun	2270.17	0.263967	0.0929562
Lap3	681.279	0.263857	0.209818
Gpbp1l1	2162.48	0.263802	0.239197
Gpr108	1522.38	0.263755	0.117334
Dapk3	555.881	0.263655	0.218338
Prox1	35.0352	0.263653	0.513278
Klf16	699.169	0.263552	0.283753
Plac1	843.289	0.263455	0.183568
Rnf34	1333.85	0.263434	0.245526
Chst12	439.602	0.263131	0.284526
Fam134c	5117.01	0.262914	0.0634641
Tgfbi	460.922	0.262911	0.347845
Atmin	2509.96	0.262902	0.0658927
Map2k6	258.594	0.262857	0.454399
Dst	15492.6	0.262831	0.491694
Faxc	95.6657	0.262831	0.495547
Apoc2	57.6288	0.262625	0.520084
Fn1	138718	0.262443	0.187148
Rnf139	3177.51	0.262428	0.0953153
Arpc5	3653.26	0.262416	0.0581871
Cdkn2a	54.147	0.262176	0.508674
Gnptab	507.557	0.262107	0.271605
Hsp90ab1	35043.2	0.262079	0.0854061
Tnfrsf12a	560.497	0.262041	0.272059
Agpat5	1094.78	0.261953	0.168223
Sestd1	1192.5	0.261943	0.159459
Sf3b2	3240.09	0.261911	0.0656471
Pusl1	99.8951	0.261854	0.482307
Capns1	5155.96	0.261848	0.0929876
C1ra	410.583	0.26182	0.334314
Arl6	114.108	0.261805	0.461354
Bfsp1	30.174	0.261765	0.492968
Lrfn1	34.2097	0.261631	0.490667
Olfr1336	83.2848	0.261606	0.493718
Zfyve16	939.774	0.261123	0.198856
Nono	5088.43	0.261066	0.0650441
Usp25	2027.34	0.260858	0.103081
Fam131a	578.437	0.260837	0.240685
Creld1	648.688	0.260646	0.264727
Agt	74.9846	0.260631	0.52205
Mospd1	2048.82	0.260471	0.0906657
Serpinb9b	8649.21	0.260326	0.0540766
Dfna5	13.8993	0.260108	0.436179
Txlnb	59.1326	0.25995	0.51312
Hmox2	1212.98	0.25991	0.163834
Btbd3	2527.01	0.259909	0.0865839
Tm7sf2	38.7793	0.259802	0.450491
Garnl3	213.719	0.259768	0.445038
Timm8b	475.248	0.259676	0.284046
Timd2	399.74	0.259668	0.411085
Idh2	2947.26	0.259415	0.104749
Errfi1	3342.02	0.259406	0.138796
Srebf2	3000.18	0.259267	0.189133
Glg1	6437.76	0.259109	0.126425
Ly6c1	449.244	0.25908	0.402289
S100a7a	28.9173	0.258919	0.474334
Nipa2	2997.23	0.258803	0.0900181
Mtch1	3776.58	0.258613	0.167729
Foxn1	4.86385	0.258549	NA
Mmp2	675.633	0.258216	0.343898
Ube2r2	5615.16	0.258151	0.0587837
Arxes1	43.9907	0.258012	0.510506
Ppp1r14c	50.3323	0.257886	0.496907
Capn10	678.563	0.257584	0.22018
Srl	92.0715	0.257547	0.496743
Cfi	82.2217	0.257426	0.525758
Rnf128	13496.2	0.257406	0.0659442
Tmem106a	1776.48	0.257349	0.123636
Dhrs4	157.032	0.257116	0.44668
Mllt11	254.739	0.257073	0.454134
Zmym3	501.129	0.257023	0.315331
Tuba8	85.2042	0.256874	0.518126
Csnk1e	4665.57	0.256717	0.0906301
Cryzl1	821.889	0.256678	0.19714
Adam19	14379.3	0.256676	0.0933373
Slc12a6	1066.26	0.256604	0.208162
Arhgef25	977.838	0.256571	0.342255
Zc4h2	54.5416	0.256526	0.510506
Pcmtd1	1167.64	0.256455	0.188363
Fn3krp	156.003	0.256443	0.451788
Fcna	30.968	0.256189	0.538665
RP24-219P17.7	150.733	0.256155	0.46901
Osbp2	853.582	0.256112	0.280693
Rhox1	41.5022	0.25603	0.515076
Hook2	442.96	0.255896	0.312582
Erf	370.815	0.255893	0.370362
Prr13	2850.87	0.255636	0.105803
Dmrtb1	22.7354	0.255609	0.411379
Ptk2	4175.9	0.255559	0.0709771
Cyp1b1	78.8433	0.255532	0.510338
Bhlhb9	425.183	0.255513	0.302521
Dpysl5	32.4911	0.255113	0.50644
Rimklb	101.387	0.25502	0.512539
Grn	6853.27	0.254929	0.227086
Strbp	780.229	0.254653	0.236733
Mrpl23	261.059	0.254608	0.45684
Mcub	27.317	0.254561	0.476633
Arf1	9979.27	0.254511	0.0619985
Carhsp1	2891.82	0.25433	0.0892009
Rpl35	4622.82	0.25416	0.156111
Spata33	22.5897	0.254034	0.428722
Pold1	261.186	0.253985	0.476039
Set	2760.25	0.253776	0.0925381
Wnt9a	222.188	0.253774	0.421123
Igsf8	1060.31	0.253609	0.404162
Chp1	6414.86	0.253536	0.152886
Hapln4	79.8367	0.253535	0.500748
Snurf	8.78457	0.25347	NA
Afap1	3979.71	0.252988	0.128047
Plekhd1	257.127	0.252887	0.431182
A930017K11Rik	189.824	0.252878	0.483237
Tex13b	87.6891	0.252556	0.51682
Alpk1	79.914	0.252452	0.492968
Rab39b	8.03486	0.252281	NA
Prc1	183.043	0.252177	0.462755
Gna13	3475.93	0.252033	0.0929562
Lbr	946.58	0.251957	0.272885
Casp3	199.205	0.251733	0.425485
Cd1d1	53.139	0.251646	0.489117
Ctf1	144.663	0.251642	0.491694
Gemin2	224.6	0.251573	0.45184
[truncated: 20,130 more rows]

## Sheet: M2KO vs WT E18.5
GeneSymbol	mean expression	log2FC	padj
Sult1e1	418.97	1.26497	8.62477e-13
Plac8	4382.63	1.22878	8.01188e-19
Cyp46a1	127.948	1.22312	9.29179e-08
Kcnj5	318.223	1.18937	3.71144e-08
Pou2f3	1231.51	1.1524	3.91036e-15
Trpv2	3893.74	1.10868	5.2886e-18
Spn	761.587	1.07769	1.19449e-11
Disp2	1347.16	1.07054	7.37734e-13
Prl2c3	42819.3	1.05386	2.76399e-14
Esrrb	250.925	1.04955	4.89762e-07
Cyp17a1	3914.19	1.04115	2.25582e-16
Aldh1a3	506.323	0.956479	3.4888e-05
Prom1	2239.61	0.944022	1.10271e-10
Bmp1	8013.81	0.900921	1.72367e-16
Prl7c1	165.691	0.896563	0.000685907
Adgrg3	2013.14	0.870065	1.28255e-09
Drd4	102.751	0.867681	0.000776267
Lamb3	452.72	0.843091	2.40639e-05
Rarres2	12516.7	0.840942	7.76249e-10
Apln	328.718	0.835129	9.2253e-05
Scn9a	264.467	0.823838	0.000938803
Kcnc4	301.889	0.819042	0.000368065
Gsg1l	77.5025	0.81754	0.000734919
Pla2g4e	149.222	0.809429	0.00200044
Fthl17a	5580.02	0.796657	4.54791e-08
D930048N14Rik	157.096	0.791594	0.00404456
Prl7a1	1388.77	0.784638	1.69915e-07
Slc38a3	419.307	0.768092	0.00159393
Ccdc85c	103.389	0.764365	0.0100872
Frmd5	131.682	0.763304	0.00919349
Unc5a	394.066	0.763161	0.000690044
Lcp1	4095.74	0.759746	2.50091e-08
Tmem179	47.3854	0.75628	0.00881293
Hunk	958.827	0.754525	2.22906e-05
Tmod1	147.209	0.74702	0.0094688
Ppp2r2c	2491.03	0.736712	4.54791e-08
Slc22a17	164.452	0.72968	0.0100872
Prtg	239.529	0.728062	0.00259044
Dagla	69.4345	0.71879	0.0243228
Jaml	201.628	0.717557	0.0227162
Tmc5	972.952	0.715829	0.000690044
Csdc2	128.616	0.712318	0.0190778
C2cd4c	45.2876	0.712207	0.02593
Fam184a	90.6604	0.70638	0.0240587
Slc6a2	7951.08	0.70236	3.56975e-09
Kcnd1	75.4572	0.701166	0.0317449
Sept6	487.785	0.68803	0.00259044
Espn	57.7109	0.686966	0.0377851
Prl2c5	31210.6	0.683209	1.16083e-07
Duox1	31.1333	0.668405	0.028988
Cd44	542.11	0.667561	0.00445059
Prl2c2	16092.1	0.666766	2.96992e-08
Sh2b2	487.437	0.664361	0.00669782
Acp5	567.936	0.661229	0.00560726
Tmem266	57.3083	0.654779	0.0287134
Rab27b	102.165	0.65359	0.0458531
Syt7	164.748	0.653271	0.0263245
Sall4	214.22	0.653234	0.0317372
Cdhr5	525.204	0.652947	0.00155006
Cdh23	1301.58	0.649061	0.000132949
Gm8159	53.3786	0.648442	0.0174404
Ubr4	10477.2	0.644908	0.000142407
Clec1b	63.1682	0.643407	0.0345341
Zfp691	142.449	0.642297	0.0506728
Ccrl2	774.729	0.642062	0.000852058
Prune2	299.871	0.638712	0.0404634
6030419C18Rik	45.8809	0.636887	0.0379711
Tmem132e	247.595	0.636287	0.0316102
Etv5	787.37	0.630565	0.00200044
Cd200	548.681	0.629533	0.00560804
Dpysl3	445.028	0.62532	0.00544168
Ift172	456.569	0.62501	0.0110147
Ceacam1	996.74	0.621184	0.0071327
Lbhd1	110.417	0.620076	0.0618587
Meis2	916.882	0.618089	0.00238241
Fam129a	4264.92	0.617157	7.80442e-07
Ptger4	138.395	0.615912	0.0574588
Ramp1	165.4	0.614347	0.0662873
Slc25a48	466.535	0.613705	0.0278817
Prss35	373.492	0.607857	0.0326167
Syt13	227.725	0.60765	0.0385516
Brca2	112.883	0.607112	0.0843113
D430019H16Rik	88.1814	0.60679	0.095343
Ntn1	1270.24	0.606025	0.000690044
Nppb	156.013	0.604287	0.0603845
Xrcc3	89.7661	0.603566	0.104043
Ercc1	804.841	0.599182	0.0230183
Zfp57	65.217	0.597553	0.144684
Kcnv2	242.039	0.59709	0.0730038
Ednrb	1306.99	0.596329	0.000980308
Gabre	54.5511	0.593778	0.119714
Alpk1	79.914	0.589908	0.144684
Socs3	892.707	0.588654	0.00045951
C1s1	1007.07	0.587838	0.0260361
Mdk	461.909	0.587372	0.01066
Procr	6269.73	0.584991	8.68292e-06
5430416O09Rik	96.1584	0.583227	0.127601
Zyx	4443.97	0.582934	1.74987e-05
Zmat4	128.954	0.575462	0.0999664
Aifm3	575.422	0.575366	0.0298427
Pdlim7	1340.5	0.572257	0.000417598
Gja1	1136.93	0.567392	0.00338455
Mcf2l	1597.72	0.566823	0.000237031
Slc14a1	688.291	0.563733	0.0458531
Pla2g4d	111.678	0.563727	0.0603845
Gm28729	149.758	0.560045	0.119993
Sprr2a2	81.7409	0.559806	0.248475
Hhip	139.027	0.558435	0.19156
Lrrc38	105.662	0.557892	0.161611
Slc30a3	225.266	0.553091	0.153998
Micalcl	33.4741	0.552202	0.15642
Nmb	142.207	0.552097	0.142963
Hrk	540.582	0.550026	0.0525082
Chchd10	738.828	0.548779	0.0130028
Samd14	123.749	0.548703	0.138721
Il2rg	2533.78	0.546825	0.000223819
Cacnb3	261.668	0.544984	0.151975
Rasal1	821.134	0.543997	0.0730038
Hic1	448.115	0.5429	0.0222459
Vsig10	603.979	0.54177	0.00924582
Ctc1	516.066	0.538646	0.039057
BC037034	361.19	0.538494	0.0937359
Rgs5	2962.54	0.538312	0.00126634
Ppcdc	629.088	0.535881	0.0527104
Prss12	482.68	0.533277	0.0716044
Ces1a	53.9139	0.532695	0.0963002
Scara5	686.013	0.531392	0.00684489
Vsig2	227.321	0.529747	0.178276
Pak1	261.112	0.528518	0.128566
Rad51c	63.63	0.527417	0.229146
Mapk8ip3	2098.36	0.527354	0.0419889
Crebzf	495.706	0.527183	0.0951321
Syt8	471.417	0.52181	0.076759
Jak3	364.652	0.521642	0.0951321
Pfkp	2372.46	0.521092	0.0100872
Serpinb9d	979.637	0.520249	0.0117863
Tspan2	606.979	0.519488	0.0352949
Sowahd	61.6065	0.518456	0.155803
Tspan13	381.454	0.518393	0.0525082
Lum	828.352	0.516506	0.0916771
Fgfr3	128.18	0.515169	0.238355
Kmt2d	2666.86	0.514319	0.0484749
Cmklr1	374.988	0.51347	0.0730038
Nrg4	127.183	0.513353	0.193407
Mllt6	973.022	0.512835	0.0247439
Lpcat4	209.368	0.51119	0.127601
Robo2	124.751	0.509197	0.249606
Tcf4	1536.46	0.50898	0.00213712
Dbpht2	85.296	0.508937	0.215684
Gcnt2	2252.03	0.508055	0.0018937
Fam65b	474.238	0.506887	0.0458531
Dppa1	35.7378	0.505621	0.246468
H2-Q7	222.488	0.503838	0.19324
Tppp3	205.36	0.502323	0.15642
Serpinb9c	2268.43	0.502284	0.0275809
Telo2	205.437	0.501148	0.169596
Prl2c1	438.72	0.500862	0.047869
Six5	150.288	0.492574	0.229812
Mtmr11	71.6808	0.491918	0.267883
Ints6l	238.716	0.490157	0.268634
Celsr2	56.2697	0.489899	0.261539
Asprv1	40.3318	0.48962	0.250173
Elavl4	306.912	0.487648	0.137986
Hapln3	96.2717	0.486562	0.254462
1500009L16Rik	115.741	0.486054	0.24871
Dll4	593.485	0.484732	0.0419889
Palm	939.1	0.48434	0.021953
Gna14	156.371	0.482149	0.212849
4430402I18Rik	21.1966	0.482049	0.196852
Rtel1	214.037	0.48182	0.301838
Tspyl4	64.2203	0.481782	0.304056
Wscd2	476.504	0.481708	0.0463167
Cdx2	153.743	0.481222	0.238796
Adamts3	42.1659	0.481096	0.0979118
Nsmf	234.05	0.477796	0.301838
Stoml1	551.314	0.477535	0.0797348
Hnf4a	151.877	0.477047	0.294218
Iqcc	143.938	0.47685	0.254075
Arhgap9	504.551	0.475306	0.095343
Dtx3	562.459	0.475191	0.229146
Tnfaip8l1	565.207	0.474617	0.0814309
Dkc1	116.286	0.474108	0.269758
Prl4a1	514.957	0.47397	0.128893
Ctxn1	77.5458	0.473392	0.320383
Pmm1	897.52	0.472822	0.076759
Lrrc4	54.8014	0.47093	0.268793
Hrct1	426.099	0.47083	0.0916355
St3gal4	2126.15	0.470783	0.00459166
Ak8	190.618	0.470597	0.231792
Coro7	424.922	0.47016	0.187427
Slc4a3	264.434	0.469616	0.320383
Tmed1	291.042	0.46663	0.139259
Ifitm1	232.586	0.466608	0.250173
Dnm3	31.7332	0.466423	0.277836
Mmp11	953.089	0.466329	0.02593
Fgd1	760.178	0.465912	0.0384138
Nupr1	257.269	0.465457	0.174228
Rbm12b1	168.421	0.465415	0.274344
Rap1gap2	87.8848	0.462531	0.341352
Zmat1	1195.92	0.461937	0.0769314
Grk1	19.0166	0.46103	0.236545
Socs2	544.859	0.460299	0.0716044
Usp35	158.747	0.45984	0.316251
Olfr78	72.1196	0.459558	0.421304
Bcr	2757.68	0.458767	0.00228744
Tmem51	333.249	0.457666	0.127601
Abca12	167.277	0.456995	0.290381
Nnat	310.188	0.455323	0.2983
Golm1	5598.33	0.454892	0.00465037
Ptprcap	32.0873	0.454767	0.250393
Cmya5	26.0976	0.454521	0.297617
Dcn	1546.01	0.453577	0.102981
Atf5	484.891	0.452743	0.164309
Trim55	32.5647	0.451652	0.198964
Dnase1l2	28.1474	0.451512	0.25609
Ncam1	326.174	0.451166	0.255984
E030030I06Rik	97.5867	0.451106	0.361022
Plxnd1	2237.86	0.450949	0.039057
Il2rb	1093.81	0.450687	0.0756727
Sept11	3408.75	0.449485	0.00142774
Ntrk2	71.8208	0.448663	0.209655
Krt5	17.5045	0.448569	0.15642
Ces1d	31.89	0.448186	0.461078
Mast3	263.27	0.447922	0.249606
Arg2	45.1971	0.447572	0.320383
Cd47	2197.49	0.447018	0.00441299
Cd24a	750.044	0.446408	0.0843113
Scpep1	3260.95	0.445358	0.0507212
Ccl27a	372.391	0.444468	0.311807
Clca3a1	332.9	0.44343	0.218238
Gm12185	16.7481	0.442408	0.198823
Gpihbp1	441.588	0.442354	0.246468
Zfp248	123.163	0.439051	0.339278
Eomes	33.6839	0.435894	0.257014
Baiap2l2	34.7637	0.435819	0.319017
Lmo2	84.2866	0.434908	0.385629
Ccm2l	118.036	0.434741	0.374941
Acta1	68.8731	0.434114	0.451879
Ucp3	207.954	0.434022	0.283983
Npy	28.9652	0.433914	0.219254
Selenom	916.77	0.433403	0.0623344
BC100530	25.6118	0.433359	0.382582
1110065P20Rik	253.828	0.433183	0.229812
Sbf1	1570.22	0.432523	0.156426
C3ar1	308.755	0.432074	0.254462
Slc6a12	937.93	0.431832	0.243822
Nt5c	149.402	0.430222	0.337749
Lime1	42.4281	0.429865	0.45812
Syne1	998.838	0.427677	0.149949
Dhps	450.549	0.427491	0.19198
Prag1	699.18	0.426746	0.115117
Ampd3	85.0058	0.42648	0.437768
Fhl2	2277.72	0.426042	0.0527104
Ogfrl1	273.048	0.425976	0.237958
Pnpla7	221.77	0.425269	0.361378
Gm9843	7301.9	0.42507	0.0148516
Rpl22	2438.41	0.423808	0.0338098
Scarf2	526.161	0.42362	0.148936
Epha7	58.0696	0.423607	0.431478
Abcc5	681.398	0.422644	0.301838
Lrrk1	248.683	0.42188	0.297366
Mphosph9	179.971	0.421009	0.403853
Acox2	90.7673	0.420351	0.422264
Col12a1	1289.68	0.418063	0.0488019
Lix1	68.9278	0.417748	0.367276
Adora2b	136.754	0.41747	0.368697
Wdr35	439.515	0.416448	0.199055
Gprasp2	27.7996	0.416324	0.305418
Abracl	1004.05	0.416255	0.0719987
Rassf1	966.084	0.416196	0.105797
Trpv6	1298.12	0.415578	0.234422
Itgb3	8466.38	0.415492	0.00459166
Hnf1b	384.492	0.414063	0.193407
Pam	1994.77	0.413488	0.0194207
Wdr18	880.453	0.413433	0.0724548
Rhpn1	81.1889	0.413432	0.460043
Nlrc5	72.9722	0.412068	0.421304
Nrgn	81.4399	0.411968	0.460043
Cdh26	43.3173	0.411058	0.496818
Plod1	6106	0.410694	0.0963626
Rassf2	140.697	0.410257	0.378929
Dhrs9	1210.04	0.409684	0.130688
Krt16	22.6659	0.409674	0.457401
Inha	72.7566	0.409248	0.473859
Pxdc1	1101.68	0.409185	0.0876618
Slc25a21	58.1985	0.408736	0.459965
Dzip1l	140.979	0.408678	0.421197
Lama5	8363.62	0.408323	0.0287134
Plekhg4	54.5245	0.408266	0.380273
Fbxl21	51.0228	0.407824	0.459965
Efnb3	31.0265	0.405948	0.470584
Tnk1	103.131	0.405584	0.460043
Hkdc1	309.795	0.405432	0.305239
1810032O08Rik	79.105	0.404777	0.502742
Trim29	36.0607	0.404254	0.391882
Tmtc2	55.5403	0.404057	0.492935
Rap1gap	1000.3	0.403425	0.461515
Srrt	927.848	0.402732	0.242166
Gfpt2	185.853	0.401448	0.36872
Htra4	244.236	0.4011	0.319017
Ifngr2	542.868	0.400708	0.170773
Elf4	513.879	0.400264	0.151975
Kcnj8	101.931	0.400126	0.490144
Arhgap33	32.8362	0.399136	0.316251
Adcy7	7388.75	0.399078	0.0317449
Calml4	85.8603	0.398765	0.493095
D2Bwg1423e	81.4878	0.398426	0.493095
Shc2	23.07	0.398228	0.250173
Dnase1l3	1625.53	0.398004	0.274925
Gm3636	44.6877	0.397972	0.453768
Usp2	845.204	0.397813	0.199861
Exoc1	861.858	0.397762	0.197023
Kcnq1	71.2481	0.397614	0.446502
Epc1	778.954	0.397286	0.0876618
Hpcal4	45.3134	0.396883	0.458586
Brsk1	53.614	0.396546	0.473859
Syne4	31.6405	0.3955	0.436242
Stox1	96.5116	0.395484	0.493095
Hist3h2a	209.354	0.39541	0.354061
Vstm4	3185.26	0.394991	0.00909965
Prkab2	530.687	0.394965	0.243384
Myadm	8101.47	0.39428	0.00292455
Serpinb9g	4932.35	0.3938	0.0533186
Sct	12859.5	0.392703	0.0268473
Zfp414	304.039	0.391983	0.420973
Cish	350.735	0.391845	0.300175
Samd13	83.1593	0.391476	0.504699
Ermap	123.739	0.391446	0.460043
Gtf2i	1074.29	0.391071	0.160407
Cers6	4431.94	0.39102	0.0260361
Cux2	26.4831	0.389624	0.418875
Zswim7	245.467	0.389594	0.333538
Clec2d	261.883	0.389588	0.477128
Cd209c	86.0579	0.389553	0.533778
Syt11	455.011	0.389392	0.348484
Clstn1	2408.25	0.389219	0.0190778
Amt	410.477	0.388432	0.301838
Dlg4	180.709	0.388003	0.45427
Fgd6	3199.75	0.387743	0.117736
Vwa7	34.2592	0.387679	0.443671
Wdr66	51.7252	0.387249	0.487726
Ltbp4	552.189	0.386915	0.269758
Misp	155.286	0.386072	0.477128
Dpf1	27.8079	0.385657	0.376346
Tmem54	290.557	0.385569	0.312611
Gm2916	400.35	0.38488	0.229812
Slc12a2	1329.33	0.384832	0.0430477
B4galnt3	102.489	0.384314	0.477301
Ap1g2	174.405	0.383922	0.470584
AI413582	372.433	0.382882	0.302383
Kctd15	848.621	0.382723	0.285423
Ypel1	214.627	0.382377	0.470697
Mal	333.306	0.382231	0.358638
Fst	450.816	0.38157	0.275495
Cox7a1	171.81	0.381461	0.424901
Krt6b	8.91475	0.381429	NA
Rpl31	8742.74	0.381378	0.155803
Ptprd	108.852	0.38075	0.537043
Sec61a2	879.171	0.380616	0.249606
Vgf	79.4188	0.380501	0.515778
Ldb2	305.704	0.380203	0.359426
Akr1b8	153.96	0.380067	0.466068
Hmgn5	1386.67	0.380013	0.0872929
Pqlc3	85.8878	0.379682	0.506942
Rai14	3087.84	0.379426	0.0174404
Speg	240.661	0.37917	0.503517
Anpep	696.835	0.37897	0.533102
Pbp2	36.0071	0.378885	0.514362
Slc25a45	179.831	0.37853	0.4701
Vstm5	80.1115	0.378071	0.501725
Gm12184	109.235	0.378035	0.540314
Zfp629	267.588	0.377927	0.459965
Ctla2a	3497.91	0.377885	0.524893
Lrrc51	123.403	0.377742	0.501622
Dgkz	1289.14	0.377289	0.0827346
Nenf	730.821	0.377197	0.233059
Spink2	28.8601	0.377192	0.318584
Itga2b	64.7094	0.376871	0.58468
Ift80	160.478	0.376788	0.461515
Echdc2	586.361	0.376542	0.372237
Rpl39	2374.96	0.376099	0.0963626
Gmds	676.251	0.376073	0.173053
Ggnbp1	25.7115	0.375316	0.311807
Plet1	10603.3	0.374806	0.00881293
Tle2	39.3139	0.373736	0.373656
Rpl23	10681.3	0.373276	0.0230095
1810043G02Rik	198.651	0.372219	0.42238
P2rx2	81.1887	0.371239	0.590744
Zfp850	74.8949	0.370932	0.589639
Rps24	10893.8	0.370568	0.0402553
Lrrc56	131.67	0.370075	0.519174
Ankrd37	95.0662	0.370066	0.539299
Pde1b	153.975	0.369442	0.525257
Hmga1	1126.62	0.369292	0.0916355
Tmem98	210.011	0.369052	0.470584
Pgc	2665.04	0.368975	0.571937
Tcf7	203.992	0.368929	0.470584
Slc9a5	160.345	0.368739	0.575606
Gpx2	56.7796	0.368191	0.536724
Atg16l2	350.974	0.368043	0.353014
Taf9b	426.107	0.367829	0.267883
Arhgap45	291.528	0.367815	0.460043
Tagap1	387.151	0.36736	0.520597
Hey1	238.656	0.367065	0.445479
Idi1	227.145	0.36692	0.433555
Sgsm1	370.219	0.366767	0.339514
Rsc1a1	415.989	0.365907	0.295304
Ctnnbip1	1627.65	0.365393	0.187961
Prl7d1	55639.5	0.365387	0.0385516
Adgrf4	46.2331	0.365023	0.458968
Rps15	7505.93	0.364765	0.0404634
Fam118a	440.385	0.364546	0.396121
Lrrk2	173.414	0.364495	0.562157
S100a6	3899.4	0.364304	0.0818987
Stard13	1406.28	0.364082	0.0889968
Sfrp2	23.8832	0.36404	0.394497
Rpl17	10466.4	0.363498	0.039057
Mkrn2os	29.8705	0.363419	0.59224
Isx	57.414	0.363079	0.603935
Fgfr1	4830.65	0.362994	0.562157
Cxcr4	76.0195	0.362954	0.543635
Axin2	235.894	0.362834	0.468423
N4bp3	227.733	0.362746	0.446352
Rps10	6889.79	0.362671	0.0598613
Piezo2	414.477	0.362412	0.445275
Dnm1	78.867	0.362124	0.603724
Slc25a14	130.22	0.36173	0.531389
Cpe	301.329	0.361712	0.524069
Rps3a1	7335.43	0.361694	0.554121
Ahnak	29301	0.361244	0.58468
Slc26a6	72.96	0.360609	0.599495
Gm10251	139.342	0.359792	0.49562
Arhgap21	4437.08	0.359686	0.0942228
Mboat1	145.925	0.359504	0.514915
Nyx	51.0806	0.359464	0.605351
Pth1r	1850.1	0.359075	0.118524
Duoxa1	22.6238	0.358825	0.399145
Acbd4	610.029	0.358714	0.445652
Rps18	8573.53	0.358297	0.0533186
Csf3r	125.486	0.357852	0.576098
Pak6	308.817	0.357629	0.374941
Dcbld1	245.287	0.357045	0.486938
Epop	1493.04	0.357007	0.128566
Serpina3n	96.8476	0.356941	0.316295
Msln	90.4893	0.356914	0.619483
Pllp	54.2574	0.356683	0.571311
Arhgef2	1998.69	0.35587	0.0878317
Ctla2b	347.795	0.35574	0.470584
Prkab1	1004.45	0.355612	0.137986
Cyfip2	412.574	0.355138	0.458586
Dvl1	989.346	0.354675	0.32629
Fer1l6	31.5319	0.354668	0.566993
Slc18a2	722.051	0.354494	0.378929
Asz1	36.4311	0.353438	0.591835
Rom1	257.411	0.353305	0.445479
Grem2	384.863	0.353274	0.502226
Ada	2023.42	0.353066	0.389394
Fam110b	426.069	0.352966	0.456656
Dtnb	401.26	0.352929	0.345392
Limk1	1284.69	0.352866	0.189166
Gm2000	281.818	0.352428	0.510735
Epcam	1528.42	0.352269	0.105352
Cma1	52.373	0.352214	0.562157
Tmc4	2663.28	0.351931	0.0541028
Robo1	432.578	0.351369	0.416789
Stn1	548.409	0.351296	0.503517
Tpt1	31643.1	0.350348	0.0730038
Susd3	657.326	0.350277	0.316251
B3galt5	488.03	0.349621	0.511349
Wdfy1	600.242	0.349619	0.575227
Slc23a1	36.7569	0.3496	0.566993
B9d1	91.9441	0.348445	0.605645
Ccdc40	28.5902	0.348213	0.537489
Gm10339	177.231	0.348018	0.562157
Ccdc62	70.3409	0.347536	0.64444
Galk1	1094.52	0.347508	0.143777
Pros1	3361.71	0.347359	0.237958
Rfc5	218.755	0.34695	0.536724
Zdhhc24	379.564	0.346919	0.365218
Capg	944.145	0.346197	0.305418
Tnxb	26.2285	0.346062	0.592053
Mrps11	236.012	0.345791	0.470584
Chtf18	61.7876	0.345278	0.637606
Rhbdl2	32.7942	0.344978	0.529173
Trpc5os	122.862	0.34452	0.618306
Ksr1	488.257	0.344131	0.505571
1810037I17Rik	1614.72	0.343398	0.127601
Rpl18a	9738.37	0.343054	0.128893
Jmjd1c	3137.67	0.342934	0.29029
Sele	1143.37	0.342812	0.237145
Pamr1	109.54	0.342775	0.625368
Runx2	47.0628	0.342485	0.599116
Tchh	131.998	0.341962	0.625368
Gm2026	113.407	0.34148	0.627771
Pla2g4b	7.88765	0.340889	NA
Rgs16	193.079	0.340696	0.540935
Kif5c	1014.05	0.340673	0.228077
Rpl41	7283.4	0.339199	0.126899
Kctd17	1002.07	0.338318	0.316295
Ap4m1	601.325	0.338132	0.354083
Fam131b	25.0731	0.33813	0.460043
Rogdi	595.958	0.337952	0.438872
Mapkbp1	1978.94	0.33779	0.155107
Sema4g	985.076	0.337477	0.41247
Nr1i2	17.1316	0.33662	0.490691
Rcan3	1121.04	0.336522	0.229812
Dnajc12	81.9795	0.336518	0.64484
Tmem256	224.339	0.336276	0.51243
Pde4d	376.869	0.336151	0.429329
Foxm1	142.77	0.336129	0.605388
Gstp1	517.197	0.335882	0.36345
Tiam2	112.155	0.335731	0.590501
Limd2	1907.57	0.335638	0.160293
Tmem107	388.693	0.335297	0.363016
Il17rb	435.68	0.335162	0.510721
Myo16	19.2973	0.334933	0.390393
Inpp5e	474.151	0.334857	0.43502
Mastl	81.3413	0.334721	0.64444
Gcfc2	100.977	0.33472	0.680305
Scnm1	453.734	0.334591	0.42238
Srf	1381.5	0.334535	0.166059
Cbx2	241.848	0.334368	0.519404
Ppp1r3c	254.081	0.334113	0.512335
Cdh24	502.092	0.333874	0.411748
Fgfr4	147.581	0.333798	0.618306
Tmem80	157.566	0.333133	0.594955
Kiss1r	88.8036	0.332954	0.632151
Mycn	82.0928	0.332343	0.618306
Asic2	32.7271	0.332195	0.699856
Dclk1	28.2233	0.332121	0.379163
Trpm4	192.641	0.331694	0.607283
2610524H06Rik	163.563	0.331446	0.605351
Reln	34.7307	0.331257	0.51908
Ppdpf	632.824	0.331198	0.306968
Mpzl2	474.772	0.330913	0.460043
Notch2	5560.37	0.33089	0.0379711
Olfm2	31.6825	0.330477	0.59584
Timm8b	475.248	0.330309	0.36345
Kif15	29.1943	0.330174	0.421304
F2	295.032	0.329635	0.519174
Sdc1	5105.25	0.329622	0.0769314
Rgl2	1716.74	0.329598	0.275443
Drp2	215.937	0.329311	0.639104
Ppbp	71.9564	0.329008	0.657103
Gpc2	141.385	0.328966	0.632151
Pyurf	82.4194	0.328843	0.663931
Acp7	228.372	0.328558	0.62815
Ier2	343.178	0.328555	0.465564
Trpm1	36.6958	0.328539	0.64444
Sphk1	126.39	0.328525	0.649816
Trpc3	80.2595	0.328459	0.665285
Rmnd1	512.994	0.328459	0.493624
Tnfrsf9	9389.72	0.3275	0.632151
Eef2k	2949.9	0.327491	0.187427
Plek2	34.0297	0.326953	0.638283
Cotl1	1710.29	0.326696	0.249606
Slc4a5	262.102	0.326554	0.642395
Mllt3	151.051	0.326552	0.639104
Timd2	399.74	0.326412	0.554773
Egr1	139.931	0.326004	0.623533
Slc25a37	586.913	0.325883	0.534479
F10	19.5719	0.325809	0.536724
Il1r1	1025.9	0.325678	0.223218
AA467197	56.9941	0.325458	0.58468
Coasy	517.594	0.32536	0.327829
Gabbr1	148.578	0.325198	0.657103
Ypel3	836.059	0.324634	0.348993
Arhgef25	977.838	0.324399	0.456363
Blvrb	638.238	0.32405	0.349019
Cd300lg	226.118	0.323986	0.637606
Bin1	400.699	0.323938	0.447546
Nr2f2	800.956	0.323792	0.390393
Gmip	762.652	0.323728	0.493095
Nkain4	70.9716	0.323283	0.676563
Fstl3	4559.94	0.322965	0.128111
Sema5b	87.0542	0.322948	0.525257
Gm12258	72.324	0.322888	0.685786
Sash3	123.035	0.322624	0.63846
Abca8a	53.8657	0.322598	0.651065
Dolk	928.855	0.322306	0.238355
Tecr	2306.28	0.322137	0.178842
Fam109a	697.621	0.322124	0.418748
Lpcat2	90.8095	0.321994	0.691987
Radil	83.6256	0.321962	0.670147
Zfp653	104.02	0.321531	0.663413
Clec12b	29.3507	0.321323	0.460043
Slc15a1	69.2688	0.321166	0.618306
Insig1	536.256	0.321093	0.422264
Fblim1	3341.26	0.320902	0.342075
Gm8797	51.7527	0.320425	0.670147
Unc13a	15.6417	0.320403	0.337749
4930427A07Rik	152.153	0.320291	0.649816
Top2a	234.983	0.319945	0.566254
Nek8	211.28	0.31961	0.620993
Ryr2	50.7954	0.319512	0.694035
Wdyhv1	615.409	0.319159	0.4128
Tlcd1	398.273	0.318976	0.51211
Adora2a	64.6311	0.318889	0.68214
Fcgr2b	48.2708	0.318529	0.691987
Kcnj15	399.551	0.318231	0.637606
Dst	15492.6	0.317929	0.691987
Dpysl2	224.468	0.317808	0.605351
9330151L19Rik	33.1193	0.317708	0.63794
Sema6a	1183.36	0.31767	0.306291
Nudt4	3082.38	0.317411	0.107748
Mif	482.069	0.317379	0.460328
Fbln1	5642.84	0.317297	0.66647
Frs3	190.055	0.316971	0.618306
Dusp11	2177.73	0.316712	0.237846
Rpl13a	9575.57	0.316699	0.15642
Zfp334	483.922	0.316577	0.390598
Use1	962.192	0.316577	0.229812
Nrbp2	400.911	0.316448	0.642395
Gm4767	25.9735	0.316138	0.525257
Grin2c	18.5657	0.315865	0.622163
Prl3d1	5543.42	0.315759	0.195947
Fzd2	65.9974	0.31547	0.730952
Naip5	43.2488	0.315434	0.667501
Cyb5a	3666.97	0.315009	0.110997
Spag1	287.43	0.314979	0.519042
Tram2	3731.49	0.31482	0.118524
Mif4gd	361.507	0.31481	0.493624
Apela	258.142	0.314633	0.535543
A430105I19Rik	1218.09	0.314453	0.479078
Slc4a8	788.472	0.314319	0.655905
Plec	8154.59	0.314181	0.696357
Zmym3	501.129	0.313742	0.458415
Dmgdh	412.39	0.313721	0.599116
Entpd1	5512.18	0.313223	0.0775229
Mlf1	28.5224	0.313182	0.656962
Gm21244	92.9345	0.31313	0.699856
Clcn2	432.152	0.312784	0.622163
Kifc2	83.197	0.312636	0.667253
Hps4	425.956	0.312626	0.524415
Dock9	6015.79	0.312025	0.185344
Sspo	18.9737	0.311997	0.02593
Adamts6	40.1911	0.311825	0.708442
Adamts10	195.122	0.311698	0.68279
Mapt	347.489	0.31155	0.502269
Smoc2	67.455	0.311371	0.729845
Gja4	1280.32	0.311289	0.254075
Nckap5l	443.889	0.311091	0.463586
Aqp8	5338.14	0.310848	0.460043
Nadsyn1	66.5474	0.310747	0.687479
Bhmt2	112.441	0.310691	0.685118
Slc2a9	78.7361	0.310638	0.723931
Phka2	182.082	0.310459	0.663413
Zfp523	288.882	0.31036	0.637606
Litaf	5241.68	0.310302	0.0974765
Rpl9	11072	0.309878	0.13344
Rpl14	6695.08	0.309179	0.158092
Dmpk	120.812	0.309141	0.690244
Lpl	2629.42	0.308958	0.422564
Stx1a	53.5586	0.30884	0.721023
C1qtnf6	2027.2	0.308514	0.379993
C5ar2	61.6744	0.308395	0.67439
Unkl	736.5	0.308238	0.36345
Mrps16	504.041	0.308066	0.393887
Ccdc68	1237.95	0.307799	0.278056
Ppm1m	466.772	0.307614	0.456363
Rgl3	30.2128	0.307407	0.589941
Xndc1	263.365	0.306937	0.627771
Ube2e3	2422.69	0.306922	0.12886
Foxf2	40.1482	0.306707	0.708442
Rps14	12418.8	0.306653	0.155197
Fkbp2	1200.67	0.306553	0.243822
Rps27	3384.01	0.306512	0.685786
Klc3	146.221	0.306475	0.675615
Rps17	5735.05	0.306227	0.219254
Id4	55.8669	0.305938	0.721702
Rpl26	10715.3	0.305912	0.219254
Mtrf1l	115.561	0.305626	0.708442
Tgfbi	460.922	0.30559	0.540935
Dusp6	1101.03	0.305381	0.229146
Trappc2l	706.633	0.305293	0.422041
Pde4dip	4100.5	0.304655	0.456363
4933415A04Rik	159.414	0.304355	0.685118
Psip1	2553.44	0.304338	0.254075
Sox9	185.253	0.30413	0.637963
Smyd2	1208.9	0.304038	0.297954
Ropn1l	74.861	0.303861	0.720636
Hsd3b2	194.07	0.303766	0.687479
Dmd	1210.86	0.303759	0.503517
Flna	5518.37	0.303555	0.318496
Ahsa2	362.829	0.303384	0.618306
Rps27a	9931.76	0.303341	0.194909
Zfp976	143.621	0.302932	0.694035
Glipr2	670.966	0.302834	0.434539
Trio	2268.19	0.302589	0.204537
Nos1	464.506	0.302441	0.470584
Dynlt1c	225.152	0.30205	0.665285
Chrnb1	259.121	0.301737	0.580634
Bst1	703.559	0.301697	0.413442
Dok5	47.5179	0.301657	0.695558
Cys1	76.6037	0.301418	0.764015
Fam160a2	1497.33	0.301402	0.305666
Tmem82	318.471	0.301381	0.53595
Ms4a10	40.7185	0.30128	0.716006
Rgs17	1974.57	0.300891	0.231437
Gripap1	491.005	0.300854	0.637606
Abcc2	61.9829	0.300803	0.764343
Nlgn2	174.374	0.300178	0.685118
Skida1	68.8002	0.300043	0.729174
Dusp28	108.828	0.299902	0.705222
Kcnk5	5550.07	0.299742	0.197009
Serpina10	42.6753	0.299622	0.723689
Zfp408	497.906	0.299442	0.579216
Hmg20b	468.379	0.298994	0.473859
Enho	597.302	0.298962	0.42238
Lsp1	568.178	0.298902	0.470584
Cd1d1	53.139	0.298898	0.709309
Sipa1	767.079	0.29888	0.371275
Crocc	132.682	0.298823	0.729174
Ak5	17.5472	0.298369	0.657506
Krt23	111.247	0.29819	0.716006
Hs3st1	2304.48	0.297945	0.196289
Rfx1	499.69	0.297777	0.455546
Rpl36	2041.69	0.297665	0.263347
Alox12	50.16	0.297069	0.745597
Gm2042	40.4786	0.297018	0.784421
Kctd6	1278.98	0.296505	0.363282
Tmem37	11110.9	0.296454	0.185344
R3hcc1	251.23	0.296421	0.599495
Sac3d1	223.856	0.296404	0.618306
Sgsm3	596.596	0.296272	0.557567
Irf2bp2	1050.63	0.29568	0.340275
Cirbp	590.602	0.295674	0.63794
Prkd1	69.2011	0.295583	0.756044
Rph3a	196.495	0.295442	0.731542
Arhgdib	741.36	0.29518	0.358638
Haus5	113.674	0.29479	0.735661
Tpbg	23.0287	0.294651	0.691993
Pold4	437.883	0.29465	0.471586
Triml1	233.039	0.294431	0.672958
Mgst2	49.8703	0.294228	0.765969
Tnni2	26.2227	0.294152	0.720636
Gramd2	742.481	0.294149	0.446352
Tmem265	77.808	0.294011	0.765969
Slc51a	22.1926	0.293546	0.729336
Dbndd2	341.881	0.2933	0.560072
Crispld2	208.577	0.293275	0.684828
St6galnac3	209.439	0.292948	0.731542
Filip1	130.999	0.292919	0.722278
Zswim6	236.695	0.292857	0.618306
Ppfia4	136.146	0.292758	0.744355
Spata21	26.5077	0.292503	0.39009
Rpl37	2592.6	0.292503	0.348242
Acrbp	44.1314	0.292443	0.68443
Baiap3	29.4684	0.291996	0.642395
Cdh3	8757.09	0.291922	0.195828
Cdca5	21.1633	0.291542	0.667253
Cmc1	161.963	0.291535	0.684024
Rad52	234.312	0.291146	0.694323
Zan	46.3206	0.290984	0.72157
Mgat4e	8.84819	0.290972	NA
Tmem208	1317.9	0.290877	0.334772
Siah2	242.771	0.290846	0.643249
Rpl35a	5386.08	0.290814	0.25609
Rpl39l	12.824	0.290669	NA
Vamp2	1876.65	0.290581	0.508304
Rab30	335.738	0.290504	0.627252
Cntrl	620.248	0.290418	0.675099
Rrbp1	16221	0.290102	0.16873
Cnnm3	886.948	0.29005	0.370095
Tpst1	325.298	0.289934	0.549221
Dalrd3	244.969	0.289917	0.694035
Glipr1	215.453	0.289526	0.657332
Zfp930	146.161	0.289484	0.729174
Fam69b	54.2323	0.289371	0.782174
Hirip3	107.894	0.289349	0.765175
Pirt	91.3645	0.289346	0.699856
Evl	313.294	0.289161	0.597232
Evc2	108.709	0.289155	0.773185
Zfp113	360.127	0.289114	0.610123
Mex3b	385.632	0.288933	0.592612
Rapgef3	932.313	0.28844	0.637606
Fam213a	318.824	0.288423	0.575227
Hmgb3	272.309	0.287993	0.676563
Mterf2	93.0292	0.287968	0.752793
Lsr	2175.48	0.287905	0.300393
Tcf23	41.3843	0.287891	0.772827
Rpl18	4813.23	0.287302	0.254075
Gpr137	432.841	0.287105	0.543203
1110051M20Rik	59.9548	0.287054	0.778013
Arrdc2	192.484	0.287021	0.724111
Frem2	504.257	0.286619	0.582766
Ccnl1	757.991	0.286619	0.628552
Prpf40b	301.822	0.286521	0.729174
Rpl28	3745.67	0.286456	0.311807
Htr2b	446.802	0.286365	0.765262
Mboat2	173.512	0.286298	0.67439
Kel	39.3042	0.28629	0.708442
Ctsf	1033.31	0.286211	0.500339
Erp29	3807.86	0.286149	0.229146
Gpr137c	81.5341	0.285808	0.720949
Sparc	65011.7	0.285408	0.127601
Izumo4	122.818	0.284978	0.756662
Pafah1b3	483.704	0.284387	0.528837
Mapk1ip1	170.201	0.284316	0.770618
Stc1	244.091	0.284012	0.632151
Ism1	122.487	0.283912	0.697383
Rpl19	12000.9	0.283851	0.204335
Pagr1a	31.3824	0.283598	0.244246
Otol1	13.7586	0.283577	0.4128
Myl3	57.7455	0.283515	0.7876
Igsf1	1469.49	0.283046	0.459965
Rps8	9403.22	0.282855	0.16873
Nt5e	5120.47	0.282821	0.119714
Ikbke	91.9504	0.282729	0.756542
Cyp4v3	191.014	0.282376	0.729845
Plpp5	1195.4	0.282166	0.564271
Lhx6	290.403	0.28184	0.607408
Naca	6161.65	0.281733	0.142137
Gzmg	233.979	0.281725	0.694035
Prl7b1	304.177	0.281645	0.697544
Ano2	39.8313	0.281579	0.747028
Rtl1	3074.4	0.281045	0.371275
Adam11	50.9727	0.280951	0.752793
Trib2	781.695	0.280671	0.410038
Rab24	854.316	0.28066	0.544499
Cldn34c1	50.6394	0.280472	0.781757
Fam89a	1068.69	0.280401	0.370095
Tcf7l2	501.716	0.280393	0.500339
Agrp	205.968	0.280106	0.729174
Khdc1c	314.141	0.279994	0.655783
Cyp1b1	78.8433	0.279972	0.785364
Gata6	319.282	0.279965	0.628023
Snca	314.434	0.279918	0.731542
Rfx8	22.0097	0.279909	0.622163
Krtcap3	308.033	0.279839	0.624801
Ccdc28b	248.53	0.279795	0.684024
Nudt3	922.062	0.279785	0.389394
Man2c1	514.394	0.279782	0.769378
Rassf7	1106.48	0.279576	0.334772
Ppib	9909.47	0.279364	0.250173
Gzmd	238.175	0.279146	0.708442
Kcp	95.9673	0.279117	0.789499
Zcwpw1	38.4437	0.279092	0.771335
Ifi30	754.796	0.279077	0.477301
Tbc1d16	1302	0.279051	0.363837
Aldh2	706.579	0.278623	0.543203
Btd	610.148	0.27862	0.442028
Rpl38	2619.32	0.278556	0.34025
Pkhd1l1	10.6078	0.278541	NA
Phf7	85.4212	0.27843	0.788081
Uba52	2218.81	0.278407	0.361495
8430408G22Rik	612.274	0.278346	0.487451
Gtpbp6	187.911	0.278271	0.742209
Ppp1r12c	1440	0.278157	0.506942
Sri	7160.51	0.278149	0.161314
Atpif1	1323.66	0.277826	0.367767
Setd4	113.604	0.277735	0.799444
Il1rl2	26.2709	0.277698	0.744355
Zfp462	571.411	0.277586	0.636837
Pbx1	374.118	0.277585	0.567396
Gbe1	288.229	0.277248	0.676563
A930033H14Rik	19.2311	0.277076	0.785381
Camk2n1	335.791	0.276878	0.618306
Cox6b2	25.6711	0.276841	0.720636
Eya4	90.9691	0.276799	0.784701
Arxes2	133.206	0.276797	0.744355
Car8	74.4834	0.276727	0.771253
Ergic3	2951.2	0.276311	0.206085
Adap1	473.957	0.276159	0.583984
Rps9	7079.43	0.276159	0.333836
Mks1	153.976	0.275804	0.775894
Rangrf	77.8075	0.27561	0.798307
Aplp1	379.55	0.275486	0.644415
Rad54l	79.1183	0.275324	0.800384
Rps13	5830.41	0.275212	0.305418
Arl16	262.551	0.275137	0.644415
Hoxd9	86.6115	0.275079	0.791778
Tnik	202.113	0.274625	0.720636
RP24-219P17.7	150.733	0.274396	0.756044
Dkk2	62.8067	0.274376	0.807683
Aprt	4284.85	0.274319	0.2983
Gm45871	166.033	0.274168	0.752793
Igfbp5	343.244	0.274166	0.657463
0610037L13Rik	623.542	0.274146	0.529173
Rgs12	611.299	0.274142	0.539229
Psg20	21.6763	0.273896	0.721023
Adtrp	1055.2	0.273886	0.373341
Cxcr2	3091.45	0.273717	0.254462
BC034090	674.724	0.273638	0.632151
Pdcl3	2109.92	0.27363	0.249752
4930539E08Rik	73.5426	0.273437	0.809514
Trim68	123.601	0.273425	0.800384
Thsd7b	13.5815	0.273365	0.559645
Ifi27l2b	45.8893	0.273353	0.775894
Ncmap	273.567	0.273334	0.76177
Xylt1	3114.13	0.272892	0.60624
Chdh	2340.1	0.272888	0.533778
Naa38	441.701	0.272821	0.583984
Rpl10	4830.66	0.272667	0.473859
Doxl2	18586.1	0.272335	0.7876
Pidd1	55.9434	0.272231	0.800384
Fasn	879.87	0.272183	0.539229
Maz	2050.22	0.271857	0.303677
Atp5j2	1401.54	0.27179	0.33624
Galns	6744.66	0.271725	0.249606
Islr	149.317	0.271479	0.771335
Nutf2	366.478	0.271292	0.628552
Gpbar1	16.1416	0.271254	0.544499
Gstt1	28.0967	0.271249	0.784599
Lss	533.182	0.27115	0.72061
Col27a1	141.031	0.271123	0.805692
Capn10	678.563	0.270832	0.46298
Gm3558	25.9827	0.270784	0.253416
Emc1	1314.49	0.270631	0.525965
Adam33	18.4387	0.270406	0.752241
Ss18l2	172.404	0.270364	0.732847
Rps23	5337.73	0.270327	0.303677
6430550D23Rik	11.3706	0.270214	NA
Shank3	378.818	0.270209	0.605351
Rassf4	496.142	0.270186	0.628552
Tssc4	404.452	0.270141	0.639335
Shf	157.251	0.269973	0.778995
Nxf1	2073.34	0.269216	0.331905
Nme5	86.4411	0.269216	0.808965
Dync2h1	483.18	0.269171	0.72157
Nsa2	2806.26	0.269131	0.249606
Rps11	6354.53	0.268974	0.373656
Cep83	606.353	0.268751	0.610048
Gjc1	489.171	0.268642	0.628023
Tpd52	3396.47	0.268582	0.191587
Atg9b	77.7447	0.268544	0.821696
Pgm1	759.081	0.268289	0.4701
Mmp2	675.633	0.268233	0.634002
Maml3	2800.77	0.268164	0.385199
Cpsf4l	78.2926	0.268011	0.812156
1810009A15Rik	384.202	0.267546	0.597232
Lhpp	140.901	0.267507	0.781757
Dpep1	57.2976	0.267398	0.819632
Fa2h	403.487	0.267354	0.764709
Tbcc	445.145	0.267309	0.566722
Pik3c2b	584.93	0.267148	0.58282
Mtbp	101.855	0.267114	0.793109
Wdr90	119.618	0.267034	0.805692
Tchp	262.241	0.266364	0.729174
Nfasc	12.9783	0.266248	NA
Tyw5	239.271	0.266235	0.763462
Gm15446	138.112	0.266044	0.817144
Mus81	365.229	0.265988	0.694035
Sugct	13.1739	0.265804	NA
Ankrd24	126.266	0.26574	0.805692
Rpl4	20161	0.265589	0.160407
Adgrg4	10.097	0.265579	NA
Psrc1	42.8952	0.265499	0.797688
Gcnt4	133.888	0.265454	0.770106
Kndc1	48.6337	0.265425	0.799971
Clasrp	348.3	0.26523	0.785364
Amn1	470.126	0.265097	0.606518
Plcd3	600	0.264886	0.529175
Phykpl	187.88	0.264706	0.764015
Itga2	420.068	0.264351	0.760307
Reep3	2973.59	0.26415	0.234424
Myl6	10828.3	0.264127	0.28529
Sez6l2	35.2894	0.263735	0.761114
Cdc25a	630.027	0.263677	0.535543
Pcdh12	3181.04	0.263422	0.244246
Krt13	7.40829	0.263176	NA
Rpl11	7383.01	0.263165	0.217816
Rpl12	179.635	0.263117	0.77972
Mkrn3	38.2934	0.262934	0.819738
Ptprs	291.208	0.262788	0.731542
Krt6a	53.3908	0.262777	0.297294
Fau	1294.1	0.262773	0.434539
Zfp763	56.3663	0.262718	0.815555
Rab13	352.564	0.262488	0.638283
Kif22	53.8695	0.262367	0.807685
Fkbp6	52.7083	0.262286	0.831436
Tdo2	16.903	0.262189	0.586768
Ppp5c	1785.59	0.262147	0.418875
Ift22	193.271	0.262146	0.778543
Ccdc30	20.0616	0.262048	0.731677
Cabin1	1525.82	0.261987	0.531189
Plau	589.427	0.261952	0.548012
Zfp692	54.1169	0.261905	0.812156
Pax5	21.7097	0.261892	0.731542
Boc	147.71	0.261853	0.775894
Vps13d	2077.65	0.261844	0.411748
Ccbe1	458.509	0.261483	0.684024
Apoa1	2632.6	0.261459	0.487726
Zfp276	493.062	0.26125	0.734148
Mmp24	40.5518	0.26124	0.809514
Gpc1	2673.76	0.261143	0.297033
Cyp2e1	9.90809	0.261069	NA
Cd68	1603.47	0.260827	0.800384
St6galnac6	136.612	0.260824	0.811583
Zfp40	102.515	0.260812	0.816009
Fam46b	689.78	0.260704	0.581096
Rnf123	336.393	0.260441	0.699856
Rasa3	599.316	0.260221	0.562414
Wtip	993.821	0.260155	0.459965
Ihh	55.6879	0.259999	0.837595
Cul7	5986.28	0.259996	0.305666
Rps4x	13776.8	0.259992	0.307874
Cyth2	1228.36	0.259963	0.348993
Eps8l1	275.678	0.259752	0.716006
Nudt17	69.0213	0.259501	0.82822
Rpl21	9584.3	0.259499	0.297366
Mrpl53	348.067	0.259468	0.665285
Aasdh	179.022	0.259381	0.809514
Wfdc2	61.249	0.259187	0.816309
Rps6kb2	623.43	0.259135	0.589941
Cstf3	519.481	0.259087	0.675751
Ccdc9	754.182	0.25904	0.627771
Pih1d1	308.563	0.258498	0.675751
Cpvl	7.97619	0.258415	NA
Gsg2	17.612	0.2584	0.622496
Coq2	1351.75	0.258309	0.445479
Myzap	254.804	0.258293	0.706784
Ttyh1	6.43405	0.258156	NA
Gm21967	340.43	0.258061	0.734148
Myo5c	160.322	0.257982	0.782255
Mst1r	34.847	0.257915	0.800384
Stfa3	13.3584	0.257905	NA
Smim5	40.0215	0.2579	0.749721
Aspn	80.8572	0.257796	0.843478
Ppp1r36	14.6431	0.25755	0.807685
Arid5a	163.257	0.257125	0.7876
Cox20	183.635	0.257084	0.785037
Rex2	8.59073	0.256785	NA
Rpl24	5588.82	0.256676	0.301838
Rasl11b	774.286	0.256502	0.58468
Tm7sf2	38.7793	0.256454	0.785037
Gad1	41.8762	0.256379	0.818376
Tex9	32.9648	0.256337	0.821696
Pitx2	219.946	0.256286	0.756325
Bloc1s1	543.642	0.256157	0.562157
Cdc42se1	4265.53	0.256136	0.229812
Hand2	95.896	0.25607	0.812156
Ddb2	173.543	0.255945	0.792984
Pakap	73.2258	0.255905	0.814456
4931428F04Rik	64.5723	0.255726	0.8304
Sirt4	106.983	0.255652	0.815355
Arxes1	43.9907	0.255642	0.8304
Rpl7	12548	0.255335	0.230566
Slc16a2	80.6097	0.255236	0.812156
Slc27a6	987.943	0.255228	0.641182
Ccdc102a	96.6308	0.255172	0.809618
1110002E22Rik	25.1301	0.254952	0.691987
Mtf1	2399	0.254915	0.378801
Gtf3c6	517.417	0.254569	0.622496
Acss1	111.148	0.254547	0.818376
Rpl29	4088.63	0.254538	0.333538
Prrc2a	6371.23	0.254537	0.422564
Fam149b	398.504	0.254493	0.623533
2410002F23Rik	403.985	0.254399	0.778263
Rhobtb3	156.998	0.254184	0.800384
Tarm1	55.2238	0.25416	0.836259
Degs2	169.548	0.25416	0.807591
Ackr2	221.633	0.254123	0.731542
Mki67	184.963	0.25401	0.784701
Pygm	61.7883	0.253996	0.812156
Serf2	8717.05	0.253782	0.299261
Tmem191c	40.04	0.253727	0.739551
Nemp2	71.5092	0.253691	0.823201
Lin28a	52.4661	0.253404	0.853038
Akap8l	392.352	0.253322	0.655783
Clk2	556.889	0.253239	0.665285
Plk1	47.183	0.253206	0.823201
Dmwd	719.267	0.253188	0.535342
Adcy6	834.7	0.253079	0.501622
Cst3	6242.72	0.25282	0.424381
Rpl32	6448.36	0.252322	0.375977
Myocd	81.239	0.252259	0.84651
Tmem139	121.053	0.25204	0.819738
Prps1	64.735	0.25167	0.836259
2810428I15Rik	211.979	0.251666	0.747028
Abca4	249.47	0.251526	0.772774
Ampd2	2006.04	0.251445	0.310427
Dennd4b	127.77	0.251251	0.810546
Eef1b2	11932.6	0.251134	0.280099
Shmt1	248.801	0.250936	0.784701
Ccdc162	470.523	0.250866	0.645354
Ccdc167	178.521	0.250743	0.809514
Neurl1a	42.7027	0.250657	0.840307
Msto1	451.356	0.250579	0.628552
Triml2	238.943	0.250048	0.809514
Cmc4	37.2997	0.249992	0.825645
Homer3	127.879	0.249773	0.814456
Rhox4a	83.1285	0.2496	0.824234
Psmc3ip	32.5916	0.249498	0.837595
9130409J20Rik	82.3385	0.249279	0.823875
4833420G17Rik	542.773	0.249251	0.685118
Gal3st2	59.2729	0.249177	0.847596
Chrna2	19.2112	0.248883	0.399145
Raver2	75.437	0.248817	0.814289
Birc6	4381.48	0.248755	0.577151
Zfp825	271.981	0.248739	0.756044
Cisd3	212.902	0.248502	0.786366
Rgs3	935.414	0.248498	0.503517
Mpp6	616.968	0.248057	0.606877
Plod3	6235.4	0.247923	0.413442
Wdr83	152.206	0.247922	0.808965
Zfp101	81.5636	0.247853	0.834779
Enkur	25.1372	0.247773	0.778995
Rnaseh2b	226.139	0.247746	0.775894
Klhl35	17.9565	0.247406	0.784701
Gdf9	74.4089	0.247404	0.83834
Bcat2	534.433	0.247257	0.603741
Zfp382	38.4291	0.24722	0.782255
Cdhr4	27.202	0.247171	0.67439
Plcb4	1019.7	0.24717	0.590398
Slc6a17	55.9358	0.246933	0.85019
Neurl4	751.521	0.246887	0.609376
Ccl25	237.029	0.246837	0.759958
4933427D14Rik	256.793	0.24683	0.731542
Usp54	737.708	0.246722	0.566993
Eno3	81.7089	0.246674	0.84275
Armcx5	91.8624	0.24654	0.831629
Tmem200b	201.462	0.246533	0.785872
A4galt	713.993	0.2464	0.590501
Gigyf1	676.356	0.246333	0.785381
Lgals4	42.1245	0.246128	0.831436
Serpine1	26572	0.246096	0.390433
Barx2	40.2539	0.246083	0.82256
Wdfy4	50.726	0.246079	0.800384
Pck2	321.509	0.246007	0.710639
Nfatc4	315.918	0.245856	0.697522
Slc24a4	10.179	0.245805	NA
Sorbs2	225.721	0.245783	0.805692
Gpi1	3607.87	0.245715	0.348242
Ano9	12.1027	0.245715	NA
Rbm39	4760.24	0.245674	0.664014
Ugt2b34	34.6583	0.245586	0.809514
Nsmce2	569.935	0.245506	0.617824
Rps7	9288.04	0.245479	0.365549
Cnpy1	44.9368	0.24536	0.847596
Jmjd7	71.0334	0.245324	0.837595
Styk1	90.8095	0.245294	0.841965
Mycbp2	5469.42	0.245182	0.508304
Saa3	23.7701	0.245053	0.77972
Pram1	13.0352	0.244844	NA
Ctsh	994.757	0.244828	0.505571
Mad2l2	425.594	0.244809	0.665285
Anks6	43.6416	0.244749	0.837595
Cbarp	175.167	0.244692	0.82256
Olfr1033	121.673	0.244528	0.833509
Tnfaip8	1880.2	0.244524	0.420973
Ulbp1	152.948	0.244449	0.834
Emc10	1727	0.244324	0.418875
Tpm2	4587.96	0.244248	0.374941
Ust	120.727	0.244009	0.82256
Pnn	1001.72	0.24391	0.691987
Tmc7	115.56	0.243909	0.8304
Twf2	677.539	0.243861	0.553192
BC028528	291.939	0.2438	0.78565
Fam193b	630.798	0.243796	0.838494
Ocln	632.824	0.243791	0.613935
1700029J07Rik	30.5053	0.243765	0.831629
Rps25	7865.48	0.243666	0.429852
Fam83e	13.1326	0.243627	NA
Uqcc3	491.071	0.243487	0.636837
8030474K03Rik	23.4618	0.243101	0.800384
Taf9	64.1794	0.242846	0.847596
Lztr1	1613.74	0.242805	0.46448
Smim6	21.4899	0.242396	0.685786
Scarf1	230.208	0.242078	0.785872
Slc22a5	2646.92	0.24196	0.47872
Palm3	294.456	0.241829	0.833033
Pcyt1b	32.5713	0.241748	0.819738
Atf7	1806.98	0.241647	0.502378
Pnmal2	147.029	0.241405	0.847596
Naalad2	80.1816	0.241142	0.836393
Gprc5b	309.755	0.241141	0.772774
Rasgrp2	204.162	0.241134	0.781757
Klc4	961.523	0.240903	0.494393
Gspt2	66.9388	0.240828	0.85019
Gpr153	182.723	0.240816	0.805925
Rplp2	4780.88	0.240784	0.525551
Khdrbs3	133.713	0.240661	0.833944
Nhs	1122.33	0.240635	0.627771
Map3k14	66.0788	0.240622	0.847596
Sema6d	525.204	0.240584	0.637606
Serpinb9f	2853.08	0.240502	0.357084
Fam102b	3934.04	0.240471	0.459794
Stk38	2394.97	0.240334	0.536377
B3gat3	1225.12	0.240214	0.449655
Mycl	187.432	0.240203	0.807685
Fcgr1	78.4672	0.240066	0.849507
Macf1	18496.9	0.239955	0.837595
Pde1a	29.5307	0.239898	0.782255
Dnajc18	433.492	0.239815	0.67439
Rps29	5752.14	0.239569	0.460043
Smim3	104.505	0.239474	0.841692
Cngb1	6.14474	0.239451	NA
E4f1	388.383	0.239402	0.730952
Ppid	598.744	0.239392	0.629275
Zfp362	1647.8	0.239327	0.390698
Ppox	217.268	0.239112	0.82256
Lama4	1541.29	0.238969	0.618306
Rac3	16.72	0.238921	0.775894
Cracr2b	156.054	0.238872	0.827846
Mtfr2	12.1805	0.23884	NA
Lrfn3	64.7146	0.238826	0.848798
Nup62	1367.87	0.238802	0.466266
Mydgf	2283.29	0.238677	0.38739
Ttyh3	1532.32	0.238504	0.42238
Hook2	442.96	0.238491	0.685118
Mapk13	470.347	0.238444	0.691987
Cdca3	70.2228	0.238346	0.834779
Arhgap22	1177.57	0.238299	0.590501
Ccdc57	53.7273	0.237972	0.853038
Dmtn	84.2916	0.237918	0.848798
E2f8	1513.44	0.237804	0.4456
Aspscr1	879.728	0.2378	0.599495
Tet2	343.124	0.237796	0.82256
Rpl23a	9971.72	0.237456	0.493095
Rpl37a	5075.8	0.237236	0.487726
Pdlim3	26.1879	0.237071	0.862796
S100a8	141.637	0.23703	0.8304
Anapc11	448.884	0.236944	0.684024
Tex35	13.5537	0.236932	0.531953
Ankrd16	263.521	0.236927	0.847596
Kif4	45.4129	0.236881	0.849507
Plxna3	32.8419	0.236775	0.832638
Creb5	127.656	0.236539	0.832638
Eva1a	1958.11	0.236338	0.582766
Rad51ap1	34.947	0.236303	0.831018
Zfp964	113.17	0.236281	0.84894
Espl1	57.5057	0.236276	0.83834
Tmem29	147.719	0.236263	0.820369
Cd46	24.9999	0.236045	0.778013
Trim7	327.767	0.236006	0.747028
Cul9	108.973	0.235814	0.836027
Slc25a28	244.389	0.235749	0.805692
Oaf	4724.87	0.235724	0.363282
Zscan2	90.4428	0.235665	0.847596
Col9a2	307.65	0.235592	0.793109
Mfap3l	197.281	0.235573	0.805692
Atp8b2	2459.49	0.235546	0.599495
Ndrg2	205.622	0.235526	0.814456
Uqcc2	238.119	0.235496	0.783604
Pcbp4	237.231	0.235456	0.798635
Arhgap18	3280.4	0.235448	0.319861
Sapcd2	5.67894	0.235374	NA
Zfp874b	274.281	0.235352	0.812156
Tmf1	1238.39	0.235062	0.747583
Zfp141	253.132	0.235044	0.772827
Anapc13	397.962	0.234536	0.710639
Rpl27-ps3	4500.9	0.234504	0.470584
1600002K03Rik	118.652	0.234336	0.84651
Mea1	1259.31	0.234098	0.507333
Bend5	1420.35	0.23408	0.58468
Pik3ap1	332.907	0.233933	0.775894
Ppp1r1a	11.3275	0.233868	NA
Rpp25	29.3339	0.23378	0.837595
Cers3	166.744	0.233725	0.814289
Colgalt2	40.1941	0.233697	0.837595
Rpl36al	1896.83	0.233621	0.449655
Rpl35	4622.82	0.233461	0.500339
Pgghg	100.444	0.233315	0.847596
Gm13306	201.317	0.233259	0.800384
Catsper2	76.7586	0.233123	0.857248
Cit	45.7392	0.232949	0.847836
9130019O22Rik	58.6928	0.232947	0.847596
Sfxn1	630.13	0.232921	0.665143
Carmil2	21.7876	0.232882	0.836259
Lsm7	296.923	0.232839	0.776675
Mpzl1	4831.87	0.232807	0.302383
Pfdn5	1674.39	0.232666	0.608367
Kmt5c	400.563	0.232666	0.744355
Nckap5	77.6028	0.232596	0.842187
Rho	8.28254	0.232508	NA
Gm11627	6.58455	0.232506	NA
Amy1	3.00814	0.232447	NA
Kcns3	12.5069	0.232444	NA
Rfc4	175.518	0.232344	0.814289
Nat8l	58.9039	0.232327	0.82256
Col15a1	354.066	0.232269	0.812156
Pi15	22.1348	0.232222	0.828405
Zfp423	207.487	0.232109	0.828137
Myo9b	1699.68	0.232041	0.578375
Pcbd1	126.185	0.231956	0.847596
Sh3glb2	984.078	0.231885	0.771737
Fam131a	578.437	0.231849	0.641389
Car2	7077.26	0.231828	0.381248
Gkn1	630.708	0.231823	0.699856
Cenpq	43.3506	0.231762	0.850744
Kcnk9	6.99841	0.231726	NA
Xrcc6	269.132	0.231718	0.775894
Ldb1	1955.04	0.231687	0.460043
Zfr2	61.217	0.231669	0.847327
Tmsb15b2	17.3606	0.231565	0.781757
Fbxw9	565.173	0.231529	0.67439
Slc35b2	914.157	0.231475	0.604685
Rhox13	10.5378	0.231405	NA
Ccdc130	374.05	0.2314	0.809514
Ptk6	75.8687	0.231358	0.857502
Ppia	12180.9	0.231287	0.413442
Emp1	2704.09	0.231207	0.685224
Mfsd13a	144.671	0.231199	0.847596
Gdpd3	6.19556	0.231167	NA
Fhl3	380.487	0.231124	0.756325
Scn4a	29.0508	0.231092	0.843253
Lrrn2	102.358	0.231072	0.847596
Rps21	3683.91	0.231065	0.571823
Gpx1	4673.32	0.231046	0.442028
Aqp1	431.672	0.230966	0.720636
Zfyve27	1110.11	0.230873	0.684024
Rwdd2a	41.7281	0.23082	0.846618
Gm8186	296.604	0.23077	0.808984
Pip5k1c	2132.67	0.230769	0.389394
BC016579	664.957	0.230698	0.622163
2210011C24Rik	279.437	0.230643	0.848557
Ogt	3405.27	0.230546	0.851523
Hspb2	308.186	0.230354	0.847596
Arhgef4	38.5513	0.230311	0.844394
Gtpbp2	1080.6	0.230062	0.775894
Syngr1	1955.98	0.229967	0.544499
Mipol1	109.701	0.229926	0.842936
Rab3il1	184.009	0.229901	0.837595
Pacsin3	1226.8	0.229895	0.518853
Adgrg6	8687.23	0.22975	0.571311
1500011B03Rik	148.615	0.229542	0.84651
Cfap54	20.9111	0.229541	0.707922
Map4k2	504.447	0.229522	0.835316
Gpr35	106.65	0.22944	0.862796
Parp2	374.083	0.229259	0.730601
Paxbp1	577.875	0.22917	0.837595
Gm5936	7.99335	0.229115	NA
Adgrl2	4657.6	0.229099	0.312611
Scn3b	28.3965	0.228761	0.847596
Rps20	7081.57	0.228592	0.58468
Akap6	30.4185	0.228466	0.85235
Coq4	189.991	0.228382	0.836259
Deaf1	1197.52	0.228358	0.537656
Mdm4	2114.05	0.228143	0.745598
Pnkd	1129.29	0.228133	0.544499
N4bp2l1	132.012	0.22809	0.84894
Zfp619	44.3689	0.228007	0.860747
Eif4ebp1	1643.26	0.227982	0.530448
3110040N11Rik	193.33	0.227952	0.823201
Trhr2	56.2469	0.227916	0.868792
Col4a5	371.225	0.227807	0.800384
Adgrv1	19.0603	0.227735	0.800384
Gm21887	37.9488	0.227598	0.831436
Pigz	15.5285	0.227518	0.707363
Ppp2r5b	511.706	0.227507	0.66647
Kif18b	28.4818	0.227345	0.807685
Nectin1	183.26	0.227284	0.847596
Efs	1091.22	0.22728	0.667253
Mthfsl	57.2085	0.227079	0.854804
Atp8a2	148.913	0.226925	0.847345
Rps28	3044.63	0.226897	0.493169
Smad7	1503.67	0.226895	0.486061
2310003L06Rik	64.1394	0.226886	0.84651
Zscan26	1331.39	0.22687	0.655783
Ccdc18	38.6547	0.226685	0.847606
Ube4b	2280.31	0.226647	0.503517
Rspo3	106.011	0.226635	0.85019
Aqp9	28.0035	0.2265	0.837595
4933434E20Rik	1653.58	0.226258	0.4701
Bik	31.8443	0.22622	0.84651
Csrp1	17329.5	0.226202	0.320383
Tha1	14.656	0.226201	0.796533
Fabp4	503.028	0.22618	0.805692
Pnpo	3028.05	0.225487	0.437768
Cep19	615.262	0.225207	0.645385
Spry2	196.544	0.225194	0.839703
Rbmx	1081.3	0.225165	0.78565
Srd5a1	823.783	0.224872	0.603197
Clk1	1433.08	0.224818	0.864169
Ptp4a3	1619.69	0.224719	0.625368
Itgb8	18.6929	0.224657	0.8304
Lrp4	550.353	0.224552	0.67439
Rack1	22337.9	0.224526	0.418875
Matn1	29.8211	0.224396	0.871385
Rnf225	33.7858	0.22439	0.818376
Trmu	123.952	0.224183	0.871385
Podxl2	42.2853	0.224114	0.859429
Olfr1191-ps1	7.47559	0.224044	NA
Mcm3ap	934.882	0.224023	0.808965
Dhrs1	1331.65	0.223955	0.58468
Fcgbp	248.36	0.223939	0.84651
Smim4	101.052	0.223934	0.872461
Selenon	3738.32	0.223885	0.558335
Ndufa3	827.01	0.223866	0.648949
Cspg5	76.6291	0.223717	0.85006
Ankdd1b	26.7566	0.223695	0.814456
Nfia	185.143	0.22358	0.85019
P3h3	130.349	0.223379	0.847596
Pabpn1	1130.97	0.223235	0.694323
Pitrm1	3272.08	0.223162	0.589941
Efnb2	2111.72	0.223135	0.447757
Pxdn	2011.75	0.223115	0.533778
Fam162b	89.0738	0.223063	0.849452
Mtfmt	202.501	0.223063	0.84197
Klf4	2503.87	0.222876	0.58414
Mycbpap	233.29	0.222864	0.847994
Btbd19	89.699	0.22278	0.862796
Brcc3	278.198	0.222735	0.816976
Msmo1	835.053	0.222611	0.634196
Pdpn	830.702	0.222516	0.702543
Rin1	189.334	0.222391	0.832638
Rps16	8660.01	0.222313	0.550308
Cenpx	279.148	0.222168	0.808965
Plekhb2	1417.76	0.222081	0.640644
Ccdc163	107.58	0.222065	0.872055
Map4	8230.51	0.221969	0.329914
Rpl6	11740.7	0.221966	0.382045
Tmem79	1080.83	0.221932	0.63794
Luc7l	1173.61	0.22168	0.594044
Apoc4	26.2336	0.221581	0.815355
Fxyd2	29.6159	0.221561	0.859429
Zbtb48	217.647	0.221539	0.84651
Esyt2	7833.26	0.221484	0.347804
Diras2	385.683	0.221404	0.836259
Cep126	115.568	0.221201	0.863639
Rpl30	5375.35	0.221135	0.516845
Sox15	49.8893	0.220994	0.837595
Pigo	930.182	0.220906	0.639104
Srgap3	5027.64	0.220774	0.539299
Kif1a	200.626	0.220681	0.853038
Rhox12	3880.56	0.220608	0.470584
Kdm3a	1204.91	0.220597	0.687479
Arl4d	192.911	0.220338	0.836259
Ccdc107	791.27	0.220331	0.685786
Lxn	315.747	0.220323	0.800384
Prr13	2850.87	0.220312	0.470584
Khdc1a	465.922	0.220269	0.71263
Hist1h2be	38.0858	0.2202	0.847596
Myg1	335.127	0.220072	0.783507
Hsd17b7	265.542	0.220052	0.84651
Cd59b	35.1938	0.220021	0.868665
Immp1l	536.622	0.219923	0.694035
Ddit3	1039.56	0.21988	0.599495
Myrip	26.3322	0.219638	0.83834
Snx21	1263.58	0.219624	0.583984
Nat9	649.541	0.219528	0.721615
Epha1	1055.27	0.219502	0.618306
Fbln7	17558	0.219285	0.872058
Zfp579	53.5821	0.219165	0.873443
2310036O22Rik	869.45	0.219161	0.617727
Foxa2	129.533	0.219059	0.856227
Fam78b	2082.33	0.218971	0.486061
Tgfa	638.54	0.218899	0.713295
Pcdhga2	47.7538	0.218826	0.883006
Vps9d1	351.289	0.218638	0.80783
Spc24	22.8654	0.218439	0.847596
Zfp707	100.093	0.218356	0.871159
Chil1	30.3377	0.218351	0.863528
Cmtm3	957.182	0.218287	0.594955
D8Ertd738e	979.288	0.21809	0.577151
Klk8	31.0237	0.218031	0.853038
Dnaaf1	35.1077	0.217981	0.868179
Ppp1r35	89.2934	0.21791	0.873443
Pla2g12b	431.509	0.217904	0.743522
Gm4631	1258.45	0.217857	0.72523
Eef1a1	109362	0.217598	0.502226
Apold1	151.325	0.217575	0.861821
Tmem138	244.118	0.21755	0.836259
Cyp51	634.229	0.217376	0.675751
Zfp41	147.581	0.21727	0.848798
Acot11	81.2978	0.217265	0.873443
Zgrf1	68.3516	0.217169	0.873443
Ttc9	10.0666	0.21696	NA
Taf4	817.372	0.216905	0.618306
Pym1	426.757	0.21683	0.729845
Arl8a	855.257	0.216795	0.603741
Ccp110	175.712	0.216779	0.861821
Stx4a	1485.31	0.216743	0.606877
Elk3	1412.83	0.216657	0.543624
Prr3	605.634	0.216628	0.785872
Tgfb1i1	663.758	0.216516	0.744334
C4b	31.9177	0.216344	0.814456
Ciz1	867.882	0.216281	0.678936
Rap2a	1054.52	0.216227	0.58468
Zfp608	318.973	0.21616	0.825462
Zg16	11.121	0.21576	NA
Slc29a4	93.4653	0.215734	0.871385
Cd300a	220.18	0.215676	0.832638
Psme2b	50.881	0.215644	0.883006
Elmo1	746.431	0.215311	0.680305
Ankrd66	26.46	0.215221	0.85019
Hcfc1r1	1696.79	0.215191	0.572583
Mecom	102.382	0.215161	0.873352
Sept5	3923.8	0.21515	0.470584
Stap2	372.925	0.215064	0.837595
Zbtb16	272.166	0.215004	0.807685
Kbtbd6	19.8313	0.214924	0.837595
Khdc1b	139.892	0.214899	0.873443
Apex2	179.904	0.214893	0.840307
Cep290	318.806	0.214769	0.84197
Crb2	12.7398	0.21474	NA
Usf2	1276.23	0.214715	0.623533
Tmem183a	3211.7	0.214682	0.513444
Ehbp1l1	333.981	0.214657	0.818376
Zbtb12	89.0629	0.214448	0.876586
Tspan4	383.018	0.214402	0.834
Ggt1	1124.71	0.214375	0.883006
Prrx1	247.047	0.214349	0.840307
Prcp	2334.64	0.214343	0.518808
Il4i1	11.5652	0.214316	NA
Zfpl1	470.133	0.214285	0.731542
Irs3	1413.27	0.214121	0.563596
Calr4	26.5943	0.214088	0.895685
Ndufa2	577.212	0.213888	0.719946
Chaf1b	58.0957	0.213809	0.873443
Cdr2l	248.374	0.21371	0.81403
Vim	2862.91	0.213687	0.694035
Rpp21	331.738	0.213675	0.800384
Eif4g3	1717	0.213615	0.676412
Son	5724.54	0.213561	0.784421
Pla2g5	43.2194	0.213532	0.809514
Ccdc6	3958.7	0.213499	0.566254
Ina	28.7449	0.213417	0.84923
Pml	674.664	0.213355	0.672386
Rhox5	3745.88	0.213338	0.508834
Hspg2	15298.1	0.213127	0.625355
Zdhhc9	2578.16	0.213117	0.508304
1700025G04Rik	6935.36	0.213101	0.632151
Gpat3	1941.5	0.213083	0.644415
Ndst2	545.069	0.212955	0.735661
Birc5	85.0852	0.212898	0.884635
Bpifc	15.5344	0.212862	0.883006
Slc5a2	14.152	0.212854	0.691987
Nphp3	254.613	0.212759	0.846217
D930015E06Rik	637.097	0.212752	0.807685
Col4a6	15.6047	0.212532	0.846618
Cyp4f16	65.86	0.212444	0.87069
Med12	1632.98	0.212396	0.876498
Pfkfb1	185.69	0.212355	0.847596
Ebpl	596.485	0.212242	0.731542
Spred2	1456.68	0.212172	0.575227
Card19	242.025	0.212165	0.84651
Pdgfra	10771.7	0.212052	0.58468
Rpl10a	3436.02	0.211908	0.691987
F11r	5613.19	0.211722	0.57296
Ngef	16.4695	0.211559	0.764709
Hells	132.454	0.21144	0.879526
Serpinb5	7.16816	0.211164	NA
Gpr156	219.406	0.210952	0.873443
Hint1	2658.93	0.210797	0.524893
Tnfrsf22	204.957	0.210783	0.857502
Cyp27a1	94.24	0.210657	0.889026
Rpl27a	2790.7	0.210255	0.599495
Shisa4	208.499	0.210199	0.847596
Dnajc7	1690.68	0.210196	0.605095
Adamts8	34.3919	0.210159	0.872754
Cda	174.061	0.210158	0.873443
Clk3	1441.47	0.209926	0.665285
Ift122	305.487	0.20991	0.822279
Tex2	5832.01	0.209894	0.444007
Atoh8	235.246	0.209829	0.847865
Spp2	228.356	0.20978	0.84275
Arl6	114.108	0.209684	0.868665
Zwint	9832.58	0.209582	0.359055
Stx11	236.354	0.209448	0.846618
Mrps7	1217.18	0.209362	0.630776
Pi4ka	1187.68	0.209348	0.74119
Gnat2	105.28	0.209286	0.863528
Rab3a	80.1139	0.209004	0.881283
Slco4c1	9.80766	0.208856	NA
Rsrc2	1263.21	0.208837	0.659569
Lox	772.984	0.208815	0.844385
Ces2b	44.9362	0.208766	0.885852
Acot13	265.993	0.208748	0.819353
Strn4	1566.86	0.208553	0.539299
Me3	72.5968	0.208498	0.889914
Srsf2	2293.85	0.208178	0.675615
Irf3	857.82	0.207785	0.745598
Usp27x	663.434	0.207773	0.752793
Ndufa5	363.593	0.207583	0.812166
Gpsm3	225.976	0.207322	0.862796
Dgkq	448.801	0.207298	0.832638
Usmg5	1215.81	0.207201	0.683294
Gm3055	156.516	0.207189	0.863639
Ndufb11	1024.89	0.20717	0.635816
Hdac6	1177.83	0.20713	0.743827
Pdp1	114.969	0.207047	0.893883
Lrrc18	40.9101	0.20704	0.876498
Fgf11	13.1607	0.207035	NA
Mcub	27.317	0.207027	0.862796
Tmem132a	377.842	0.206951	0.808257
Cspp1	807.965	0.20672	0.812375
Camk2b	28.734	0.206717	0.876498
Prl2a1	6666.63	0.206678	0.756325
Jdp2	1659.62	0.206678	0.638668
Gm10436	11.7962	0.206428	NA
Hrasls	22.0143	0.206371	0.853038
Dnah2	19.942	0.206333	0.691263
Ccnl2	1233.54	0.20632	0.772774
Tfcp2	266.426	0.20599	0.847192
Tff1	28.5384	0.205981	0.847596
Itm2b	11259	0.205975	0.525257
Sertad3	352.265	0.205974	0.799971
Slc25a4	6247.2	0.20591	0.477244
Abhd6	5607.92	0.205903	0.612999
Zic3	299.838	0.205867	0.853033
Olfr1385	209.591	0.205861	0.871193
Olfr1336	83.2848	0.205828	0.884846
Sema3e	1945.76	0.205774	0.627771
Gtf2a1	1198.71	0.205625	0.623533
Rbmx2	105.276	0.205571	0.876498
Cebpg	1269.96	0.20548	0.632151
Hnrnph1	5191.95	0.205444	0.792984
Htatip2	795.64	0.205265	0.757326
Myo15b	114.829	0.205089	0.881283
Asap3	929.989	0.205063	0.85019
Rgs19	100.069	0.205028	0.889061
Tubb6	418.851	0.204998	0.795052
Mmp15	4508.52	0.204962	0.524415
Fam212b	29.8957	0.204809	0.857502
Cd83	609.495	0.204665	0.8304
Ppp1r14b	1218.09	0.204586	0.66647
Wdr45	1871.92	0.204563	0.607147
Plk4	222.526	0.204549	0.871159
Rps6ka1	2954.7	0.204367	0.697733
Gnai1	201.668	0.204333	0.857209
Npas3	33.4535	0.203953	0.883006
Tnip2	175.308	0.203927	0.873443
Utp23	332.032	0.203923	0.809514
Fam43a	777.836	0.203881	0.799971
Morn1	46.5839	0.203832	0.873443
Clip3	158.229	0.20378	0.868665
Rbp4	222.561	0.203635	0.847596
Nectin3	420.395	0.20362	0.785872
Lhfpl2	485.567	0.203599	0.78565
Frmd8	865.131	0.203441	0.66647
Cldn2	1004.84	0.203422	0.800384
Gas8	332.798	0.20333	0.824202
Foxa1	8.98397	0.203329	NA
Zfp326	440.979	0.203322	0.800384
Acsl6	15.1299	0.203299	0.873443
Calcoco2	149.218	0.203104	0.892549
2010300C02Rik	107.143	0.202872	0.887681
Gm10762	29.2615	0.202854	0.894784
Stard10	1936.43	0.202664	0.642546
Wnt9a	222.188	0.20258	0.84894
Zfp287	85.6728	0.20251	0.89612
Runx1t1	58.561	0.202465	0.895685
Gfap	11.9737	0.202375	NA
Pim2	183.158	0.202358	0.862796
Rnaset2a	865.063	0.20226	0.807685
Cxcl1	12.4107	0.202102	NA
Chd3	2101.53	0.202066	0.782255
Pigx	914.681	0.202025	0.67439
Hebp2	106.202	0.202022	0.886792
Racgap1	117.423	0.201988	0.894784
Praf2	540.198	0.201988	0.747028
Maged2	18735.5	0.201938	0.439001
Sh3bgrl3	1452.06	0.201891	0.744355
Zfp260	835.449	0.201881	0.805629
Slc29a2	462.699	0.201881	0.800384
Prkag3	12.3698	0.201649	NA
Mdn1	1167.6	0.201627	0.900256
Xlr4a	670.329	0.201468	0.836259
Dctn3	724.542	0.201301	0.729174
Dbndd1	20.9286	0.201052	0.907261
Amigo1	133.886	0.201027	0.897515
Surf1	906.682	0.200931	0.691987
Txlnb	59.1326	0.200889	0.899826
1810022K09Rik	498.52	0.200853	0.785364
Wdr47	868.513	0.200787	0.720636
Ppard	703.155	0.200778	0.770914
Rps5	8018.87	0.200685	0.599116
Postn	2447.93	0.200647	0.770916
Cntln	157.734	0.200641	0.894784
Stfa1	21.3435	0.200517	0.847596
Xpa	118.293	0.200443	0.883006
Igf1r	2108.74	0.200348	0.623533
Tex15	234.062	0.200339	0.873443
H1f0	3181.33	0.200336	0.57108
Fndc4	226.465	0.200284	0.862796
Slc44a2	3436.4	0.200187	0.473859
Zdhhc1	201.296	0.200156	0.876498
Rtp3	24.0387	0.200129	0.873443
Tmem178	34.6875	0.199925	0.873443
Pygo2	1159.6	0.199875	0.67439
Ric8a	1766.18	0.199794	0.575227
Oog1	30.0436	0.199752	0.890267
Map3k6	316.894	0.199721	0.847596
Guf1	234.809	0.199598	0.862796
Olfr639	260.34	0.199595	0.890431
Sltm	681.022	0.199577	0.820644
Rpl15	7143.52	0.199564	0.575227
Pdlim2	2637.34	0.199536	0.566993
Tpcn2	131.02	0.199483	0.89972
Fzd1	419.472	0.199435	0.818376
Phf21b	17.2743	0.199386	0.676412
Fam3a	971.507	0.199212	0.720636
Casq2	12.796	0.199193	NA
Tubb2b	165.006	0.199019	0.873443
Ushbp1	172.585	0.198963	0.891454
Slc4a11	302.703	0.198919	0.834
Tob2	1246.15	0.198885	0.66647
Lvrn	18.7938	0.198811	0.873443
Dhrs11	239.608	0.198764	0.84894
Cdk5	842.403	0.198722	0.691987
Nme2	2699.21	0.198706	0.644415
Phkg1	149.985	0.198673	0.896896
Zfp467	84.7055	0.198664	0.90154
Cd300lf	16.7407	0.198572	0.824234
BC030867	9.62247	0.198532	NA
Notch1	721.982	0.198434	0.764343
Cyp4f17	112.815	0.198382	0.899438
Mars	1395.22	0.19834	0.657332
Proc	111.304	0.198207	0.892003
Mapk11	37.3733	0.19816	0.894784
Tsr2	490.845	0.198134	0.801747
Taf1d	327.81	0.198127	0.873443
Hopx	478.803	0.19798	0.844394
H2-K1	6514.07	0.197828	0.774567
Pusl1	99.8951	0.197705	0.894784
Eya1	33.1398	0.19768	0.873443
Zdhhc21	2275.06	0.197665	0.693775
Pld3	3947.57	0.197492	0.530643
Ilkap	1137.71	0.197463	0.716006
Abcb6	287.256	0.197393	0.836259
Rnf126	943.875	0.197388	0.719382
Sctr	59.3792	0.197358	0.89972
Gpatch4	251.885	0.197165	0.84894
Zrsr1	508.085	0.197163	0.8304
Srsf5	4554.97	0.197056	0.756325
Hpn	32.0792	0.196998	0.904841
Dtx4	265	0.196882	0.84894
Amhr2	41.5708	0.196841	0.894784
Cntrob	161.932	0.1968	0.883006
Fgf7	8.2306	0.196793	NA
Eif3k	2649.79	0.196688	0.632151
Zfp61	73.2038	0.19661	0.904841
Scml4	34.9792	0.196493	0.910293
Fbxo5	51.4609	0.196485	0.904841
Rps19	9078.9	0.196331	0.58468
Eef1g	12459.5	0.196331	0.553411
Psmg1	259.693	0.196317	0.847192
Relb	223.351	0.196213	0.853189
Haghl	76.6449	0.195965	0.901823
Zfp64	1120.3	0.195904	0.712221
Ncapg	35.2141	0.195653	0.894784
Hexim2	176.877	0.195638	0.873443
Pold1	261.186	0.195551	0.884635
Rab15	6133.27	0.195508	0.782255
Pabpc4l	23.6657	0.195462	0.896252
Enah	2268.6	0.195453	0.724819
Cecr2	847.72	0.195401	0.735661
Xirp1	16.9628	0.195296	0.876093
Spaca9	96.3689	0.195288	0.902951
Ube2s	1504.9	0.19524	0.638283
Krtdap	4.52622	0.194935	NA
Iqgap3	343.588	0.194849	0.851523
Sirt3	256.321	0.194783	0.847596
Ntsr1	76.4359	0.194754	0.906538
Anxa1	5648.7	0.194743	0.562157
Rnf25	718.458	0.194531	0.799971
C2cd2l	801.835	0.194478	0.744355
Arpp19	2024.66	0.194402	0.672338
Cdk2ap1	823.331	0.194398	0.729336
Hcn3	9.42343	0.194324	NA
Ltc4s	69.1988	0.194259	0.901823
Spata1	61.8419	0.194202	0.904841
Utp14a	304.699	0.194201	0.847596
Prr12	969.42	0.194008	0.697522
Stub1	1711.99	0.193985	0.657103
Rabggtb	924.429	0.193927	0.723931
Mcm3	291.788	0.193918	0.873443
Mettl7a1	214.627	0.193643	0.869743
Tmem63c	8.81316	0.193621	NA
Acap3	293.341	0.19351	0.85006
Fam219b	719.753	0.193509	0.744355
Trim3	684.795	0.19342	0.805692
Chkb	734.796	0.19339	0.800384
Rpsa	11111	0.193286	0.644415
Dnttip1	445.083	0.193285	0.809514
Brf1	779.555	0.193253	0.800384
Npr3	2493.58	0.193185	0.687479
Sox11	273.094	0.193177	0.89972
Gem	80.4897	0.193169	0.901331
Ube2c	88.6667	0.193103	0.904841
Hspa2	234.351	0.192997	0.857248
Hbb-bs	118143	0.192978	0.910293
Rpl10-ps3	12924.9	0.192962	0.623533
Igfbp3	4018.33	0.192625	0.768998
Megf8	1176.12	0.192575	0.736273
Srek1	685.554	0.192465	0.873443
Spock2	36.5551	0.192444	0.905923
Vps37b	760.904	0.192332	0.807685
Elmo2	2165.47	0.192298	0.58468
Ubfd1	4348.72	0.192268	0.547369
Ccnb1	113.85	0.192242	0.897758
Cxcl9	6.35401	0.19224	NA
Acin1	2303.56	0.192231	0.907271
Pot1b	127.73	0.192189	0.901823
Camk1	869.283	0.192117	0.744355
Kirrel	3167.85	0.192032	0.639288
Bmp2	197.869	0.192029	0.87341
Mgp	208.022	0.192012	0.90154
Zfpm2	12.2167	0.19196	NA
Filip1l	1860.99	0.191917	0.754188
Acss2	392.621	0.191869	0.847596
Dtna	35.7048	0.1917	0.889914
Ptprk	1561.59	0.191662	0.723931
Igfbp4	1309.05	0.191624	0.832638
Dpf2	1270.3	0.191558	0.665285
Elfn1	32.6892	0.191554	0.910293
Itgb5	6262.8	0.191495	0.563579
Drosha	1544.11	0.191428	0.657103
Zc3h7b	1619.61	0.191329	0.637963
Otud5	4159.74	0.191215	0.67439
Rasa4	73.111	0.191213	0.910293
Pddc1	1264.34	0.191097	0.675751
Cyp39a1	143.787	0.191092	0.879577
Pacrg	37.5659	0.190895	0.901823
Hmbs	1143.66	0.190824	0.73346
Gpr176	28.0662	0.190787	0.884635
Wnt2	127.83	0.190749	0.907287
Fam71e1	14.3034	0.190559	0.800384
Stard3	1281.23	0.190442	0.694035
Xkr6	74.0008	0.190288	0.904841
Tmco6	206.899	0.189985	0.881024
1110008P14Rik	217.845	0.189968	0.873443
Hmmr	81.3837	0.189856	0.906734
Proca1	98.0733	0.189703	0.901823
Ints13	714.774	0.189635	0.778995
Sytl2	238.543	0.189599	0.862796
Inhbb	2935.74	0.189474	0.901823
Ggct	21.5814	0.189403	0.876586
1810011O10Rik	870.009	0.189384	0.809514
Fkbp1b	66.2547	0.189336	0.916954
Snai1	666.987	0.189089	0.773356
Gramd1a	1537.19	0.189062	0.84651
Ggact	68.9085	0.189039	0.910293
Tiam1	631.467	0.188986	0.820644
Tcte2	94.8379	0.188883	0.91517
Rpl36a	1656.44	0.188829	0.729845
Wfdc1	1115.23	0.188794	0.821696
Hba-x	18.34	0.188715	0.809514
Ap1s1	2504.67	0.188703	0.723931
Prc1	183.043	0.18868	0.889061
Urod	653.577	0.188625	0.823447
Sept1	39.9408	0.188424	0.873443
Napb	44.9164	0.188334	0.913587
Ccni	2401.98	0.188274	0.687479
Mis18bp1	32.6671	0.188204	0.881283
Exosc8	365.363	0.188158	0.836259
Mpi	167.593	0.188035	0.888949
Neurl2	26.0224	0.187843	0.889061
Iffo1	174.196	0.187783	0.906538
Samd9l	355.167	0.187689	0.90154
Mill2	193.539	0.18762	0.880956
6030452D12Rik	12.9244	0.187576	NA
Sirt7	400.631	0.187564	0.847345
Mcoln1	1317.42	0.187476	0.729174
Sertad4	53.7356	0.187465	0.915847
Tubgcp5	423.751	0.18708	0.851523
Wipf1	1021.82	0.187066	0.752793
Faap20	330.017	0.186973	0.847192
Zfp873	85.4342	0.186898	0.906538
Zfp386	455.08	0.186864	0.879577
Mpdu1	1478.63	0.186855	0.723931
Usp15	3013.56	0.186755	0.611537
Dpm3	245.417	0.186717	0.863528
Asb11	14.2324	0.186603	0.846618
Ehd3	709.915	0.186572	0.868179
Ddx11	38.9832	0.18634	0.918518
Zfp524	181.922	0.186333	0.884248
Zfp512b	1303.17	0.186326	0.84275
Rabep2	189.54	0.18632	0.891982
Fat3	23.5631	0.186307	0.90154
Hras	880.767	0.186272	0.771335
Trpc1	98.6255	0.186204	0.901823
Slc25a39	2596	0.186169	0.618306
Sult1a1	322.216	0.186112	0.871061
Serac1	184.886	0.186062	0.891705
Ifit1bl1	19.7832	0.186062	0.878596
Snrnp35	244.381	0.186015	0.862796
Grid1	14.6014	0.185711	0.85019
Aldh7a1	3958.6	0.18569	0.525257
Fank1	14.8052	0.185677	0.845259
2310039H08Rik	89.2889	0.185669	0.906969
Sptbn4	24.3154	0.185655	0.906769
Srgn	1759.06	0.185596	0.815447
Zfp981	70.5182	0.185482	0.910293
Itgb3bp	54.7448	0.185458	0.905342
Rps15a	7044.99	0.185412	0.667253
Cenpa	96.941	0.185297	0.907271
Gpbp1l1	2162.48	0.185245	0.805925
Atf4	3693.66	0.185191	0.734148
Hspb7	32.87	0.185104	0.916045
Stum	18.1343	0.184974	0.847596
Scyl1	1749.81	0.184924	0.694035
Has2	13.0823	0.184822	NA
Ssc4d	65.5276	0.184806	0.918518
Olfr1459	46.2752	0.184777	0.910293
H2afv	591.03	0.184764	0.799444
Sfxn5	102.998	0.184531	0.915429
Gm11808	10878.5	0.184495	0.705222
Zfp947	173.147	0.184444	0.900256
Ang	56.7699	0.184439	0.916045
Amdhd2	452.205	0.184373	0.831436
Tmem258	949.599	0.184295	0.815555
Cacna1d	167.7	0.184226	0.90154
Surf2	214.755	0.184109	0.883006
Afm	13.4188	0.184099	NA
Nfkbil1	239.38	0.184095	0.871385
Slc25a27	41.8832	0.183998	0.894784
Dsel	254.168	0.18398	0.873443
Mdga2	15.5486	0.183937	0.847596
Brpf3	2815.65	0.183933	0.68214
Ppargc1a	63.4687	0.183908	0.916045
Pkd2	1469.66	0.183871	0.752793
Bach2	1035.66	0.183833	0.764343
Adgrl1	483.82	0.183767	0.83834
Bex3	4332.38	0.183634	0.559645
Mid1	1150.33	0.183615	0.883006
Doc2g	105.777	0.183558	0.906538
mt-Nd6	280.985	0.183555	0.904841
Asns	724.319	0.183529	0.808965
Rab2b	482.663	0.183405	0.837595
Cyp4b1	35.4968	0.183266	0.902951
Marco	21.097	0.183246	0.562157
Mutyh	57.0942	0.183118	0.916561
Ppp1r14a	103.189	0.183105	0.915941
Tagln2	14528.4	0.183077	0.536377
Lmntd2	51.9566	0.18305	0.901823
Fgd3	978	0.18292	0.775894
Hoxd8	188.445	0.182837	0.895042
Letm2	172.205	0.182734	0.901823
H3f3a	4265.73	0.182708	0.670661
Olfr1156	30.271	0.182675	0.899826
Vill	442.25	0.182653	0.872055
Ccnb2	39.5342	0.182554	0.908935
Sptbn5	13.3644	0.182393	NA
Zfp946	66.388	0.18231	0.91614
Parp10	526.817	0.182286	0.859157
Rec8	210.415	0.182274	0.891705
Prg4	32.2465	0.182187	0.915941
Chrdl2	17.8009	0.182002	0.828137
Kif21a	891.79	0.181995	0.800384
Rps6	11103.7	0.181831	0.657103
Zfp771	90.8728	0.18179	0.916045
Tnc	476.973	0.181761	0.85235
Gm14685	899.611	0.181647	0.824807
Trim63	28.5377	0.181378	0.901823
Gata4	682.899	0.181358	0.871385
Mgst3	2239.03	0.181306	0.655905
Per2	199.175	0.181247	0.891982
Abhd14b	63.4542	0.181201	0.916045
Taok2	1351.64	0.181023	0.857209
Coq7	254.623	0.181013	0.883006
Timm13	742.756	0.18086	0.814456
Dip2a	1027.27	0.180851	0.731542
Cc2d2a	87.6673	0.180759	0.916045
Naaa	2216.8	0.1807	0.691987
Mylip	1514.77	0.180694	0.675751
Aspa	24.1778	0.180681	0.873443
Pigq	1444.95	0.18061	0.694035
Eno4	22.6882	0.180544	0.891503
Snrpd2	738.006	0.180538	0.799971
Jmjd6	887.899	0.180479	0.800384
Fetub	656.528	0.180395	0.910293
Hbb-bt	23885.4	0.180348	0.920504
Dhrs7	684.75	0.180284	0.836259
Il1a	30.7309	0.180276	0.857502
Cdc7	198.458	0.180129	0.902157
Epha3	66.6633	0.180068	0.91802
Otx1	18.8686	0.179988	0.904841
Recql5	566.136	0.17995	0.857502
Nrxn1	18.1832	0.179907	0.900256
Arg1	8.09376	0.179904	NA
Fis1	1226.04	0.179881	0.723931
Ndufa4l2	603.294	0.179809	0.873443
Tubb2a	1391.65	0.17978	0.800384
2010109I03Rik	156.623	0.179775	0.904841
Ccdc58	360.764	0.179687	0.849392
Srl	92.0715	0.179559	0.912708
Rpl13	4150.42	0.179543	0.736273
Crip3	8.24034	0.179502	NA
Onecut2	15.5216	0.179427	0.872035
Cep95	285.556	0.179383	0.897758
Gm10309	18.7972	0.179254	0.888261
Rfxap	260.953	0.179199	0.891454
Vmn2r29	13.0683	0.179172	NA
Nbea	170.523	0.179161	0.913587
Nat2	88.6853	0.179157	0.911005
Pgap3	281.998	0.179053	0.873443
Cntnap2	16.2427	0.179049	0.831436
Actg2	466.436	0.179024	0.90154
Nudt16	157.228	0.179019	0.910293
C1ra	410.583	0.178876	0.858558
Rsrp1	1723.21	0.178841	0.912355
Abca2	89.1427	0.178793	0.906769
Tmem198	177.348	0.178764	0.901823
Ssu2	26.7338	0.178561	0.899543
Epdr1	73.1513	0.17847	0.920504
U2af1l4	373.61	0.178448	0.85965
Haus1	188.682	0.178396	0.895685
Zfp566	55.0239	0.17836	0.920788
Pkp1	4.44255	0.178223	NA
Nup210l	9.08609	0.178203	NA
Ndufaf4	223.577	0.178147	0.895685
Catsperg1	60.1123	0.17807	0.901823
Lrrc1	2053.26	0.177971	0.684828
Fam227a	20.4955	0.177914	0.862796
Rmi1	651.407	0.177889	0.862796
Dph3	626.293	0.177875	0.815555
[truncated: 20,130 more rows]

## Sheet: M3KO vs WT E18.5
GeneSymbol	mean expression	log2FC	padj
Lbhd1	110.417	0.848785	0.00923875
Slc26a7	254.451	0.82758	0.00690277
Nrcam	507.728	0.72035	0.00225698
Gsg1l	77.5025	0.719837	0.0143656
Aldh1a3	506.323	0.675733	0.0403425
Pla2g4e	149.222	0.674506	0.0599132
Iqcc	143.938	0.673378	0.102542
Cul9	108.973	0.673351	0.127744
Tgfa	638.54	0.672708	0.00311938
Lipg	24463.9	0.65757	0.000819311
Adgrl3	51.7237	0.654961	0.137684
Gkn1	630.708	0.644293	0.010092
Slc14a1	688.291	0.635466	0.0449035
Xrcc3	89.7661	0.629499	0.217133
Blnk	254.122	0.627774	0.0777595
Ism1	122.487	0.62548	0.165507
Aplnr	221.671	0.620501	0.242735
Dclk1	28.2233	0.619463	0.0815746
Ccm2l	118.036	0.618804	0.227205
Gucy1b2	483.74	0.604046	0.105504
Slc22a17	164.452	0.600757	0.169902
Scn9a	264.467	0.596133	0.13651
Ikbke	91.9504	0.58745	0.351719
Col9a2	307.65	0.582558	0.13651
Lamb3	452.72	0.580152	0.0574619
Card9	38.668	0.57962	0.464431
Slc4a5	262.102	0.572207	0.371764
Elavl4	306.912	0.566097	0.156796
P2ry1	229.821	0.565148	0.313478
Aqp1	431.672	0.564749	0.0601326
H2-Q7	222.488	0.556584	0.320158
Plekhd1	257.127	0.550625	0.227205
Idh2	2947.26	0.549787	0.000820482
Thbs3	65.9095	0.542757	0.597522
Brca2	112.883	0.536534	0.493176
Pstpip1	837.524	0.533535	0.0159121
Kifc5b	52.6198	0.525356	0.617486
Diras2	385.683	0.52453	0.393572
Gkn2	1500.97	0.520429	0.0255875
Adamts10	195.122	0.51464	0.585676
Nckap5	77.6028	0.51207	0.600933
Fam184a	90.6604	0.511251	0.514851
Wscd2	476.504	0.510466	0.0856772
Plxnc1	55.9186	0.510083	0.633916
Dkc1	116.286	0.508216	0.545408
Kcnip2	116.991	0.505612	0.650608
Bmp10	561.316	0.503294	0.0856772
Dpysl3	445.028	0.496963	0.169902
Ada	2023.42	0.494262	0.244204
Pex5l	146.385	0.493169	0.669767
Clec1b	63.1682	0.492086	0.493938
Grem2	384.863	0.486792	0.514851
Sept1	39.9408	0.485163	0.633916
Fam162b	89.0738	0.484443	0.711494
Syt13	227.725	0.47508	0.514851
Agrn	4299.88	0.474372	0.0277207
Adamts3	42.1659	0.472283	0.319065
Ints6l	238.716	0.468902	0.7445
Plekhg4	54.5245	0.46802	0.654598
Slc41a2	2118.75	0.463823	0.0389976
Mmp12	292.573	0.461804	0.666338
Mapt	347.489	0.460371	0.369253
Rnf123	336.393	0.460141	0.508039
Slc52a3	3305.59	0.459558	0.0574619
Shank3	378.818	0.459082	0.314217
Hapln4	79.8367	0.459033	0.806155
Pagr1a	31.3824	0.45692	0.156796
Sp6	182.142	0.456397	0.722833
Rsc1a1	415.989	0.454741	0.30468
Wfdc2	61.249	0.454664	0.84851
Snap91	3062.9	0.45437	0.0350551
Cpeb1	193.545	0.452901	0.7445
G0s2	126.617	0.452873	0.748063
Pla2g5	43.2194	0.452723	0.666338
Kcnt1	37.392	0.450324	0.961985
Xndc1	263.365	0.449953	0.651519
Zcchc7	366.321	0.449214	0.514851
Fxyd4	42.575	0.447091	0.806155
Abca8a	53.8657	0.445044	0.806155
Gpr137c	81.5341	0.442693	0.806155
Coasy	517.594	0.4419	0.207549
Rab27a	291.266	0.441886	0.865166
Nmb	142.207	0.440756	0.798219
Ccdc102a	96.6308	0.439785	0.841009
Gm8159	53.3786	0.439424	0.485729
Fndc4	226.465	0.437755	0.694504
Zfp523	288.882	0.436693	0.745394
Celsr2	56.2697	0.43637	0.830312
Syp	1208.22	0.436321	0.0835408
Ldb2	305.704	0.43627	0.57833
Sept4	6732.5	0.433449	0.0054631
Bst1	703.559	0.43253	0.244204
Oas1g	150.92	0.432055	0.854477
Mpzl2	474.772	0.431868	0.534474
Gm10251	139.342	0.430475	0.77374
Npnt	805.21	0.42886	0.166349
Frem2	504.257	0.426604	0.514851
Plac8	4382.63	0.425698	0.118365
Matn2	208.309	0.425483	0.745394
Arhgap33	32.8362	0.425422	0.656644
Tiam1	631.467	0.425188	0.394902
Ces1a	53.9139	0.42499	0.694077
Ap3m2	702.571	0.423178	0.451197
Fcgbp	248.36	0.422829	0.830312
Garnl3	213.719	0.422684	0.806155
Mapk10	20.1854	0.419848	0.754828
Mal	333.306	0.419694	0.656644
Uggt2	81.0377	0.419374	0.961387
Hbegf	930.486	0.418858	0.156796
Mast3	263.27	0.417686	0.754828
Tyw5	239.271	0.417333	0.830312
Postn	2447.93	0.416521	0.320158
Aasdh	179.022	0.415941	0.937578
Csrnp2	880.86	0.415559	0.149132
Tpk1	297.427	0.415253	0.589888
Pla2g4d	111.678	0.414815	0.650608
Gbp10	171.55	0.414203	0.936421
Kifc2	83.197	0.414077	0.934336
Gpr137b	6336.23	0.41381	0.0174279
Lrrc56	131.67	0.41381	0.900141
Cfap54	20.9111	0.413594	0.645192
Dlg2	21.2055	0.413547	0.999462
Fxyd1	46.2225	0.412608	0.900141
Plcb1	89.9741	0.411697	0.961387
Edn3	43.9458	0.411594	0.91413
Zfp691	142.449	0.409919	0.900141
Pkm	11168.7	0.407231	0.0979509
Slc25a35	142.746	0.406677	0.934336
Gm3194	12.6702	0.406135	NA
Unc45b	30.4157	0.403111	0.988185
Slc15a3	71.6779	0.402539	0.985275
Lmo2	84.2866	0.402447	0.944938
Plau	589.427	0.401297	0.395417
Ushbp1	172.585	0.400672	0.961985
Ggnbp1	25.7115	0.400634	0.654598
Ccr1l1	690.578	0.40061	0.806155
Tmem132c	57.3938	0.400358	0.961985
Gja1	1136.93	0.399993	0.313478
Ulk3	168.104	0.399882	0.944938
Sall4	214.22	0.399025	0.885401
Cd300lg	226.118	0.397877	0.944938
Nphp3	254.613	0.395764	0.830312
Ndrg1	29361.1	0.395256	0.381165
Ptger3	310.429	0.393297	0.961985
Pcsk6	407.325	0.393043	0.650608
Cd200	548.681	0.39302	0.633916
Vtn	45.2401	0.39166	0.961985
Mki67	184.963	0.390825	0.920549
Kif15	29.1943	0.390304	0.694504
9130409J20Rik	82.3385	0.389208	0.993494
Ptn	323.391	0.38836	0.78933
Ctsb	41226.5	0.388303	0.320158
Gzmf	268.423	0.387346	0.909345
Map3k21	270.888	0.386921	0.983231
S100a9	216.907	0.386582	0.885401
Lrrc51	123.403	0.385931	0.962673
Cdca3	70.2228	0.385911	0.993494
Slc25a48	466.535	0.384048	0.824623
Rps3a1	7335.43	0.383901	0.97388
Gpihbp1	441.588	0.382482	0.84851
Slc20a1	10687.9	0.382233	0.0601326
Ap1g2	174.405	0.381202	0.961985
Dok2	73.2767	0.381038	0.999942
Igsf6	39.4357	0.380547	0.999942
Hpdl	41.5087	0.380361	0.999942
Usp27x	663.434	0.380321	0.539984
Capg	944.145	0.378132	0.566616
Lamp1	23413	0.377749	0.0389296
Spag1	287.43	0.3767	0.797528
Fanci	104.631	0.376681	0.999942
Srek1	685.554	0.376293	0.934336
Lcp2	51.4469	0.37627	0.999942
Pid1	57.003	0.375882	0.999942
Enpp3	42.5566	0.375746	0.999942
Sorbs2	225.721	0.375653	0.961985
Ctnnbl1	992.696	0.373303	0.585676
2310003L06Rik	64.1394	0.37302	0.999942
Uba7	213.838	0.372224	0.988185
St6galnac3	209.439	0.37001	0.999942
Cdhr4	27.202	0.369434	0.841009
Camta1	376.259	0.369425	0.907966
Ckmt1	86.8647	0.368702	0.999942
Sirt4	106.983	0.367807	0.999942
Kng2	754.974	0.36725	0.508039
Xlr3c	55.9572	0.367226	0.999942
Fam151a	70.0569	0.367074	0.999942
Xlr4a	670.329	0.36653	0.830312
Tulp1	389.053	0.366127	0.860735
Rassf5	1185.92	0.366007	0.509088
Kif18b	28.4818	0.365925	0.969791
2010109I03Rik	156.623	0.365634	0.999942
Nup107	526.404	0.365265	0.796205
Tmem199	438.829	0.36493	0.806155
Hsd17b14	120.338	0.363915	0.999942
Phka2	182.082	0.363187	0.999942
Immp2l	30.3895	0.36242	0.993494
Atrnl1	7094.28	0.362082	0.169727
Palmd	250.406	0.361912	0.950848
Syna	1108.11	0.361848	0.514851
Tgtp2	103.202	0.361713	0.999942
Armcx1	211.064	0.361438	0.937578
Dynlt1c	225.152	0.361074	0.991063
Ccdc73	64.8796	0.360667	0.999942
Pcdh17	43.5179	0.360461	0.999942
Slc25a40	975.549	0.360028	0.650608
Gm3558	25.9827	0.360021	0.320158
Nadsyn1	66.5474	0.359722	0.999942
Rmnd1	512.994	0.359371	0.878772
Acrbp	44.1314	0.358476	0.999942
Spata21	26.5077	0.358362	0.633916
Cdk16	4824.84	0.358212	0.0801733
Mtbp	101.855	0.357109	0.999942
Arhgap45	291.528	0.357083	0.969791
H2-Ab1	94.2638	0.356186	0.999942
Col4a5	371.225	0.355301	0.934336
Ppp1r3f	1790.06	0.35518	0.525715
Polr3gl	181.112	0.355142	0.991063
Gm3055	156.516	0.354752	0.999942
Rhpn1	81.1889	0.354229	0.999942
Rtel1	214.037	0.35407	0.999942
Tril	227.595	0.353438	0.969791
Wdr90	119.618	0.353379	0.999942
Ubr4	10477.2	0.35315	0.485729
Cux2	26.4831	0.353094	0.969791
Dkk1	178.359	0.352909	0.999942
Xkr6	74.0008	0.352666	0.999942
Igsf5	25.8489	0.352067	0.979932
Tatdn3	67.7726	0.351944	0.999942
Sspo	18.9737	0.351423	0.0433341
Rgl3	30.2128	0.351173	0.969791
Klhl23	197.535	0.350843	0.983231
Palm3	294.456	0.350294	0.999942
Cox4i2	236.57	0.347744	0.999942
Ddb2	173.543	0.347552	0.999942
H2-Q6	91.6505	0.347366	0.999942
Ypel2	545.027	0.347061	0.969791
Gna14	156.371	0.346541	0.999942
Sdk1	684.03	0.346538	0.745394
Tmsb10	5901.94	0.346316	0.485729
Homer3	127.879	0.346198	0.999942
Mboat2	173.512	0.346073	0.999093
Tbcd	958.368	0.345286	0.656644
Psca	231.438	0.344525	0.993494
2810021J22Rik	289.487	0.344266	0.999942
Pak1	261.112	0.344197	0.999942
Cdkn1b	1219.94	0.343699	0.611106
Hamp	32.6601	0.343678	0.908618
Cers3	166.744	0.343571	0.999942
C4b	31.9177	0.342364	0.991063
Nudt3	922.062	0.342324	0.514851
Wdr83	152.206	0.341213	0.999942
Clec2d	261.883	0.340791	0.999942
Slc25a37	586.913	0.339977	0.969791
Lnx1	226.89	0.339504	0.999942
Prdm9	145.946	0.33949	0.999942
B4galnt3	102.489	0.339196	0.999942
Triml1	233.039	0.339118	0.999942
Ptprf	1478.65	0.338862	0.283333
Runx2	47.0628	0.338708	0.999942
Cmc1	161.963	0.336953	0.999942
Zfr2	61.217	0.336512	0.999942
Zfp78	151.08	0.336436	0.999942
Sult1e1	418.97	0.336287	0.864761
Dhx40	2161.87	0.336255	0.326666
Polr3g	1804.86	0.335763	0.504154
Naalad2	80.1816	0.335526	0.999942
Slc38a2	18787.4	0.335495	0.514851
Pygm	61.7883	0.335338	0.999942
Csdc2	128.616	0.33532	0.999942
Gzmg	233.979	0.334879	0.999942
Fam129c	16.1991	0.334203	0.985275
1110065P20Rik	253.828	0.333913	0.969791
Ttc23	203.396	0.333243	0.999942
Rhox4a	83.1285	0.333229	0.999942
Rfk	6908.67	0.333222	0.520111
Atf5	484.891	0.332551	0.950848
9330151L19Rik	33.1193	0.332145	0.999942
Nup210	472.251	0.331782	0.999942
Ifi27l2a	106.984	0.33178	0.999942
Adgrf4	46.2331	0.331652	0.999942
Hip1r	1001.28	0.331641	0.900141
Nppc	88.3758	0.331245	0.999942
Il34	789.393	0.33102	0.915737
Kcnv2	242.039	0.329686	0.999942
Zfp101	81.5636	0.329166	0.999942
Gzmd	238.175	0.328696	0.999942
Sema4c	1636.29	0.328685	0.734852
Dalrd3	244.969	0.32803	0.999942
Dnase1l2	28.1474	0.326904	0.991063
2310057M21Rik	354.446	0.326717	0.999942
Adam19	14379.3	0.326688	0.242735
Espl1	57.5057	0.326439	0.999942
Rev3l	979.253	0.326226	0.861728
Dnase1l1	946.13	0.324603	0.754828
Aspa	24.1778	0.3238	0.999942
Fst	450.816	0.323773	0.934336
Mus81	365.229	0.323488	0.999942
S100a16	502.786	0.32309	0.934336
Ahsg	47.0919	0.322876	0.999942
Lgi4	67.3313	0.322846	0.999942
Cyp17a1	3914.19	0.322816	0.430991
Tlr13	83.7084	0.322024	0.999942
Slc5a2	14.152	0.322018	0.90257
Mycn	82.0928	0.321811	0.999942
Doc2g	105.777	0.321313	0.999942
Tprn	530.708	0.321019	0.88021
Atp8b3	20.9375	0.321006	0.999942
Fmnl1	71.0029	0.320978	0.999942
Slc25a27	41.8832	0.320711	0.999942
Stum	18.1343	0.320641	0.999942
Casp7	286.096	0.320458	0.969791
Eno3	81.7089	0.32037	0.999942
Pou3f1	103.417	0.319993	0.999942
1810011O10Rik	870.009	0.31984	0.840073
Syt7	164.748	0.319571	0.999942
Slc25a14	130.22	0.319139	0.999942
Col27a1	141.031	0.318995	0.999942
Tst	140.694	0.318741	0.999942
Mtm1	389.565	0.318676	0.969791
Hsd3b7	865.565	0.318419	0.785868
Vamp2	1876.65	0.317502	0.905985
Izumo4	122.818	0.317243	0.999942
Higd1b	269.329	0.31721	0.999942
Fras1	59.4357	0.316255	0.999942
H2-Q4	488.463	0.315958	0.826812
Zfp300	222.686	0.315686	0.999942
Fam110a	241.44	0.315578	0.999942
Unc5a	394.066	0.315542	0.991063
Gpbp1l1	2162.48	0.315511	0.808409
Atp1a2	192.434	0.314967	0.999942
Top2a	234.983	0.314834	0.999942
Lrrk2	173.414	0.314357	0.999942
Zcwpw1	38.4437	0.314223	0.999942
Mthfsl	57.2085	0.3142	0.999942
Tbc1d4	3284.59	0.313888	0.797675
Ovol2	638.857	0.313869	0.934336
Gtpbp2	1080.6	0.313657	0.998178
Spink2	28.8601	0.313363	0.950848
Ufd1l	1274.71	0.313362	0.748063
Phf21b	17.2743	0.313124	0.827009
Lmnb1	1319.94	0.312853	0.656644
RP24-219P17.7	150.733	0.312751	0.999942
Sox6	109.302	0.312681	0.999942
Gpr27	142.363	0.31262	0.999942
Ltv1	1545	0.312426	0.566616
Rcc2	1234.36	0.312406	0.539984
Arhgef4	38.5513	0.311881	0.999942
Ms4a4c	41.5787	0.311845	0.999942
Cspp1	807.965	0.311308	0.985275
Kcnj2	75.3082	0.311116	0.999942
Dagla	69.4345	0.310863	0.999942
Zfp775	184.913	0.310685	0.999942
Cd1d1	53.139	0.31042	0.999942
Amdhd2	452.205	0.309913	0.934336
Sox15	49.8893	0.309751	0.999942
Fbxw9	565.173	0.309637	0.893385
Gsg2	17.612	0.309384	0.974323
Srgap1	781.661	0.309099	0.999942
Eml6	226.539	0.308969	0.999942
Stxbp2	2119.04	0.308775	0.809754
Batf3	168.049	0.308526	0.999942
Cdpf1	320.853	0.308196	0.999942
Gsdmd	146.391	0.308173	0.999942
Akr1b8	153.96	0.308104	0.999942
Ppm1k	252.963	0.307878	0.999942
Cep63	549.693	0.307159	0.950848
Stx2	1617.7	0.307065	0.446434
Sycp2	28.6332	0.306779	0.999942
Ifnlr1	566.474	0.306203	0.920549
Hrc	18.2925	0.306081	0.936421
Ppip5k1	922.461	0.305753	0.830312
Dhps	450.549	0.305647	0.993494
Tle2	39.3139	0.30557	0.999942
Csf3r	125.486	0.304898	0.999942
Calml4	85.8603	0.303681	0.999942
Scnm1	453.734	0.303394	0.993957
P3h3	130.349	0.303082	0.999942
Rbm12b1	168.421	0.302643	0.999942
Ubash3b	272.606	0.30259	0.999942
Vill	442.25	0.302323	0.999942
Lgals4	42.1245	0.301618	0.999942
Utp23	332.032	0.301424	0.993494
Zfp945	115.705	0.301403	0.999942
Ache	136.039	0.300902	0.999942
Htra1	2824.69	0.300525	0.830312
Nlrc5	72.9722	0.300307	0.999942
Dusp11	2177.73	0.3001	0.694504
Golt1a	62.6394	0.299838	0.999942
Reps2	871.067	0.299416	0.934336
Wnt9a	222.188	0.299097	0.999942
Osbp2	853.582	0.299092	0.936421
Dmgdh	412.39	0.299088	0.999942
Prag1	699.18	0.299042	0.936421
Ankrd29	72.6379	0.298995	0.999942
Rnf34	1333.85	0.298566	0.908618
Stab1	410.275	0.298203	0.999942
Epb41l4a	1403.02	0.29801	0.936421
4430402I18Rik	21.1966	0.298003	0.999942
Galk1	1094.52	0.296992	0.695127
Hdac7	596.453	0.296892	0.969791
Gap43	19.0427	0.29673	0.969791
Rasgrp2	204.162	0.296565	0.999942
Safb2	754.264	0.296511	0.999942
Aifm3	575.422	0.296111	0.999942
Ccl27a	372.391	0.295917	0.999942
Zmym3	501.129	0.295166	0.991063
Tjp3	215.005	0.294828	0.999942
Lrch4	632.343	0.294688	0.900141
Gucy1a3	1521.94	0.294671	0.827009
Colgalt1	2772.41	0.294557	0.655039
Clip3	158.229	0.294322	0.999942
Gpx2	56.7796	0.294129	0.999942
Mark1	735.204	0.294094	0.999942
Abcc5	681.398	0.293015	0.999942
Agl	1107.54	0.292622	0.895304
Ccdc39	20.9312	0.292468	0.999942
Wdfy4	50.726	0.292327	0.999942
Dmrtb1	22.7354	0.292227	0.999942
Samd9l	355.167	0.291986	0.999942
Ppcdc	629.088	0.291871	0.999942
Smim3	104.505	0.291776	0.999942
Map2k6	258.594	0.291692	0.999942
BC028528	291.939	0.291673	0.999942
Them6	62.5902	0.291629	0.999942
Gse1	3488.34	0.291412	0.545408
Agfg1	5734.72	0.291277	0.539984
Fignl1	180.652	0.291108	0.999942
Baiap2l1	1222.76	0.291082	0.842831
Rpp21	331.738	0.290641	0.999942
Cxcl12	1920.56	0.290396	0.826812
Slc2a3	2205.83	0.29034	0.985275
Tmem143	165.613	0.290252	0.999942
Baiap2l2	34.7637	0.290104	0.999942
Cyp46a1	127.948	0.289577	0.999942
Ctc1	516.066	0.289232	0.999942
Tiam2	112.155	0.289124	0.999942
Gm21750	116.109	0.288955	0.999942
Krt42	30.9836	0.288845	0.999942
1700037C18Rik	49.6956	0.28866	0.999942
Lonrf1	616.495	0.288529	0.999942
Ccnb1	113.85	0.288464	0.999942
Sparcl1	5474.19	0.288365	0.900141
Brcc3	278.198	0.288315	0.999942
Ift172	456.569	0.288034	0.999942
Ttn	86.8547	0.287893	0.969791
Gnb4	2407.09	0.287796	0.999942
Pold4	437.883	0.287574	0.985275
Chek2	84.1949	0.287359	0.999942
Birc3	812.482	0.287129	0.991063
Anxa9	111.904	0.286933	0.999942
E030030I06Rik	97.5867	0.28653	0.999942
Me1	2761.6	0.286151	0.545408
Card14	43.0696	0.28605	0.999942
Soat1	1353.5	0.286037	0.944938
Rtn1	964.857	0.284884	0.934336
Asxl3	24.0413	0.284752	0.999942
Inha	72.7566	0.284483	0.999942
Degs1	5356.42	0.284016	0.509088
Zfp14	112.178	0.283624	0.999942
Hk2	4174.95	0.283414	0.54144
Armc6	262.139	0.283409	0.999942
Rabep2	189.54	0.283352	0.999942
Nt5c	149.402	0.283347	0.999942
Inpp1	183.564	0.28319	0.999942
Ppox	217.268	0.282974	0.999942
D930015E06Rik	637.097	0.282846	0.999942
Hbb-y	15.3473	0.282839	0.993494
Aldh1l2	111.663	0.28278	0.999942
Zfp414	304.039	0.282366	0.999942
Rab30	335.738	0.282364	0.999942
Mrvi1	506.521	0.282161	0.999942
Kcnq1	71.2481	0.281985	0.999942
Filip1	130.999	0.28169	0.999942
Gadd45b	1073.92	0.281294	0.84851
Enpp2	2906.55	0.281154	0.84851
Hoxa9	39.9453	0.281063	0.999942
Cacnb3	261.668	0.280519	0.999942
Fkbp11	361.754	0.280364	0.999942
Dync2h1	483.18	0.280308	0.999942
Tet2	343.124	0.280216	0.999942
Gmip	762.652	0.279848	0.999942
Amt	410.477	0.27977	0.999942
Asprv1	40.3318	0.279734	0.999942
Zfp382	38.4291	0.27893	0.999942
Smpd4	512.835	0.278641	0.999942
Creb5	127.656	0.277252	0.999942
Lmntd2	51.9566	0.277168	0.999942
Nkain1	125.784	0.277115	0.999942
Psg28	41898.3	0.27674	0.999942
Tmed1	291.042	0.276435	0.999942
Phf7	85.4212	0.276357	0.999942
Gch1	314.757	0.275942	0.999942
BC034090	674.724	0.275578	0.999942
Kansl1l	201.247	0.275475	0.999942
Nsun6	127.963	0.275306	0.999942
Sftpd	79.1047	0.275272	0.999942
Mpeg1	410.789	0.275088	0.999942
Slc9a2	850.326	0.275087	0.991063
Ncaph	163.611	0.275056	0.999942
Dppa1	35.7378	0.275053	0.999942
Arhgap25	91.048	0.274892	0.999942
0610037L13Rik	623.542	0.274851	0.999462
Brsk1	53.614	0.274849	0.999942
Zfp13	51.5329	0.274406	0.999942
Nab2	175.636	0.274345	0.999942
Tprgl	2201.02	0.274147	0.656644
Recql5	566.136	0.274137	0.999942
Tpd52	3396.47	0.273636	0.493938
Ap2m1	13476.8	0.273612	0.514851
Maoa	3430.88	0.273573	0.804056
Slc25a33	149.875	0.273553	0.999942
Oas1a	623.052	0.273544	0.999942
Hmox1	2271.41	0.273499	0.806155
Usp29	1992.65	0.273166	0.900141
Fads2	573.421	0.273068	0.999942
1810032O08Rik	79.105	0.272861	0.999942
Rps6kb2	623.43	0.272709	0.999942
Hp	48.4402	0.272474	0.999942
Arhgap4	43.7396	0.272446	0.999942
Mrpl23	261.059	0.272445	0.999942
Sel1l3	477.114	0.272396	0.999942
Mndal	109.794	0.27223	0.999942
Fgr	34.1622	0.271889	0.999942
Crebzf	495.706	0.271408	0.999942
Hnf1b	384.492	0.271405	0.999942
AU018091	5708.02	0.27107	0.83472
H2afv	591.03	0.270895	0.969791
Phlda2	62.9178	0.27064	0.999942
Cyp39a1	143.787	0.270565	0.999942
Gmfg	188.548	0.27047	0.999942
Rbmx2	105.276	0.270412	0.999942
Pnoc	6.89666	0.270304	NA
Akap8l	392.352	0.269882	0.999942
Cyfip2	412.574	0.269735	0.999942
Kdm8	197.654	0.269539	0.999942
Rassf2	140.697	0.269308	0.999942
Smox	539.108	0.269069	0.991063
Optn	1634.2	0.269025	0.806155
Pcdh18	700.746	0.268892	0.995301
Bpgm	792.19	0.267987	0.999942
Dmrt1	98.8511	0.267964	0.999942
Slc9a5	160.345	0.26788	0.999942
Gls	2430.26	0.267811	0.748063
Bbs2	164.907	0.267402	0.999942
Panx1	54.7061	0.26739	0.999942
Olfr1167	20.9277	0.26717	0.999942
Cdca7l	27.3964	0.26706	0.999942
Speg	240.661	0.266665	0.999942
Dpcr1	1003.02	0.266598	0.999942
C1qtnf6	2027.2	0.266244	0.999462
Rnf207	10.7172	0.266217	NA
Rbm8a	1138.37	0.266193	0.915737
Cfh	119.76	0.266187	0.999942
Wdr13	414.592	0.265841	0.999942
Kctd18	325.028	0.265779	0.999942
Tmem51	333.249	0.265592	0.999942
Ccpg1	3449.25	0.265493	0.651514
Ap1s2	229.661	0.265431	0.999942
Wnt4	365.712	0.265373	0.999942
Ofcc1	24.0684	0.265134	0.999942
Tec	1452.03	0.265053	0.986086
Dcbld1	245.287	0.264753	0.999942
Gpr182	106.98	0.264709	0.999942
Dtx3	562.459	0.264551	0.999942
2410002F23Rik	403.985	0.264398	0.999942
Xrcc1	455.055	0.264305	0.999942
Topbp1	1165.88	0.26426	0.969791
Gucy1b3	620.188	0.264231	0.999942
Vstm5	80.1115	0.264141	0.999942
L3mbtl3	662.107	0.264056	0.999942
Adipor1	9060.12	0.263696	0.593147
Elavl3	28.5237	0.263676	0.999942
Cux1	1955.65	0.263536	0.830312
Hspb2	308.186	0.263479	0.999942
Zgrf1	68.3516	0.263467	0.999942
Ptprc	167.467	0.263047	0.999942
Cpped1	423.464	0.262969	0.999942
Grk3	98.3544	0.262748	0.999942
Anxa4	8208.92	0.262352	0.7445
Sertad3	352.265	0.262291	0.999942
Pirt	91.3645	0.262213	0.999942
Esco2	18.5506	0.261879	0.999942
Pnpla6	1894.73	0.261648	0.942572
Stx1b	213.366	0.261609	0.999942
Tnfrsf21	2005.16	0.261606	0.798219
Pld4	94.2397	0.261541	0.999942
Colec11	49.5775	0.261488	0.999942
Kif21a	891.79	0.261425	0.993927
Tnnt1	25.1402	0.261419	0.999942
Ccnyl1	1567.55	0.261349	0.84851
Gtpbp6	187.911	0.261053	0.999942
Drp2	215.937	0.261046	0.999942
Apol9a	34.4774	0.260836	0.999942
Tmem266	57.3083	0.260824	0.999942
Ass1	6034.32	0.260742	0.961985
Smim14	1348.13	0.260714	0.961387
Ednrb	1306.99	0.260642	0.969791
Ublcp1	1626.01	0.260596	0.861728
Naip5	43.2488	0.260435	0.999942
Pnpla7	221.77	0.26038	0.999942
Mfsd4a	42.1934	0.260297	0.999942
Clcc1	613.18	0.260279	0.999942
Sox11	273.094	0.260155	0.999942
Ints4	1245.17	0.259952	0.999942
Anxa5	12450.7	0.259788	0.716003
Tyrobp	178.255	0.259752	0.999942
Pank1	40.5725	0.259724	0.999942
Obscn	8.89426	0.259706	NA
Vegfa	2288.28	0.259516	0.934336
Cxcr4	76.0195	0.259493	0.999942
Sgce	3323.51	0.25933	0.723591
Tmem132e	247.595	0.259208	0.999942
Ap5z1	296.668	0.25912	0.999942
Tia1	464.66	0.258973	0.999942
Alox12	50.16	0.25895	0.999942
Cntrl	620.248	0.258901	0.999942
Prpf40b	301.822	0.258894	0.999942
Coq4	189.991	0.258746	0.999942
D130043K22Rik	41.5597	0.258149	0.999942
Car2	7077.26	0.258132	0.656644
Rad54b	50.3491	0.257918	0.999942
Wfdc8	16.9621	0.257915	0.999942
Ttyh2	130.406	0.257291	0.999942
Tmem191c	40.04	0.257177	0.999942
Rmdn3	2520.68	0.257044	0.94589
Hmgb2	896.176	0.256888	0.986086
Rfc5	218.755	0.256853	0.999942
Serac1	184.886	0.25655	0.999942
Cldn7	1215.39	0.256543	0.999942
Mybl2	345.85	0.256404	0.999942
Ttll4	831.739	0.256372	0.999942
Il1r1	1025.9	0.256281	0.944938
Pigo	930.182	0.25616	0.991063
Cryab	2893.25	0.255852	0.944938
Kif5c	1014.05	0.255829	0.989847
Adcy3	194.093	0.2558	0.999942
Cdc7	198.458	0.255795	0.999942
Tha1	14.656	0.25557	0.999942
Nsmf	234.05	0.255489	0.999942
B3galt5	488.03	0.255389	0.999942
Rcsd1	807.037	0.255371	0.999942
Smad3	1618.72	0.255095	0.999942
Fyb	60.8407	0.25507	0.999942
Arhgef40	350.726	0.254939	0.999942
Lpar3	160.549	0.254566	0.999942
Antxr2	194.38	0.254355	0.999942
Maged1	24988.6	0.253873	0.936421
Smim6	21.4899	0.25349	0.999942
Coro7	424.922	0.253225	0.999942
Ppara	18.6081	0.253114	0.999942
Adgrb1	16.194	0.253012	0.999942
Pck2	321.509	0.252992	0.999942
Kctd15	848.621	0.252519	0.999942
Ppdpf	632.824	0.2525	0.999942
Dgkq	448.801	0.252335	0.999942
Kcp	95.9673	0.25232	0.999942
Dnmt1	1841.43	0.252299	0.999942
Itga7	372.111	0.25221	0.999942
Slc6a8	6919.08	0.251914	0.728334
Ces2b	44.9362	0.251713	0.999942
Ccdc43	1072.66	0.251511	0.974911
Zfp930	146.161	0.251331	0.999942
Fam114a1	1167.67	0.251112	0.999942
Sfrp2	23.8832	0.251102	0.999942
Dennd2a	4545.82	0.250651	0.745394
Trpv6	1298.12	0.250649	0.999942
Col11a1	55.7234	0.250589	0.999942
Snrpn	856.205	0.250535	0.999942
Gm2237	12.7574	0.250239	NA
Zfp976	143.621	0.250237	0.999942
Trappc6a	198.836	0.250132	0.999942
Psg23	178229	0.250052	0.999942
Bard1	22.3445	0.249722	0.999942
Fthl17a	5580.02	0.249682	0.944938
S100a8	141.637	0.249627	0.999942
Vsnl1	24.2989	0.249519	0.999942
Pycard	44.9105	0.249466	0.999942
Tnfrsf9	9389.72	0.249408	0.999942
Rnaset2a	865.063	0.249026	0.999942
Tubb4a	1392.05	0.248591	0.969791
Fdft1	1293.79	0.248455	0.999942
Rspo3	106.011	0.248391	0.999942
Pdk3	526.021	0.248372	0.999942
Osbpl7	287.398	0.248317	0.999942
Faap24	211.189	0.247834	0.999942
Acot11	81.2978	0.247761	0.999942
Ufsp2	747.198	0.247552	0.999942
Fa2h	403.487	0.2475	0.999942
Ergic1	3160.07	0.247295	0.83472
Tmem252	171.592	0.247279	0.999942
Ctnna1	20051	0.247122	0.735375
Dgkz	1289.14	0.246999	0.948826
Cacna1a	74.4323	0.246796	0.999942
Unc93b1	259.105	0.246786	0.999942
Dlg4	180.709	0.246784	0.999942
Mrpl53	348.067	0.246528	0.999942
Fam83e	13.1326	0.246454	NA
Ift122	305.487	0.246434	0.999942
Zmat4	128.954	0.246377	0.999942
Slfn4	35.6274	0.246305	0.999942
Pcdhgb6	77.5874	0.24609	0.999942
P4ha2	2049.28	0.246016	0.999942
Creb3l1	1626.95	0.245864	0.999942
Gripap1	491.005	0.245834	0.999942
Dnah11	15.2181	0.245623	0.961985
Wnt9b	248.695	0.24561	0.999942
Nt5dc3	615.544	0.245599	0.999942
Ccdc163	107.58	0.245517	0.999942
Hsd17b7	265.542	0.245462	0.999942
Prnp	6477.07	0.245404	0.936421
Lzts1	228.65	0.245269	0.999942
Gpr173	44.4216	0.245202	0.999942
Gnat2	105.28	0.245085	0.999942
G2e3	334.653	0.245053	0.999942
Casp3	199.205	0.245016	0.999942
Melk	110.202	0.24481	0.999942
Apobec3	127.579	0.244738	0.999942
Btbd19	89.699	0.244618	0.999942
Atp6ap1	4780.77	0.244533	0.765934
Zbtb16	272.166	0.244405	0.999942
Cutal	29.9789	0.244096	0.999942
Prkcb	65.53	0.24373	0.999942
Dnah10	40.2897	0.24347	0.999942
C5ar1	45.4838	0.243414	0.999942
Neil3	15.272	0.24339	0.999942
Tada2a	229.128	0.243211	0.999942
Tshz2	247.281	0.242987	0.999942
Rasl12	200.83	0.242896	0.999942
Cecr5	224.445	0.242866	0.999942
Ncam1	326.174	0.242839	0.999942
Meltf	100.679	0.242789	0.999942
Med30	172.249	0.242489	0.999942
Unc13d	488.468	0.242481	0.999942
Myrf	196.268	0.242473	0.999942
Ppp1r32	8.81035	0.24246	NA
Slco2a1	24058.2	0.242404	0.830312
Trim29	36.0607	0.2421	0.999942
Dnaaf1	35.1077	0.242068	0.999942
Acsl3	2276.47	0.242018	0.944938
Taf9	64.1794	0.241974	0.999942
Adam11	50.9727	0.241546	0.999942
Asz1	36.4311	0.241499	0.999942
Banp	383.08	0.24147	0.999942
Nkain2	116.749	0.241191	0.999942
Clic5	10127	0.240855	0.991063
Ribc1	37.1051	0.240828	0.999942
Aldoa	13239.9	0.240736	0.885401
Olfr351	537.504	0.240467	0.999942
Rnf128	13496.2	0.240309	0.709306
Ss18l1	274.946	0.240131	0.999942
Ina	28.7449	0.240121	0.999942
Cep95	285.556	0.240016	0.999942
Kif16b	3089.37	0.239933	0.944938
Hmgn5	1386.67	0.239906	0.989847
Ddx60	131.691	0.23951	0.999942
D930048N14Rik	157.096	0.239252	0.999942
Tdrd7	1523.13	0.239161	0.999942
Hacl1	275.995	0.239157	0.999942
Tbc1d19	276.6	0.239153	0.999942
Golph3l	918.015	0.239146	0.999942
Acad10	186.599	0.239144	0.999942
Sowahd	61.6065	0.238727	0.999942
Ppp6r2	286	0.2387	0.999942
Thsd1	303.26	0.238653	0.999942
Gpat2	184.183	0.23864	0.999942
D430019H16Rik	88.1814	0.238512	0.999942
Rpl10	4830.66	0.238114	0.999942
Ecm2	77.1627	0.238095	0.999942
Igfbp4	1309.05	0.238077	0.999942
Bhmt2	112.441	0.238036	0.999942
Gad1	41.8762	0.237984	0.999942
Emilin1	2210.5	0.237867	0.999942
Slc25a28	244.389	0.237857	0.999942
Mycbpap	233.29	0.237457	0.999942
Cgref1	372.007	0.237315	0.999942
Ahnak	29301	0.237103	0.999942
Wdr78	61.0937	0.236852	0.999942
Cma1	52.373	0.236838	0.999942
Clec12b	29.3507	0.236405	0.999942
Rpl12	179.635	0.23621	0.999942
Kcne4	115.046	0.235884	0.999942
Trim11	232.015	0.235604	0.999942
Fbxl21	51.0228	0.235597	0.999942
Trpc1	98.6255	0.235267	0.999942
Zfp867	258.94	0.235107	0.999942
Tspan15	266.598	0.235043	0.999942
Grip1	36.0069	0.234967	0.999942
Nudt1	223.974	0.234881	0.999942
Zkscan4	25.9408	0.234793	0.999942
Sctr	59.3792	0.234767	0.999942
Jkamp	925.914	0.234504	0.999942
Paox	139.033	0.234368	0.999942
Dbpht2	85.296	0.234309	0.999942
Clk1	1433.08	0.234269	0.999942
Sdf2l1	706.539	0.234193	0.999942
Arl6	114.108	0.234185	0.999942
E2f1	108.598	0.234078	0.999942
Tmem219	241.588	0.233957	0.999942
Neurl3	53.4016	0.233952	0.999942
Vav1	42.5083	0.233944	0.999942
Telo2	205.437	0.233911	0.999942
Fads3	1266.34	0.233777	0.999942
Slc4a8	788.472	0.233771	0.999942
Dxo	227.2	0.233664	0.999942
Calml3	20.4524	0.233531	0.999942
Srd5a1	823.783	0.233494	0.999942
Cd9	20278.5	0.233483	0.934336
Tbx5	254.355	0.233144	0.999942
Trpc6	109.495	0.232901	0.999942
Vpreb1	19.624	0.232518	0.999942
Ccdc22	333.115	0.232371	0.999942
Tmsb15a	21.8218	0.231815	0.999942
Tmem200a	22.7319	0.231454	0.999942
Gm3636	44.6877	0.231413	0.999942
Prlr	272.914	0.231216	0.999942
Cirbp	590.602	0.231157	0.999942
C1qb	304.418	0.231027	0.999942
Flt1	31309.8	0.231013	0.999942
Rapgefl1	26.0078	0.230941	0.999942
Igsf9	581.92	0.230809	0.999942
Mill2	193.539	0.230667	0.999942
Gigyf1	676.356	0.230612	0.999942
Atp1b2	116.622	0.230539	0.999942
Tpbpb	135858	0.230427	0.999942
Hand2	95.896	0.230241	0.999942
Cnp	200.425	0.230221	0.999942
Rgs9	19.9634	0.229956	0.999942
Tmem268	144.104	0.229796	0.999942
Meox2	196.869	0.229588	0.999942
Ctse	31.3301	0.229587	0.999942
Plscr4	26.2313	0.229505	0.999942
Sept6	487.785	0.229276	0.999942
C1qtnf9	38.5928	0.229247	0.999942
Cd300c2	31.6224	0.229204	0.999942
Zfp692	54.1169	0.229056	0.999942
Csad	311.999	0.228901	0.999942
Cystm1	1842.66	0.228771	0.993957
Dsn1	187.961	0.228693	0.999942
Acot13	265.993	0.228567	0.999942
Gramd3	648.906	0.228476	0.999942
Eps8	1120.13	0.228369	0.999942
Klhdc8b	64.3676	0.228348	0.999942
Ppp1r3d	107.839	0.228283	0.999942
Kcnj15	399.551	0.228209	0.999942
Acat1	2031.39	0.228172	0.999942
Exoc1	861.858	0.228049	0.999942
Amot	29703.1	0.227784	0.999942
Cryzl1	821.889	0.227723	0.999942
Zbed5	172.69	0.227652	0.999942
Serpinf1	42.128	0.227567	0.999942
Arnt2	594.813	0.227558	0.999942
Gpr176	28.0662	0.227384	0.999942
Mn1	94.4319	0.227305	0.999942
Spsb1	2348.45	0.22711	0.999942
Plekhh1	15346.4	0.227074	0.798219
Glb1l	107.236	0.226938	0.999942
Tmcc2	370.143	0.226897	0.999942
Cd209c	86.0579	0.226772	0.999942
Dennd6b	97.5363	0.226667	0.999942
Epha7	58.0696	0.226536	0.999942
Trmu	123.952	0.226503	0.999942
Gm5483	14.8235	0.226501	0.999942
Rufy4	192.756	0.226241	0.999942
Sipa1l3	1145.25	0.226003	0.999942
Pla2r1	209.24	0.225914	0.999942
Pde1a	29.5307	0.225806	0.999942
Nptx1	32.6956	0.225768	0.999942
Snrnp35	244.381	0.225764	0.999942
Dok5	47.5179	0.225656	0.999942
Prss23	422.212	0.22552	0.999942
4930503L19Rik	164.221	0.225344	0.999942
Ocrl	502.115	0.225235	0.999942
Tpbpa	221516	0.224979	0.999942
Pllp	54.2574	0.224725	0.999942
Irf7	2100.2	0.224579	0.999942
R3hdm2	1761.77	0.224541	0.95436
Ppp1r3g	222.267	0.224444	0.999942
Slc16a5	50.8463	0.224438	0.999942
Mis18bp1	32.6671	0.224425	0.999942
Ube4b	2280.31	0.22429	0.991063
Ndufa5	363.593	0.224237	0.999942
Dzip1l	140.979	0.224229	0.999942
Tmprss6	18.2498	0.224199	0.999942
Cidea	7.01429	0.224139	NA
Psg26	30908.2	0.223847	0.999942
Rnf5	521.569	0.223698	0.999942
Nrep	1223.89	0.223622	0.999942
Rbms2	10719.8	0.223609	0.934336
Taf4	817.372	0.223331	0.999942
Ankdd1b	26.7566	0.223302	0.999942
Ppl	927.148	0.223283	0.999942
Bnip3l	8030.87	0.223205	0.942249
Dpysl2	224.468	0.223126	0.999942
1810037I17Rik	1614.72	0.223021	0.999942
Inpp5e	474.151	0.222394	0.999942
Sema6a	1183.36	0.222364	0.999942
Eef1b2	11932.6	0.222288	0.872154
1500009L16Rik	115.741	0.222202	0.999942
Krt23	111.247	0.222112	0.999942
Sirt2	1459.62	0.222101	0.989465
Nol3	8.57257	0.222032	NA
Nup160	737.002	0.222	0.999942
P2rx3	10.0492	0.221974	NA
Ccndbp1	660.518	0.221969	0.999942
Ctsa	8812.32	0.221655	0.999942
Plekhh2	389.507	0.221629	0.999942
Egfl7	1161.05	0.221598	0.999942
Snai2	110.847	0.221554	0.999942
Recql	455.547	0.221421	0.999942
Lactb2	949.565	0.221345	0.999942
Zbtb37	1019.87	0.221181	0.999942
Mecp2	812.235	0.220888	0.999942
Ankrd37	95.0662	0.220608	0.999942
Adgrv1	19.0603	0.22058	0.999942
Klc2	382.118	0.220526	0.999942
Lama4	1541.29	0.22051	0.999942
Ceacam14	42588	0.220325	0.999942
Nosip	1608.76	0.220217	0.999942
Tbx2	574.836	0.220175	0.999942
Pappa2	46500.1	0.220074	0.999942
R3hcc1	251.23	0.219983	0.999942
Hapln3	96.2717	0.219931	0.999942
Prl8a9	102114	0.219927	0.999942
Pam	1994.77	0.219843	0.986086
Otol1	13.7586	0.219746	0.999942
Ppp1r14c	50.3323	0.219522	0.999942
Chkb	734.796	0.219448	0.999942
Cts3	47978.3	0.21937	0.999942
Cyp4f16	65.86	0.219277	0.999942
Sugp2	386.073	0.219209	0.999942
Agap2	11.2195	0.218996	NA
Fam124a	697.4	0.218978	0.999942
Pigz	15.5285	0.218961	0.999942
Ttll3	53.9533	0.218957	0.999942
Rwdd2b	135.259	0.218765	0.999942
Fabp4	503.028	0.218723	0.999942
Zfp799	128.672	0.218593	0.999942
Ranbp17	272.962	0.218516	0.999942
Gabbr1	148.578	0.218449	0.999942
Ndufb11	1024.89	0.218404	0.999942
Nos1	464.506	0.218267	0.999942
Egln3	70.7252	0.218204	0.999942
Csf2rb	82.677	0.218192	0.999942
Nr4a2	98.0979	0.217989	0.999942
Hsd3b6	158.555	0.217924	0.999942
Dyrk1b	395.186	0.217783	0.999942
Arl15	2167.97	0.217752	0.999942
Fam167b	72.5051	0.217602	0.999942
Ak8	190.618	0.217208	0.999942
Slc4a3	264.434	0.217111	0.999942
Zfp825	271.981	0.21709	0.999942
Fau	1294.1	0.217019	0.999942
Tagap1	387.151	0.217019	0.999942
Cstf3	519.481	0.217017	0.999942
Cd300a	220.18	0.216999	0.999942
Nucb1	9529.54	0.216881	0.999462
Syngr1	1955.98	0.216861	0.999942
Pgk1	5141.62	0.216795	0.944938
Rfx1	499.69	0.216794	0.999942
Plekhm3	737.99	0.216662	0.999942
Hsd11b2	80.9433	0.216537	0.999942
Dclk3	19.4182	0.216528	0.999942
Mitf	1887.6	0.216525	0.999942
Dhx58	164.285	0.216372	0.999942
Fbxo47	51.2864	0.216311	0.999942
Xlr3b	267.454	0.216257	0.999942
Psg27	72288.8	0.216078	0.999942
Tet1	84.3276	0.216062	0.999942
Psg21	186233	0.215977	0.999942
G6pdx	501.117	0.215943	0.999942
Mdp1	601.091	0.2159	0.999942
C1qc	273.176	0.215885	0.999942
Stx1a	53.5586	0.215806	0.999942
Mpi	167.593	0.215485	0.999942
Ano8	274.451	0.215467	0.999942
Ntrk2	71.8208	0.215355	0.999942
Dlec1	24.5133	0.21528	0.999942
AA467197	56.9941	0.215209	0.999942
Wdr53	266.805	0.215131	0.999942
Rhbdl2	32.7942	0.2151	0.999942
Nucb2	2213.48	0.214984	0.991063
Ms4a6b	93.5936	0.214958	0.999942
Fbln1	5642.84	0.21492	0.999942
Sugct	13.1739	0.214901	NA
Prl7c1	165.691	0.214761	0.999942
Lonrf3	1639.09	0.214709	0.999942
Ccnl1	757.991	0.21463	0.999942
Narf	991.294	0.214521	0.999942
Ly6c2	29.1606	0.214438	0.999942
Nmnat2	114.07	0.214402	0.999942
Gdpd3	6.19556	0.214301	NA
Psg18	16563.6	0.214177	0.999942
Lgals8	783.581	0.213995	0.999942
Odf2	909.377	0.213768	0.999942
Itpkb	4147.21	0.213765	0.999942
Sltm	681.022	0.213588	0.999942
Madd	1020.01	0.213467	0.999942
Eepd1	71.9811	0.21346	0.999942
Mipol1	109.701	0.213447	0.999942
Chaf1b	58.0957	0.213329	0.999942
Pold1	261.186	0.213263	0.999942
Syt8	471.417	0.213231	0.999942
Slc27a6	987.943	0.213102	0.999942
Cbx2	241.848	0.213024	0.999942
Dmrtc1c2	310.967	0.212842	0.999942
Fam171a2	42.4427	0.212785	0.999942
Il2rg	2533.78	0.21272	0.999093
Fam228a	8.84366	0.212692	NA
Mrpl48	659.528	0.212668	0.999942
Nmur1	16.6618	0.212647	0.999942
Kmt2d	2666.86	0.212609	0.999942
Gm10339	177.231	0.212606	0.999942
Slc38a5	6.88043	0.212199	NA
Gm5795	13.6058	0.212189	0.999942
Il15	52.4423	0.212081	0.999942
Mfap4	169.351	0.212062	0.999942
Tssc4	404.452	0.212056	0.999942
Zbtb8b	652.274	0.21205	0.999942
Ankrd44	1011.14	0.211907	0.999942
Chsy3	90.5347	0.211819	0.999942
Olfr639	260.34	0.211777	0.999942
Mthfd2	132.079	0.211747	0.999942
Rhot2	667.223	0.211615	0.999942
Rtn4	3634.22	0.211598	0.969791
Egfem1	11.6739	0.211581	NA
Hexim2	176.877	0.211551	0.999942
Zfp873	85.4342	0.211463	0.999942
Apmap	1267.69	0.211407	0.999942
Car8	74.4834	0.211186	0.999942
Plekhj1	607.558	0.211174	0.999942
Timm17b	497.392	0.211044	0.999942
Rrad	68.3553	0.210734	0.999942
Dhx34	277.37	0.210447	0.999942
6030419C18Rik	45.8809	0.210422	0.999942
Sptbn5	13.3644	0.210145	NA
Mtrf1l	115.561	0.21005	0.999942
Gpr156	219.406	0.21003	0.999942
Wrap53	174.784	0.20996	0.999942
Zfp408	497.906	0.209885	0.999942
Kcnk3	61.7492	0.209835	0.999942
Zfp990	16.3496	0.209763	0.999942
Zfp959	99.9789	0.209711	0.999942
Ahcyl2	3659.71	0.209652	0.999942
Arl4c	1481.07	0.209638	0.999942
Peg3	38997.3	0.209617	0.999942
Cnih1	2974.33	0.209609	0.999942
Murc	14.6977	0.20959	0.999942
Zfand2a	3604.76	0.209389	0.999942
Btbd11	62.4791	0.209369	0.999942
Rab24	854.316	0.209322	0.999942
Spc24	22.8654	0.209309	0.999942
Rpa3	294.867	0.209276	0.999942
Smim5	40.0215	0.209256	0.999942
Atp8a1	230.73	0.209229	0.999942
Pan2	807.001	0.209118	0.999942
Zfp57	65.217	0.209022	0.999942
Fgf11	13.1607	0.208875	NA
Strbp	780.229	0.208834	0.999942
Lair1	28.2243	0.208703	0.999942
Mgea5	2236.62	0.208623	0.999942
Zfp772	402.832	0.208614	0.999942
Got1	1645.03	0.208239	0.999942
Cacna2d3	91.4887	0.208236	0.999942
Mamstr	26.2831	0.208111	0.999942
Btn1a1	222.222	0.207978	0.999942
Abca2	89.1427	0.207879	0.999942
Fam3c	2202.99	0.207862	0.999942
Fads1	553.974	0.20786	0.999942
Pcdh20	9.65886	0.207843	NA
Oas3	60.5279	0.207803	0.999942
Uroc1	71.8335	0.207782	0.999942
Eva1c	74.8808	0.207779	0.999942
Med12	1632.98	0.207737	0.999942
Tcf23	41.3843	0.207737	0.999942
Anks3	266.458	0.207638	0.999942
Prdm5	24.6002	0.20762	0.999942
Kank3	2006.17	0.207363	0.999942
Cybb	145.088	0.207288	0.999942
Ltbp2	593.028	0.207156	0.999942
Zfp462	571.411	0.207152	0.999942
Ccdc167	178.521	0.207126	0.999942
Cep83	606.353	0.207121	0.999942
BC053393	15.6236	0.20679	0.999942
Mmp15	4508.52	0.206681	0.991063
Plxna2	3265.91	0.206569	0.999942
Ankzf1	423.985	0.206387	0.999942
Arl2	227.217	0.206015	0.999942
Wdfy1	600.242	0.205973	0.999942
Oog1	30.0436	0.205889	0.999942
Rora	887.05	0.20588	0.999942
9130019O22Rik	58.6928	0.205874	0.999942
Olfr1160	9.78329	0.205873	NA
Camk2n1	335.791	0.205847	0.999942
Stab2	250.893	0.205709	0.999942
Asf1a	859.239	0.205665	0.999942
Rad9a	155.406	0.205633	0.999942
Slc4a1	195.227	0.205622	0.999942
Gm2026	113.407	0.205614	0.999942
S100a6	3899.4	0.205511	0.999942
Cep128	92.1559	0.20546	0.999942
Zc4h2	54.5416	0.205375	0.999942
Ifi27	341.028	0.205351	0.999942
Tsga10	682.498	0.205205	0.999942
Kmt5a	7396.39	0.204856	0.999942
Usp54	737.708	0.204824	0.999942
Ldlrad3	468.13	0.204802	0.999942
Rundc3a	17.6248	0.204777	0.999942
Dnah2	19.942	0.204768	0.999942
Echdc2	586.361	0.204725	0.999942
Thrb	71.1138	0.204621	0.999942
Rasd2	21.2353	0.204613	0.999942
Pnkp	460.127	0.204583	0.999942
Gm973	28.0586	0.204535	0.999942
Capn2	4570.05	0.204474	0.969791
Fcgr2b	48.2708	0.204399	0.999942
Zfp619	44.3689	0.204359	0.999942
B3galnt2	1822.07	0.204307	0.999942
Lrrc4	54.8014	0.204257	0.999942
Inpp5f	1017.36	0.204098	0.999942
Rhoq	595.248	0.204071	0.999942
Olfr1156	30.271	0.204038	0.999942
Zfp607b	30.1229	0.203993	0.999942
Nsun5	160.041	0.203955	0.999942
Morn1	46.5839	0.20386	0.999942
Coq8b	320.667	0.2038	0.999942
Gtf2b	2232.68	0.203796	0.999942
Rnf182	7.53834	0.203774	NA
Tmem40	190.141	0.203644	0.999942
Ppid	598.744	0.203525	0.999942
Il18bp	56.3123	0.203154	0.999942
Plpp5	1195.4	0.203056	0.999942
Ube2q2	6325.91	0.202726	0.969791
Enah	2268.6	0.202625	0.999942
Magel2	380.907	0.202446	0.999942
Srrt	927.848	0.202394	0.999942
Zfp672	390.494	0.202379	0.999942
Psap	62376	0.202367	0.934336
Islr	149.317	0.202349	0.999942
Dcaf15	313.556	0.202182	0.999942
Ccdc91	482.42	0.202037	0.999942
Tpcn1	9277.33	0.201983	0.999942
2010300C02Rik	107.143	0.201887	0.999942
Hook2	442.96	0.201879	0.999942
Cd24a	750.044	0.201824	0.999942
Neurl1b	65.5327	0.201691	0.999942
Dek	2416.16	0.201549	0.999942
Zfp763	56.3663	0.201436	0.999942
Mtfmt	202.501	0.201424	0.999942
Xdh	505.889	0.201362	0.999942
Piezo2	414.477	0.201202	0.999942
Prkx	1044.24	0.200918	0.999942
Six1	6.94458	0.200593	NA
Col3a1	8067.6	0.200567	0.999942
Rarres1	86.187	0.200554	0.999942
Aox1	24.6551	0.200549	0.999942
Sv2b	29.1213	0.200492	0.999942
Gfm2	682.579	0.200469	0.999942
Tmem256	224.339	0.200283	0.999942
Pitx1	269.711	0.200043	0.999942
Ltbp3	4832.94	0.199934	0.999942
Oxct1	2061.67	0.199914	0.999942
Prl3a1	10495.4	0.199594	0.999942
Fam129b	17455.4	0.199509	0.999942
Muc3	23.4746	0.199444	0.999942
Zfp68	339.426	0.199442	0.999942
4833420G17Rik	542.773	0.199388	0.999942
Fam131b	25.0731	0.199376	0.999942
Tex35	13.5537	0.199272	0.999942
Sgk3	5370.02	0.199214	0.999942
Trpv3	34.3462	0.199114	0.999942
Tnk1	103.131	0.199107	0.999942
Gm17655	49.7508	0.199082	0.999942
Myzap	254.804	0.199065	0.999942
Il2rb	1093.81	0.199065	0.999942
Slc36a4	1137.16	0.198961	0.999942
Usp20	1027.98	0.198849	0.999942
Oas2	77.3555	0.198839	0.999942
Fam110b	426.069	0.198823	0.999942
Vsig10	603.979	0.198748	0.999942
Haus5	113.674	0.19861	0.999942
Zfyve19	582.371	0.198552	0.999942
Synj2	245.464	0.198544	0.999942
Tbcb	871.311	0.198502	0.999942
Scarf1	230.208	0.198479	0.999942
Ampd2	2006.04	0.198351	0.999942
Gem	80.4897	0.198323	0.999942
D2Bwg1423e	81.4878	0.1983	0.999942
Rasa4	73.111	0.198048	0.999942
F10	19.5719	0.198045	0.999942
Prkar1b	316.392	0.198017	0.999942
Frmpd2	9.95841	0.198001	NA
Nfasc	12.9783	0.197963	NA
Adhfe1	66.1324	0.197924	0.999942
D2hgdh	424.444	0.197898	0.999942
Akr1b7	35.2256	0.197817	0.999942
Invs	391.088	0.197667	0.999942
Atf7ip	2054.4	0.197619	0.999942
Nr1i2	17.1316	0.197605	0.999942
Chrna2	19.2112	0.197513	0.999942
Casz1	410.03	0.197505	0.999942
Igsf1	1469.49	0.197379	0.999942
Olfr635	133.923	0.197371	0.999942
Ccnb2	39.5342	0.197353	0.999942
Ndufa1	731.372	0.197342	0.999942
Prickle2	342.43	0.197334	0.999942
Bank1	18.8244	0.197262	0.999942
Tmem254c	2822.26	0.197257	0.999942
Plekhg6	199.308	0.197112	0.999942
Pla2g16	425.722	0.197073	0.999942
Tpmt	81.0484	0.196931	0.999942
Ppp1r15a	3443.98	0.196922	0.999942
Krt14	2879.85	0.196884	0.999942
Susd1	1073.12	0.196839	0.999942
Cxx1c	120.263	0.196832	0.999942
Ccser1	473.152	0.196675	0.999942
Ndufs1	2132.95	0.196669	0.999942
Mcf2l	1597.72	0.196669	0.999942
Olfm2	31.6825	0.196454	0.999942
Rbm12b2	263.002	0.19634	0.999942
Mrps11	236.012	0.196308	0.999942
Cda	174.061	0.196271	0.999942
Dnm1	78.867	0.196179	0.999942
Zfp703	645.771	0.196157	0.999942
Wnt10b	20.946	0.196131	0.999942
Nampt	1466.8	0.196074	0.999942
Pik3r5	24.6394	0.195933	0.999942
Mdm4	2114.05	0.195895	0.999942
Prl8a8	35633.2	0.19588	0.999942
A430078G23Rik	34.6229	0.195783	0.999942
Zranb3	78.8834	0.195514	0.999942
Meis3	125.479	0.19549	0.999942
Tnfrsf19	214.356	0.195359	0.999942
Rhov	24.5888	0.195292	0.999942
Sp100	237.07	0.195216	0.999942
Sdpr	1510.71	0.195134	0.999942
Rep15	48.5321	0.19512	0.999942
Trib3	166.936	0.194986	0.999942
Msh5	15.6291	0.194968	0.999942
Gbe1	288.229	0.194942	0.999942
Msto1	451.356	0.194859	0.999942
Prune2	299.871	0.194725	0.999942
Slc50a1	336.093	0.194683	0.999942
Rgs2	228.777	0.194561	0.999942
Rad51ap1	34.947	0.194484	0.999942
Igsf10	40.1453	0.19446	0.999942
Cd48	25.3803	0.194385	0.999942
Fam193b	630.798	0.194383	0.999942
Osbpl2	4497	0.19428	0.999942
Tmem50a	1211.98	0.194202	0.999942
Pank4	244.121	0.194185	0.999942
Actr1b	2054.81	0.193996	0.999942
Hook1	654.717	0.193804	0.999942
Kif1b	2685.34	0.193557	0.999942
Tfcp2	266.426	0.193522	0.999942
Ms4a6c	115.547	0.193465	0.999942
Actl6a	762.015	0.193459	0.999942
Ifi213	87.4293	0.193258	0.999942
Carf	175.784	0.193193	0.999942
Pmm1	897.52	0.193177	0.999942
Ppfia1	6278.47	0.193105	0.999318
Pspc1	251.691	0.19291	0.999942
Atad5	211.576	0.192773	0.999942
Megf6	585.346	0.192717	0.999942
Ewsr1	2927.92	0.192636	0.999942
Sil1	1006.32	0.192501	0.999942
Irf3	857.82	0.192481	0.999942
Tpst1	325.298	0.192431	0.999942
Surf2	214.755	0.192421	0.999942
Hist1h2be	38.0858	0.19236	0.999942
Gstz1	466.01	0.192356	0.999942
Klhdc2	1464.75	0.192264	0.999942
Rbmx	1081.3	0.19216	0.999942
Baiap3	29.4684	0.192108	0.999942
2210011C24Rik	279.437	0.192077	0.999942
Neil1	95.8177	0.192031	0.999942
Axin2	235.894	0.191932	0.999942
Anxa11	3365.27	0.191784	0.999942
Notum	84.3915	0.191753	0.999942
Bloc1s1	543.642	0.191741	0.999942
Olfr912	12.8495	0.191646	NA
Gsap	56.6873	0.191613	0.999942
Gng11	483.704	0.191578	0.999942
Ncmap	273.567	0.191377	0.999942
Cbr1	369.879	0.191155	0.999942
Blm	196.043	0.19113	0.999942
Mapk8ip3	2098.36	0.191068	0.999942
Prr12	969.42	0.190996	0.999942
Atp1b1	8220.26	0.190872	0.969791
Donson	251.058	0.190719	0.999942
Ryr2	50.7954	0.190499	0.999942
Chd6	1328.16	0.19048	0.999942
Acadl	1930.12	0.190424	0.999942
Catsperg1	60.1123	0.190217	0.999942
Gpi1	3607.87	0.190206	0.999942
Gjb2	38997.4	0.190137	0.999942
Skida1	68.8002	0.190056	0.999942
Pou2af1	13.9579	0.190041	0.999942
Snn	421.314	0.190031	0.999942
Pdxdc1	4534.23	0.189907	0.991063
Rbm44	6.44709	0.1899	NA
Apln	328.718	0.189885	0.999942
Rnasel	280.865	0.189788	0.999942
Lrp8	6987.98	0.189693	0.969791
Fam81a	31.3224	0.189646	0.999942
Arxes2	133.206	0.189613	0.999942
Slc35g2	83.887	0.189541	0.999942
Hist1h2bb	12.6846	0.189442	NA
Pfn2	210.123	0.189433	0.999942
Prl8a6	56225.4	0.189414	0.999942
Mrps6	2344.41	0.189403	0.999942
Gimap6	389.354	0.18938	0.999942
Cask	282.165	0.189227	0.999942
Ceacam5	56436.2	0.189074	0.999942
Paqr5	30.0685	0.189024	0.999942
Cdipt	1938.75	0.188938	0.999942
Prf1	40.9342	0.188922	0.999942
Irf5	42.8126	0.188808	0.999942
Grb14	21.6116	0.188775	0.999942
Pidd1	55.9434	0.188765	0.999942
Pigk	1214.04	0.18874	0.999942
Fibp	293.809	0.188634	0.999942
Zfp454	11.2636	0.188587	NA
Psg17	8599.2	0.188556	0.999942
Coq8a	206.46	0.188542	0.999942
Irf2bp2	1050.63	0.188494	0.999942
Cxcl9	6.35401	0.188451	NA
Bahcc1	351.027	0.188223	0.999942
Cyp51	634.229	0.188221	0.999942
Tra2a	2600.88	0.188042	0.999942
Idi1	227.145	0.187961	0.999942
Muc4	133.838	0.18791	0.999942
Snx27	3493.88	0.187868	0.999942
Anln	215.199	0.187858	0.999942
Ptpn13	4658.77	0.187832	0.999942
Ceacam12	50784.6	0.187809	0.999942
Retnlg	41.3289	0.1876	0.999942
Bmper	1199.36	0.187439	0.999942
Stfa1	21.3435	0.187364	0.999942
Pcyox1l	58.7439	0.187357	0.999942
Xylt1	3114.13	0.187356	0.999942
Akap17b	149.6	0.187348	0.999942
Mdc1	818.551	0.187235	0.999942
Gm10282	484.993	0.187229	0.999942
Rasl11b	774.286	0.187205	0.999942
Wrnip1	688.866	0.187179	0.999942
Bscl2	321.19	0.187166	0.999942
Gm14685	899.611	0.187052	0.999942
1700001C19Rik	58.3718	0.187023	0.999942
Pin4	273.402	0.187017	0.999942
Sirt7	400.631	0.186968	0.999942
Nmnat3	196.088	0.186692	0.999942
Mtch1	3776.58	0.186683	0.999942
Pdia6	23850	0.186676	0.999942
Rrp1b	1804.65	0.186633	0.999942
Ceacam11	128002	0.186588	0.999942
Wnt3	29.5416	0.186507	0.999942
Use1	962.192	0.186499	0.999942
Mns1	14.1861	0.186334	0.999942
Micall2	46.685	0.186292	0.999942
Kbtbd11	87.8594	0.186253	0.999942
Ankrd16	263.521	0.186216	0.999942
Ifi35	730.966	0.186188	0.999942
Clstn1	2408.25	0.186151	0.999942
Tarbp2	563.276	0.186011	0.999942
Map4k2	504.447	0.185974	0.999942
Camk1	869.283	0.185915	0.999942
Fam13c	129.185	0.185855	0.999942
Man2c1	514.394	0.185797	0.999942
Rpl36al	1896.83	0.185706	0.999942
Lgals9	7669.77	0.185598	0.989847
Ppa2	354.371	0.185565	0.999942
Mapk13	470.347	0.185466	0.999942
Ap4m1	601.325	0.185445	0.999942
Dlx4	148.699	0.185219	0.999942
Fli1	206.187	0.185189	0.999942
Psg25	12798.6	0.185174	0.999942
Slc25a42	218.772	0.185147	0.999942
Cass4	138.217	0.184898	0.999942
Mmp24	40.5518	0.184859	0.999942
Ap3b2	335.532	0.184801	0.999942
Taf1d	327.81	0.184799	0.999942
Stub1	1711.99	0.184726	0.999942
Inhbb	2935.74	0.184719	0.999942
Psg19	8403.54	0.184693	0.999942
Fam43a	777.836	0.184667	0.999942
Fetub	656.528	0.184661	0.999942
Lsp1	568.178	0.184637	0.999942
Eps8l1	275.678	0.184599	0.999942
Pcmtd2	820.472	0.184482	0.999942
Ogt	3405.27	0.184307	0.999942
Gabarapl1	6274.39	0.184262	0.999942
Myo5a	874.529	0.184236	0.999942
Gm20219	24.55	0.184235	0.999942
Rbm5	2345.29	0.184229	0.999942
S100a13	848.523	0.184168	0.999942
Zfp277	344.94	0.184144	0.999942
Hprt	5362.41	0.184118	0.999942
Gramd2	742.481	0.18407	0.999942
Qtrt1	159.215	0.184069	0.999942
Tekt2	13.5107	0.184043	0.999942
Rad52	234.312	0.183966	0.999942
Lrp1	4983.79	0.183957	0.999942
Pim1	2830.32	0.183929	0.999942
Capn9	9.10713	0.183872	NA
Pi4ka	1187.68	0.183813	0.999942
Spred3	52.2898	0.183789	0.999942
Nsmaf	1286.6	0.183761	0.999942
Samd13	83.1593	0.183683	0.999942
Clk3	1441.47	0.183506	0.999942
Isg20	1566.86	0.183453	0.999942
Gm10643	9.97567	0.183436	NA
Tmem241	244.409	0.1832	0.999942
Fcgr4	37.9461	0.1832	0.999942
Gtf3c6	517.417	0.183192	0.999942
Cep44	268.251	0.183184	0.999942
Jrkl	281.344	0.182942	0.999942
Nkiras1	258.748	0.182911	0.999942
Evl	313.294	0.182812	0.999942
Carmil1	2006.82	0.182807	0.999942
Prl5a1	887.257	0.182771	0.999942
Etv5	787.37	0.182745	0.999942
Akna	137.939	0.182645	0.999942
Acacb	209.678	0.182592	0.999942
Ophn1	82.5526	0.182517	0.999942
Pou2f2	26.3109	0.182472	0.999942
Ifrd1	2209.31	0.182194	0.999942
Ppm1m	466.772	0.182074	0.999942
Osr2	93.0091	0.181961	0.999942
Gfra4	59.4469	0.181948	0.999942
Kif22	53.8695	0.181927	0.999942
Slco1a6	26.0154	0.181892	0.999942
Piga	172.184	0.181766	0.999942
Stat6	1111.09	0.181725	0.999942
Bmp8b	576.165	0.181593	0.999942
Pln	16.0287	0.181558	0.999942
Lims2	2380.31	0.181546	0.999942
Fth1	7900.82	0.18142	0.999942
Olfr982	96.969	0.181412	0.999942
Bcl6b	70.1738	0.181375	0.999942
Wfs1	1427.55	0.181336	0.999942
Olfr107	40.3877	0.181331	0.999942
Rpl3	9433.59	0.181279	0.999942
Plp2	6303.13	0.181244	0.999942
Creg1	40152.7	0.181156	0.999942
Cdkl2	607.538	0.181151	0.999942
Unc13a	15.6417	0.18115	0.999942
Gm10406	6.94853	0.18101	NA
Serhl	404.215	0.180956	0.999942
Epc1	778.954	0.180912	0.999942
Cst6	19.8815	0.180837	0.999942
Fgfbp1	21.3303	0.180744	0.999942
F830016B08Rik	21.4342	0.180566	0.999942
Nxpe3	154.356	0.180537	0.999942
Gps2	612.326	0.180483	0.999942
Six5	150.288	0.180479	0.999942
Proser3	96.4704	0.180413	0.999942
Nphp4	10.0744	0.180246	NA
Rnf222	359.375	0.180223	0.999942
Fat2	28.254	0.180179	0.999942
Secisbp2	376.54	0.180138	0.999942
Fgfr1	4830.65	0.18011	0.999942
Parvg	17.5101	0.180093	0.999942
Frmpd3	45.1724	0.18008	0.999942
Pax8	1872.62	0.179936	0.999942
Clk4	907.829	0.17991	0.999942
Gltp	922.565	0.179898	0.999942
Rflna	156.162	0.179875	0.999942
Plag1	66.3173	0.179816	0.999942
Nrg4	127.183	0.179697	0.999942
Cfap53	13.7137	0.179679	0.999942
Mapk1ip1	170.201	0.179676	0.999942
Marco	21.097	0.179613	0.999942
Myl4	1797.87	0.179551	0.999942
Vps36	747.41	0.179516	0.999942
Tmeff1	1365.79	0.179361	0.999942
Mettl17	136.69	0.179301	0.999942
Mmp8	24.496	0.179262	0.999942
Zfp784	67.2364	0.179203	0.999942
Cars	906.39	0.179132	0.999942
Hcn2	359.892	0.179111	0.999942
Ctsm	11207.7	0.178841	0.999942
Pram1	13.0352	0.17869	NA
Derl3	841.311	0.178672	0.999942
Pgghg	100.444	0.178635	0.999942
Eif3f	1857.15	0.17863	0.999942
Eya1	33.1398	0.17857	0.999942
Ccdc13	34.9586	0.17856	0.999942
2010005H15Rik	29.3006	0.178431	0.999942
Paxbp1	577.875	0.178396	0.999942
Taf7l	5054.56	0.178384	0.999942
Rnaseh2b	226.139	0.178341	0.999942
Pycr1	76.5955	0.178309	0.999942
Dvl1	989.346	0.178125	0.999942
Srl	92.0715	0.178048	0.999942
Wnt8a	5.59829	0.178001	NA
Nbl1	629.43	0.177999	0.999942
Prr3	605.634	0.177913	0.999942
Mnt	1617.72	0.177911	0.999942
Ceacam19	15.6744	0.177872	0.999942
Lypd6b	16.5348	0.177775	0.999942
Wdr45	1871.92	0.177771	0.999942
Cspg5	76.6291	0.17764	0.999942
Gm14139	72.8482	0.17759	0.999942
Scn4a	29.0508	0.177509	0.999942
Hspg2	15298.1	0.177496	0.999942
Dnaaf5	480.786	0.177361	0.999942
Ypel5	1903.57	0.177303	0.999942
Styxl1	15.4198	0.177206	0.999942
Cldn5	167.796	0.177144	0.999942
Camk1g	35.2416	0.177131	0.999942
Kcns3	12.5069	0.177119	NA
Ccdc61	149.546	0.177041	0.999942
Bcl2l11	324.739	0.177008	0.999942
Hdac9	16.4903	0.176999	0.999942
Ints1	1029.14	0.17696	0.999942
Pbx1	374.118	0.176948	0.999942
Oip5	25.9247	0.176846	0.999942
Tigar	116.351	0.176838	0.999942
Hist2h2be	30.7605	0.17683	0.999942
Usp51	19.4933	0.176772	0.999942
4930412O13Rik	19.2943	0.176645	0.999942
Pik3ca	3378.59	0.17663	0.999942
Duoxa1	22.6238	0.17653	0.999942
Zfp93	130.874	0.176511	0.999942
Luc7l	1173.61	0.176496	0.999942
Traf5	132.302	0.176464	0.999942
Rps19	9078.9	0.176447	0.999942
Spcs1	2437.41	0.176438	0.999942
Supt3	135.465	0.176362	0.999942
Atf4	3693.66	0.176345	0.999942
Grsf1	3024.54	0.176298	0.999942
Fut10	114.674	0.176273	0.999942
Tgfbi	460.922	0.176204	0.999942
Phactr4	3957.9	0.176201	0.999942
Gm21244	92.9345	0.176121	0.999942
P2ry14	21.4506	0.176063	0.999942
Pros1	3361.71	0.175883	0.999942
Gucy2c	13.2787	0.175851	NA
Amz1	348.955	0.17567	0.999942
Zbtb7c	149.056	0.175628	0.999942
Jak3	364.652	0.175513	0.999942
Stra6	6097.01	0.175512	0.999942
Il4i1	11.5652	0.175504	NA
BC037034	361.19	0.175468	0.999942
Plcg2	405.483	0.175312	0.999942
Pim2	183.158	0.175238	0.999942
Dpf2	1270.3	0.17512	0.999942
Ankrd2	27.5452	0.175112	0.999942
C1qtnf1	3732.1	0.175078	0.999942
Pcolce	433.914	0.175045	0.999942
Smim8	149.479	0.174982	0.999942
Saraf	5623.75	0.174885	0.999942
Slc12a6	1066.26	0.174846	0.999942
Scaper	800.35	0.174739	0.999942
Lyz2	862.215	0.174729	0.999942
Kbtbd13	27.6663	0.174714	0.999942
Dhrs4	157.032	0.174708	0.999942
Efna5	110.575	0.174695	0.999942
Fgd5	1069.79	0.174669	0.999942
Ppp1r3b	639.321	0.174436	0.999942
Apbb1ip	160.734	0.174418	0.999942
Clec10a	9.16491	0.174299	NA
Stc1	244.091	0.174276	0.999942
Zfp503	112.194	0.174235	0.999942
Abcc3	254.563	0.174205	0.999942
Ybx3	1689.21	0.174129	0.999942
BC030336	755.371	0.174063	0.999942
Ntm	15.6576	0.173964	0.999942
Myct1	148.545	0.173958	0.999942
Efna3	27.651	0.173939	0.999942
Pcbd1	126.185	0.173862	0.999942
Cdk5	842.403	0.173813	0.999942
Ivd	1032.46	0.173811	0.999942
Nhlrc4	56.9153	0.173801	0.999942
Enpp7	178.269	0.173731	0.999942
Milr1	30.504	0.1735	0.999942
Rassf8	3928.23	0.173483	0.999942
Dip2a	1027.27	0.173448	0.999942
Mcc	252.123	0.17331	0.999942
Wipf1	1021.82	0.173242	0.999942
Abcc8	9.92068	0.173199	NA
Zwilch	108.679	0.173195	0.999942
Atp6v1g2	19.6717	0.173155	0.999942
Atp6v1d	1621.9	0.173154	0.999942
Gtse1	51.1206	0.173123	0.999942
Lrrc24	40.6017	0.173122	0.999942
Fbln7	17558	0.173086	0.999942
Col22a1	118.31	0.173061	0.999942
Mppe1	202.378	0.172969	0.999942
Zranb2	1288.05	0.172962	0.999942
Slamf7	14.4258	0.172955	0.999942
Ifitm6	11.8525	0.172926	NA
Pigs	1932.96	0.172902	0.999942
Scpep1	3260.95	0.172788	0.999942
Tubgcp6	496.249	0.172756	0.999942
Fam98a	1185.49	0.172697	0.999942
Fam118a	440.385	0.172634	0.999942
Appl2	938.362	0.17259	0.999942
Lrrc49	136.366	0.172534	0.999942
Pabpn1	1130.97	0.172411	0.999942
8030474K03Rik	23.4618	0.172031	0.999942
Tmem63c	8.81316	0.171977	NA
Arl4a	344.02	0.171935	0.999942
Ly6e	7520.7	0.171906	0.999942
Abca7	496.262	0.171807	0.999942
Themis2	61.6587	0.1718	0.999942
Gskip	1736.73	0.171775	0.999942
Rab38	7.36331	0.171729	NA
Lyl1	31.6887	0.171693	0.999942
Igsf8	1060.31	0.171468	0.999942
Zbed3	241.463	0.171434	0.999942
Sik1	1419.21	0.17142	0.999942
Mme	13022.7	0.171401	0.999942
Cfap45	22.6358	0.171382	0.999942
Ccdc162	470.523	0.171338	0.999942
Cdh2	137.7	0.171297	0.999942
Scarb1	2039.97	0.171214	0.999942
1810022K09Rik	498.52	0.171214	0.999942
Agrp	205.968	0.171178	0.999942
Fh1	1372.65	0.171123	0.999942
Ino80b	112.518	0.17104	0.999942
Arhgef15	512.41	0.171037	0.999942
Ift43	597.263	0.171021	0.999942
Abcg3	17.5951	0.171017	0.999942
Mogat1	17.138	0.170954	0.999942
Hba-x	18.34	0.170921	0.999942
Ankrd66	26.46	0.170906	0.999942
P2rx7	68.9866	0.170787	0.999942
Six4	7.23048	0.170513	NA
Hvcn1	368.777	0.170503	0.999942
Dgat1	1077.81	0.170415	0.999942
Macf1	18496.9	0.170397	0.999942
Tmem198b	143.075	0.170256	0.999942
Trp53inp2	1815.27	0.170114	0.999942
Alkbh1	262.948	0.170113	0.999942
Vsig2	227.321	0.170061	0.999942
Prom2	547.813	0.169984	0.999942
Nfatc4	315.918	0.169969	0.999942
Prps1	64.735	0.169958	0.999942
Pibf1	308.669	0.169898	0.999942
Zik1	32.3654	0.169883	0.999942
Atf7ip2	26.2999	0.169818	0.999942
Osbpl3	1266.25	0.169665	0.999942
Tmtc2	55.5403	0.169577	0.999942
Comp	9.65569	0.169559	NA
Tarm1	55.2238	0.169556	0.999942
Parvb	1398.37	0.169552	0.999942
Map3k6	316.894	0.169478	0.999942
Dnah7b	15.5797	0.16944	0.999942
Ccl12	15.3412	0.169379	0.999942
Eif1b	677.202	0.16929	0.999942
Btd	610.148	0.169064	0.999942
Fam122b	2485.33	0.169019	0.999942
Psmb10	266.058	0.169013	0.999942
Nle1	70.4896	0.168949	0.999942
Cdca8	61.0284	0.168917	0.999942
Brdt	37.2662	0.168863	0.999942
Stau2	552.672	0.168762	0.999942
Asb13	677.782	0.168716	0.999942
Taok2	1351.64	0.168711	0.999942
Mrpl13	323.082	0.168559	0.999942
Plk2	939.563	0.168454	0.999942
Disp2	1347.16	0.168424	0.999942
Dact1	168.522	0.168305	0.999942
BC026585	97.6411	0.168296	0.999942
Evi5	3617.81	0.168113	0.999942
Ppfia2	19.5288	0.168038	0.999942
Copg2	1146.83	0.16795	0.999942
Ly6k	72.7179	0.167884	0.999942
Crip1	1871.21	0.167817	0.999942
Kif7	28.8148	0.167777	0.999942
Fam149b	398.504	0.167732	0.999942
Trim2	309.606	0.167702	0.999942
Slc41a1	3551.98	0.167679	0.999942
A230050P20Rik	240.555	0.167664	0.999942
Rbms3	287.76	0.167562	0.999942
Stx4a	1485.31	0.167513	0.999942
Ak4	253.822	0.167503	0.999942
Ptpn12	4047.3	0.167486	0.999942
Ccdc160	86.2202	0.167482	0.999942
H2-T23	1106.77	0.167415	0.999942
E4f1	388.383	0.167373	0.999942
Srsf6	2653.05	0.167301	0.999942
Trim45	172.682	0.167247	0.999942
Chst2	742.34	0.167229	0.999942
Nkain4	70.9716	0.167176	0.999942
Oasl2	1731.15	0.167126	0.999942
Traip	59.8356	0.167116	0.999942
Eif2s3y	170.409	0.167031	0.999942
Ptk7	731.482	0.167006	0.999942
Trak2	3913.84	0.166983	0.999942
Cers4	205.07	0.166893	0.999942
Smarce1	2728.89	0.166861	0.999942
Apol9b	67.5132	0.166818	0.999942
Dlg5	10151.9	0.1667	0.999942
Ndufa3	827.01	0.166652	0.999942
Emc2	729.868	0.166652	0.999942
Dlx3	3156.62	0.166645	0.999942
Hmg20b	468.379	0.16661	0.999942
Gmds	676.251	0.166543	0.999942
Asb4	206.255	0.166526	0.999942
Asl	561.478	0.166503	0.999942
Birc7	62.6571	0.166496	0.999942
Tbx3	931.287	0.16649	0.999942
Podxl2	42.2853	0.166489	0.999942
Cep72	154.153	0.166376	0.999942
Tnip2	175.308	0.16631	0.999942
Slc27a1	257.794	0.166199	0.999942
Zufsp	309.234	0.166171	0.999942
Myef2	545.897	0.166013	0.999942
Lsm14b	742.337	0.165841	0.999942
Rcn1	907.832	0.165789	0.999942
Eif4a2	8647.93	0.165778	0.999942
Fn1	138718	0.165736	0.999942
Abca5	663.326	0.165675	0.999942
Fkbp1a	5870.84	0.165631	0.999942
Colgalt2	40.1941	0.165542	0.999942
Svil	974.142	0.16552	0.999942
Slc30a3	225.266	0.165505	0.999942
Pdha1	5892.02	0.165397	0.999942
Drosha	1544.11	0.165362	0.999942
Aldh2	706.579	0.165315	0.999942
Map4	8230.51	0.165281	0.999942
Igsf9b	40.882	0.16513	0.999942
Gnptab	507.557	0.165108	0.999942
5330417C22Rik	66.2626	0.165049	0.999942
Nek2	80.7692	0.164862	0.999942
Wbp2	3021.84	0.164758	0.999942
F11	1305.78	0.164692	0.999942
Nat2	88.6853	0.164683	0.999942
Fbxo36	409.079	0.164569	0.999942
Ptprk	1561.59	0.164544	0.999942
Ly6a	1004.4	0.164516	0.999942
AI606181	266.947	0.164511	0.999942
Plscr2	25.0258	0.164497	0.999942
Bmp8a	805.646	0.164401	0.999942
Nat9	649.541	0.164394	0.999942
Lgalsl	4873	0.164369	0.999942
Pnisr	871.237	0.16428	0.999942
Lfng	124.805	0.164186	0.999942
Tmsb15b1	17.9715	0.164086	0.999942
Rassf7	1106.48	0.164085	0.999942
Tbx4	314.528	0.164049	0.999942
Gpr37	4.51919	0.164015	NA
Rufy2	430.58	0.163996	0.999942
Robo1	432.578	0.163962	0.999942
Adamts15	1569.45	0.163915	0.999942
Sptb	101.882	0.163863	0.999942
Samd5	59.4089	0.163844	0.999942
Mag	6.5121	0.163736	NA
Mcm3	291.788	0.163713	0.999942
Ppy	71.7419	0.163615	0.999942
Alkbh6	201.787	0.163609	0.999942
Hps4	425.956	0.163608	0.999942
Eps8l2	12966.2	0.163554	0.999942
Rab15	6133.27	0.16352	0.999942
Rbm39	4760.24	0.163508	0.999942
Tspo2	15.7584	0.163454	0.999942
Ice2	365.906	0.163421	0.999942
Zfp28	205.883	0.16336	0.999942
Fbxw17	205.864	0.163357	0.999942
Jazf1	860.582	0.163297	0.999942
Smpd5	5.1864	0.16323	NA
H2-Ob	11.2577	0.163174	NA
Tmem107	388.693	0.163128	0.999942
Fam105a	910.524	0.163109	0.999942
Nfatc2ip	112.586	0.162981	0.999942
3110043O21Rik	814.583	0.16296	0.999942
Hist3h2a	209.354	0.162911	0.999942
Chst11	1589.65	0.16289	0.999942
Shkbp1	374.424	0.16288	0.999942
Ttc26	79.2993	0.162792	0.999942
Ypel3	836.059	0.162784	0.999942
Galnt9	6.28548	0.162685	NA
Flii	3624.55	0.162679	0.999942
Srp14	1030.88	0.162669	0.999942
Itgal	80.6748	0.162648	0.999942
Pdk2	865.352	0.162621	0.999942
Nop56	852.785	0.162617	0.999942
Fbxo32	2959.09	0.162552	0.999942
4930430F08Rik	96.3589	0.162471	0.999942
P3h1	789.495	0.162408	0.999942
Nudt14	119.923	0.162347	0.999942
Rhox2a	6.85431	0.162336	NA
H2-Eb1	52.4349	0.162252	0.999942
Emp2	1747.54	0.16219	0.999942
Impact	1896.2	0.162186	0.999942
Mtmr7	434.173	0.162184	0.999942
Pitpnm1	306.734	0.162163	0.999942
Sat1	2817.83	0.162138	0.999942
Zfyve21	1533.39	0.162052	0.999942
Zdhhc23	71.8857	0.162046	0.999942
Rasa1	1884.37	0.162046	0.999942
Tshz1	587.083	0.162019	0.999942
Acadm	4334.49	0.162	0.999942
Ednra	187.503	0.161983	0.999942
Cenpx	279.148	0.16193	0.999942
Lrrfip2	1894.51	0.161881	0.999942
Tmsb15b2	17.3606	0.16188	0.999942
Clca3a1	332.9	0.161829	0.999942
Mut	439.404	0.161767	0.999942
Dusp3	1550.17	0.161731	0.999942
Wscd1	201.142	0.161687	0.999942
Pla2g6	1775.98	0.161668	0.999942
Ppp1r21	931.658	0.161612	0.999942
Taf8	503.258	0.161336	0.999942
Cck	12.4144	0.161223	NA
1600002H07Rik	1459	0.160977	0.999942
Snx15	327.178	0.160934	0.999942
Dhrs3	1269.4	0.160901	0.999942
Ermap	123.739	0.160861	0.999942
Fmod	765.297	0.160829	0.999942
Dnmt3b	361.84	0.16082	0.999942
Polb	357.68	0.16074	0.999942
G430049J08Rik	6.79022	0.160735	NA
Mknk1	683.018	0.160722	0.999942
Mtcp1	50.9754	0.160641	0.999942
2810428I15Rik	211.979	0.160604	0.999942
AU015836	16018.8	0.160484	0.999942
Nfkbid	12.9711	0.160428	NA
Fbxw10	5.49515	0.160423	NA
Ttll5	1578.68	0.160421	0.999942
Prob1	69.246	0.160374	0.999942
Zfp946	66.388	0.160192	0.999942
Trim68	123.601	0.160092	0.999942
Prkcq	54.6729	0.160018	0.999942
Szt2	522.656	0.159922	0.999942
Acd	362.665	0.159911	0.999942
Sdsl	4.82519	0.159879	NA
Il17rc	200.336	0.159861	0.999942
Hgsnat	4385.48	0.159813	0.999942
Cdk2ap2	927.087	0.159806	0.999942
Dffb	83.0204	0.159797	0.999942
Car13	46.749	0.159767	0.999942
Cnn3	11956.5	0.159745	0.999942
Chl1	3.6717	0.159744	NA
Pip5k1b	332.762	0.159703	0.999942
Ctss	330.333	0.159687	0.999942
Pdk4	1076.74	0.159668	0.999942
Thsd7b	13.5815	0.159611	0.999942
5730480H06Rik	202.203	0.159604	0.999942
Rtl1	3074.4	0.159599	0.999942
Kif2c	48.0476	0.159527	0.999942
Asns	724.319	0.159514	0.999942
Erp29	3807.86	0.15951	0.999942
Cyth2	1228.36	0.159439	0.999942
Zfp11	53.847	0.159437	0.999942
Gm13306	201.317	0.159376	0.999942
Tmem141	106.649	0.159366	0.999942
Gchfr	139.157	0.159245	0.999942
Coch	102.883	0.159233	0.999942
Phldb3	474.132	0.15916	0.999942
Cdk6	869.003	0.159119	0.999942
Hebp2	106.202	0.159057	0.999942
P2rx2	81.1887	0.158907	0.999942
Rpl13a	9575.57	0.158833	0.999942
Synm	37.6053	0.158713	0.999942
Sestd1	1192.5	0.158683	0.999942
Adamts6	40.1911	0.158677	0.999942
Clcn5	4933.73	0.158643	0.999942
Rgs3	935.414	0.158623	0.999942
Gnai1	201.668	0.158602	0.999942
Gm14326	151.967	0.15859	0.999942
Mecom	102.382	0.158587	0.999942
Tom1	1683.97	0.158577	0.999942
Tmem87b	2873.68	0.1585	0.999942
Gm17555	39.2597	0.158492	0.999942
Cog6	912.43	0.158453	0.999942
Foxr2	3.19192	0.158441	NA
Gm2000	281.818	0.158438	0.999942
Tacc3	235.563	0.158422	0.999942
Phyhip	31.5327	0.15832	0.999942
Kdelr3	1157.13	0.158223	0.999942
Ech1	3120.07	0.158137	0.999942
Runx1t1	58.561	0.158088	0.999942
Raver2	75.437	0.15807	0.999942
Arhgef9	47.2308	0.158012	0.999942
Psg29	20225.9	0.157909	0.999942
Sec11c	842.433	0.157877	0.999942
Snca	314.434	0.157871	0.999942
Armcx4	638.9	0.157811	0.999942
Lrch1	1522.9	0.1578	0.999942
Calcoco1	2334.11	0.157768	0.999942
Ndrg2	205.622	0.157763	0.999942
Rgs7bp	39.3967	0.157756	0.999942
Plk1	47.183	0.157672	0.999942
Nfib	628.635	0.157637	0.999942
Csde1	7887.35	0.157547	0.999942
Trim39	757.02	0.157526	0.999942
Gemin2	224.6	0.157486	0.999942
Usp28	322.515	0.157399	0.999942
Lpcat4	209.368	0.157346	0.999942
Dctn3	724.542	0.157259	0.999942
Hcls1	178.936	0.157206	0.999942
Psg16	184658	0.157205	0.999942
Slc38a3	419.307	0.157178	0.999942
Brf1	779.555	0.15704	0.999942
Hdac10	132.938	0.157026	0.999942
Mageh1	245.56	0.156994	0.999942
Cd83	609.495	0.156901	0.999942
Ccdc94	158.482	0.156699	0.999942
Epop	1493.04	0.156694	0.999942
Sept10	440.244	0.156592	0.999942
Notch4	715.541	0.156588	0.999942
Dnajb5	59.9437	0.156548	0.999942
Dusp1	1200.83	0.156531	0.999942
2810403A07Rik	954.846	0.15651	0.999942
Akr1b3	299.998	0.156484	0.999942
Arhgap39	531.003	0.156399	0.999942
Rims2	44.7405	0.156303	0.999942
Fmo2	9.20902	0.15628	NA
Olfr904	56.13	0.156104	0.999942
Gm3604	171.758	0.156085	0.999942
Pcdhgb2	44.5589	0.156024	0.999942
Adgre1	179.297	0.155925	0.999942
Pih1d1	308.563	0.15584	0.999942
Nceh1	435.624	0.155832	0.999942
Apoh	18.8975	0.155765	0.999942
Higd2a	926.775	0.155761	0.999942
Fam188b	41.8843	0.155663	0.999942
Luc7l2	2973.62	0.155491	0.999942
Gm21967	340.43	0.155456	0.999942
Ggt7	8.47793	0.155419	NA
Galnt11	985.373	0.155342	0.999942
Apoe	3448.74	0.155242	0.999942
Olfm1	40.236	0.155183	0.999942
Myo5c	160.322	0.155175	0.999942
Rccd1	91.4146	0.155163	0.999942
Ociad2	55.8453	0.155151	0.999942
Kif26b	63.2883	0.155132	0.999942
Zfp524	181.922	0.155103	0.999942
Kptn	113.399	0.154959	0.999942
Abcb6	287.256	0.154938	0.999942
AI467606	31.4404	0.154899	0.999942
Sdf4	6089.5	0.154873	0.999942
Gyg	638.416	0.154749	0.999942
Zfp260	835.449	0.154746	0.999942
Smim11	261.381	0.154515	0.999942
Apex2	179.904	0.154484	0.999942
Pik3ip1	371.581	0.154367	0.999942
Abr	610.856	0.154302	0.999942
Anp32e	590.105	0.154281	0.999942
Rab28	851.051	0.154181	0.999942
Krt10	22.2174	0.154178	0.999942
Lpar6	378.755	0.154097	0.999942
Naa16	314.328	0.154079	0.999942
Olfr1385	209.591	0.154047	0.999942
Cd53	106.506	0.154002	0.999942
Proca1	98.0733	0.153937	0.999942
Nsmce2	569.935	0.153865	0.999942
C330027C09Rik	107.521	0.153829	0.999942
BC035044	3.60373	0.153752	NA
Dzip3	339.996	0.153719	0.999942
Ovca2	417.537	0.153673	0.999942
Dna2	391.421	0.15366	0.999942
Neurog2	196.632	0.153647	0.999942
Nsg1	39.9662	0.153633	0.999942
Dmxl2	2599.34	0.153622	0.999942
Sgms2	2492.73	0.153478	0.999942
Zfp949	335.379	0.153455	0.999942
Disc1	14.0218	0.153377	0.999942
Prrx1	247.047	0.153329	0.999942
Tchh	131.998	0.153301	0.999942
Ugp2	3721.65	0.153164	0.999942
Atp5j2	1401.54	0.153097	0.999942
Tchp	262.241	0.153026	0.999942
Polr3k	286.961	0.15289	0.999942
Srms	37.0391	0.152872	0.999942
Tspan8	193.386	0.152845	0.999942
Htr2b	446.802	0.152788	0.999942
Scnn1b	301.127	0.152781	0.999942
Celsr3	15.2171	0.152761	0.999942
Degs2	169.548	0.152753	0.999942
Mphosph9	179.971	0.152713	0.999942
1810043G02Rik	198.651	0.152671	0.999942
Dpf1	27.8079	0.152624	0.999942
A630095E13Rik	7.46336	0.152622	NA
Smoc1	672.351	0.152578	0.999942
Kndc1	48.6337	0.152566	0.999942
Mthfsd	432.666	0.152551	0.999942
Gm29666	52.0434	0.15234	0.999942
Tac4	5.92519	0.15234	NA
Hdgfrp2	1039.6	0.152292	0.999942
Bcl3	259.843	0.152245	0.999942
Ifitm3	1680.01	0.152195	0.999942
Pdp2	91.5038	0.152092	0.999942
Hdac8	54.4414	0.152092	0.999942
Tmem69	146.377	0.152079	0.999942
Scn5a	15.6265	0.152041	0.999942
Rack1	22337.9	0.15201	0.999942
Rps6ka1	2954.7	0.151954	0.999942
Kcnd3	21.4974	0.151816	0.999942
Smr3a	7.77518	0.151743	NA
Zfp640	20.5102	0.151696	0.999942
Arfrp1	798.185	0.151631	0.999942
Map3k15	92.1662	0.151613	0.999942
Neurl4	751.521	0.151479	0.999942
Fzr1	973.99	0.151407	0.999942
Vhl	3924.49	0.151229	0.999942
[truncated: 20,130 more rows]

## Sheet: WT E18.5 vs WT E13.5
GeneSymbol	mean expression	log2FC	padj
Cts6	94587.7	6.52183	0
Prl3a1	6865.96	6.08472	9.70474e-90
Ly6g6c	755.367	5.89531	3.38903e-109
Doxl2	12179.3	5.78983	3.1218e-64
Scel	2152.55	5.77609	1.66002e-206
Popdc3	405.614	5.58474	7.93433e-74
Fam46b	462.572	5.47303	1.88398e-101
Igfbp6	1148.06	5.41438	6.03659e-109
Tppp	886.36	5.09058	7.12404e-127
Slc30a3	135.66	5.05652	9.16041e-18
Mchr1	49.6586	4.85673	9.18489e-08
Podn	112.512	4.80429	2.40561e-27
Cd163	44.6579	4.76898	1.54301e-07
Dmgdh	275.807	4.7227	6.5214e-38
Thrsp	113.256	4.68354	1.01469e-18
Elmod1	362.003	4.66502	1.53387e-83
Tmem145	37.5873	4.64514	2.20745e-17
Endou	761.632	4.59817	2.81482e-76
Trank1	952.12	4.56416	1.11383e-167
Tph1	41.1012	4.5575	2.83208e-07
Krt14	1913.02	4.54586	9.68835e-161
Plb1	352.041	4.35558	1.5274e-57
Capn8	78.4057	4.31803	6.91821e-24
Ltbp3	3381.1	4.24058	3.29033e-189
Higd1b	184.259	4.19604	4.77128e-37
Bmp10	391.394	4.18772	8.36714e-84
Tbx18	45.8589	4.18595	7.18162e-15
Khdc1c	217.211	4.18518	3.40119e-49
Dmrt1	61.5503	4.15508	8.1375e-17
Bmp4	760.794	4.13699	2.99812e-129
Ctsq	293797	4.11286	0
Il34	534.644	4.11212	2.0148e-55
Cct6b	208.839	4.10714	5.10382e-53
Lpo	22.3361	4.08986	5.81782e-08
Apod	87.9835	4.06497	1.02594e-21
Lepr	60162.7	4.0567	0
Eln	1588.8	4.04466	1.24958e-34
Kng2	536.287	4.02852	1.46737e-86
Saa1	29.3414	3.99746	4.5352e-09
Ptprn2	319.947	3.9907	3.60753e-58
Serpina12	35.5047	3.98095	2.69407e-06
Il22ra1	45.7067	3.97978	1.14209e-08
Fam107a	73.6652	3.96219	6.48921e-16
Sult1a1	221.303	3.947	7.45563e-46
Col23a1	798.506	3.94213	1.09223e-138
H60c	234.313	3.93679	2.60894e-38
Trpv6	896.705	3.93291	4.47244e-63
Spire2	269.931	3.9326	1.50339e-70
Trabd2b	623.391	3.92223	2.71812e-84
Gpr39	116.18	3.87555	6.3048e-34
Pdgfc	344.15	3.85353	1.01065e-88
Lurap1	984.686	3.85174	1.88041e-104
Khdc1b	95.0088	3.84264	9.6118e-26
Gbp5	260.127	3.82483	8.30017e-60
Psca	158.634	3.81999	6.33309e-33
Cacna2d3	62.0442	3.79902	8.68226e-14
Rhox4f	47.8709	3.76453	3.53167e-18
Pgc	1824.31	3.76206	5.7162e-31
Tex14	401.099	3.72379	1.59906e-31
Htra4	165.594	3.72251	1.78812e-38
Cyp21a1	41.459	3.72121	1.18414e-13
Ace2	2619.96	3.6688	5.57623e-105
Abca12	109.87	3.66049	3.22017e-15
Fxyd6	10083.8	3.63774	4.42611e-32
Btn1a1	156.405	3.63735	1.96389e-35
Kcnn1	105.828	3.62308	9.91142e-16
Cyp2c70	28.6934	3.61009	2.32826e-13
Hsd11b1	7143.92	3.60339	9.51026e-45
Cnn1	70.848	3.60232	4.58266e-20
Prl5a1	598.443	3.58667	1.06945e-36
S100a14	224.415	3.58322	1.80262e-25
Tfap2e	19.4337	3.57253	5.50725e-07
Prl8a6	38732.1	3.53862	3.08545e-30
Flrt1	50.2436	3.53829	1.3121e-15
Cldn2	691.897	3.53441	2.1326e-58
Cysrt1	23.7031	3.50703	9.72923e-06
Chst8	648.445	3.50617	1.60875e-92
Fibin	88.1627	3.50493	3.5706e-22
Anxa8	410.144	3.50426	3.0906e-35
Itpka	889.544	3.49605	3.66537e-103
Slc1a4	3205.71	3.49403	3.29371e-177
Ltk	117.523	3.46696	3.62295e-33
Hspb2	220.419	3.45938	1.27975e-22
Gprc5a	3740.11	3.42972	2.40514e-114
Atp10b	73.3999	3.41363	2.05526e-20
Spata20	144.461	3.40327	3.21314e-28
Rnf165	142.674	3.40181	4.03708e-19
Rhox10	226.844	3.40012	2.88766e-54
Tgtp1	242.977	3.37732	5.93208e-30
Irf6	472.169	3.37483	7.45696e-66
Exph5	235.867	3.36411	3.98187e-53
Gm4858	11.2681	3.34766	2.32963e-06
Ache	102.356	3.32362	3.63655e-22
Eda	173.419	3.32109	3.53886e-17
Ntsr1	53.1125	3.31694	5.15314e-12
Gbp10	121.34	3.31412	8.84242e-20
Agtr1a	554.45	3.28428	2.05258e-52
Sult6b2	84.8373	3.26982	4.1294e-18
2010109I03Rik	125.648	3.25137	4.85168e-24
C3	181.973	3.25081	1.26209e-18
Tesk2	1347.6	3.24166	8.37186e-126
Npr3	1754.15	3.23046	6.26049e-97
Rnf222	252.686	3.22934	3.36863e-30
Tnnc1	362.79	3.20725	2.14649e-35
Pnmal2	103.139	3.17996	2.40233e-19
Porcn	131.034	3.16383	1.00847e-22
Fam167a	1029.25	3.16301	1.19229e-110
Tmem141	78.8258	3.15725	5.86798e-20
Limch1	1040.83	3.15058	2.40326e-47
Klhl38	46.5285	3.13376	2.64603e-13
Pax8	1343.33	3.13089	2.01941e-64
Fbxo17	111.896	3.13059	2.04727e-27
Sh3rf2	486.932	3.12522	1.08121e-43
Tspan1	893.625	3.1171	3.52419e-88
Serpinb1a	139.371	3.11596	6.05621e-22
Ifit3b	214.718	3.10942	8.00549e-29
2210011C24Rik	198.838	3.10875	7.39818e-21
Rasl11a	1032.96	3.10756	4.29727e-72
Crxos	19.1039	3.10753	5.59079e-08
Pramel6	19.9593	3.10438	3.61836e-08
Slc23a3	213.426	3.09934	1.40708e-27
Pdgfb	5385.76	3.09423	4.10543e-123
Slc4a4	1226.63	3.08989	9.98678e-65
Serpinb6c	282.239	3.08622	1.74291e-51
Pde4c	65.1532	3.083	1.08636e-10
Apob	3549.67	3.06257	2.45745e-15
Npas2	597.454	3.03822	2.04415e-80
Met	818.145	3.03549	4.00783e-77
Fas	320.114	3.03231	5.83978e-38
Stmnd1	23.6112	3.03103	2.69424e-08
Tppp3	153.098	3.02851	2.37486e-33
Tns4	8770.72	3.02399	1.56474e-138
Slc34a3	17.614	3.02214	1.65052e-06
Chrm2	57.1733	2.99589	3.75293e-13
Slc44a4	1142.27	2.99278	7.86488e-71
Bnc2	43.1729	2.98455	1.09564e-11
Chd3os	205.926	2.9832	3.29395e-35
Gad1	28.5066	2.97587	1.78852e-08
Camk1g	25.5558	2.97031	1.32944e-07
Scn9a	175.033	2.96467	8.33921e-16
Dppa5a	169.36	2.95783	2.09423e-30
Cnnm1	58.6433	2.95276	3.59642e-15
C1ra	295.72	2.95154	1.69364e-42
Elavl4	204.845	2.95064	4.54847e-27
Iigp1	425.772	2.95054	5.25332e-48
Ahrr	24.2909	2.94706	8.40838e-08
Apoa1	1946.98	2.94697	4.55796e-15
Hpca	238.371	2.94403	3.99098e-32
Itga8	224.378	2.9432	4.90237e-34
2310003L06Rik	42.9085	2.94285	3.1739e-09
Ces1f	11.2027	2.94223	1.17757e-05
Cdhr2	96.0707	2.94126	2.09634e-13
Kctd1	191.445	2.9409	3.04435e-35
Itpr2	1432.73	2.94034	1.80006e-57
Lamb3	473.711	2.93219	2.38419e-10
Cp	757.3	2.92869	3.42821e-32
Ephx1	268.779	2.9278	7.9113e-34
H6pd	5674.33	2.92769	2.93099e-55
Cobl	698.517	2.91975	6.54332e-46
Havcr1	190.063	2.91308	1.616e-22
Abcc12	271.826	2.91279	1.62692e-44
Pfkfb3	1673.21	2.90867	5.26483e-75
Vax2	79.5298	2.89454	4.79031e-17
Adamtsl4	355.646	2.89448	1.17097e-25
Serpinb8	79.8201	2.8882	4.49573e-13
Il23r	26.4318	2.88738	9.59102e-05
Myh11	898.942	2.88277	1.01709e-59
Dll1	438.503	2.87968	2.38196e-51
Abo	33.4703	2.87358	1.89256e-09
Ccdc85a	76.5633	2.86575	1.3376e-13
Cel	15.8413	2.86471	0.000135723
Scd4	61.1439	2.8588	6.09689e-13
Syt8	355.848	2.84952	2.07238e-37
Fndc5	1234.11	2.84572	3.32233e-76
Sh2d4a	468.495	2.83689	1.03893e-76
Cd160	68.0988	2.83233	3.01289e-15
Rbp2	30.0467	2.82733	5.33455e-08
Plxna4	1226.96	2.82425	9.96328e-97
Pnp2	132.057	2.82073	1.3921e-19
Ifit3	709.314	2.82027	1.29375e-31
Scnn1a	817.024	2.81903	1.44266e-58
Slc5a6	8357.82	2.80776	5.73495e-100
Ces2f	27.911	2.80386	3.26405e-08
Khdc1a	353.739	2.79234	2.87887e-51
Kng1	521.802	2.76316	3.74189e-30
Aqp8	3901.73	2.75825	1.06747e-24
4930523C07Rik	814.904	2.75756	7.51419e-10
Edn1	418.821	2.75462	2.82551e-35
Gprin3	159.768	2.75422	1.38881e-31
Lipe	295.832	2.75258	1.30992e-37
Zfyve9	864.214	2.75132	1.81488e-72
Lrrc75a	1057.23	2.74167	1.14961e-52
Gm13128	11.3993	2.73624	1.91789e-05
Fgf18	14.8315	2.72891	4.70656e-06
Rerg	180.514	2.72526	1.37667e-29
Rnf224	13.7931	2.71633	5.44076e-05
Ptgs1	1369.94	2.71046	5.79757e-119
Ogn	247.373	2.70261	3.4036e-09
Hcrtr2	43.7694	2.7016	4.42996e-12
F11	930.491	2.70146	2.34032e-14
Clca3a1	248.119	2.69989	1.22834e-29
Rhbdl3	66.0398	2.69806	4.51724e-12
Trnp1	28.4204	2.69651	2.47573e-09
Sned1	467.51	2.69178	1.88832e-11
Clic5	7565.3	2.69107	2.08536e-53
Tuba3b	25.1407	2.68793	2.93459e-07
Prkcb	50.0504	2.6862	1.83607e-11
Entpd2	169.216	2.68338	2.70337e-29
Tacstd2	524.295	2.67457	3.2911e-38
9930111J21Rik1	149.74	2.67334	4.41593e-22
Epb41l4a	1071.8	2.66926	7.09437e-58
Afp	14112.7	2.66657	4.96591e-13
5730559C18Rik	316.214	2.64966	7.90407e-47
Wnt9b	190.595	2.63161	5.5436e-23
Kcnt1	25.4287	2.63112	2.18293e-05
Slc20a2	3048.46	2.6295	7.37833e-117
Ntn4	722.033	2.62681	5.44514e-46
Corin	1124.55	2.6212	1.86528e-26
Sostdc1	34.0565	2.62031	5.96165e-10
Itpr1	2869.83	2.60611	1.95211e-70
Aire	11.5898	2.60611	2.75091e-05
Cacna1g	224.829	2.59892	4.99704e-07
Ubtfl1	13.0608	2.59849	1.63487e-05
Dennd4a	3500.23	2.5961	2.13581e-78
Phf11d	233.616	2.5947	4.78953e-20
Cnnm2	1418.07	2.59308	1.03614e-57
Lrp4	418.432	2.59242	6.89647e-37
Rin3	2281.82	2.59234	3.72452e-78
S100g	6575.9	2.59185	2.99865e-38
Dgkk	3507.54	2.58796	3.70775e-79
[truncated: 17,256 more rows]

## Sheet: M3KO vs WT E11.5
GeneSymbol	WT	KO	baseMean	log2FoldChange	lfcSE	stat	pvalue	padj
[truncated: 20,410 more rows]
