# Supplementary material for: The X-linked splicing regulator MBNL3 has been co-opted to restrict placental growth in eutherians
Source: PLoS Biol. 2022 Apr 27;20(4):e3001615. doi: 10.1371/journal.pbio.3001615 (PMC9084524; doi:10.1371/journal.pbio.3001615)
Supplement: S1 Data — (XLSX) [file pbio.3001615.s026.xlsx]

## Sheet: 1A
Splicing factor expression in mouse placenta vs other tissues
GENE ID	NAME	log2FC (placenta vs other tissues)	Placenta Expression (log10 TPM)
ENSMUSG00000036109	Mbnl3	3.82	1.76148
ENSMUSG00000028382	Ptbp3	0.95	1.87933
ENSMUSG00000026970	Rbms1	0.89	1.75343
ENSMUSG00000040043	Rbms2	0.88	1.69854
ENSMUSG00000070780	Rbm47	0.69	1.40381
ENSMUSG00000040767	Snrnp25	0.65	1.79057
ENSMUSG00000020018	Snrpf	0.55	2.51168
ENSMUSG00000059278	Lsmd1	0.53	1.95492
ENSMUSG00000022139	Mbnl2	0.46	1.76118
ENSMUSG00000084128	Esrp2	0.46	1.2982
ENSMUSG00000061613	U2af1	0.41	2.28037
ENSMUSG00000002524	Puf60	0.29	2.26947
ENSMUSG00000033931	Rbm34	0.25	1.19451
ENSMUSG00000034192	Lsm3	0.23	1.94596
ENSMUSG00000024369	Rdbp	0.2	1.71315
ENSMUSG00000037296	Lsm1	0.2	1.25212
ENSMUSG00000021546	Hnrnpk	0.14	2.58913
ENSMUSG00000039449	Prpf18	0.14	1.41296
ENSMUSG00000028409	Smu1	0.11	1.99528
ENSMUSG00000038722	Bud31	0.1	2.08164
ENSMUSG00000050188	Lsm10	0.1	1.55011
ENSMUSG00000027404	Snrpb	0.05	2.36006
ENSMUSG00000007050	Lsm2	0.04	1.8264
ENSMUSG00000024097	Srsf7	0.03	2.09191
ENSMUSG00000094936	Rbm4	0.01	1.27161
ENSMUSG00000026843	Fubp3	-0.03	1.42472
ENSMUSG00000042396	Rbm7	-0.03	1.70518
ENSMUSG00000091625	Lsm5	-0.04	1.85528
ENSMUSG00000024095	Hnrpll	-0.06	1.56726
ENSMUSG00000040028	Elavl1	-0.06	1.43743
ENSMUSG00000071172	Srsf3	-0.06	1.8206
ENSMUSG00000024217	Snrpc	-0.07	1.991
ENSMUSG00000055436	Srsf11	-0.07	1.91471
ENSMUSG00000002455	Prpf6	-0.08	1.65331
ENSMUSG00000044155	Naa38	-0.09	1.74827
ENSMUSG00000033228	Scaf11	-0.1	1.49568
ENSMUSG00000035215	Lsm7	-0.1	2.1817
ENSMUSG00000024735	Prpf19	-0.11	2.05266
ENSMUSG00000005687	Bcas2	-0.13	1.92521
ENSMUSG00000022858	Tra2b	-0.13	1.90966
ENSMUSG00000090553	Snrpe	-0.13	2.39768
ENSMUSG00000002477	Snrpd1	-0.14	2.13344
ENSMUSG00000029538	Srsf9	-0.14	1.86882
ENSMUSG00000031683	Lsm6	-0.14	1.42911
ENSMUSG00000028902	Sf3a3	-0.15	1.78125
ENSMUSG00000004980	Hnrnpa2b1	-0.17	2.62908
ENSMUSG00000034681	Rnps1	-0.17	2.11501
ENSMUSG00000060373	Hnrnpc	-0.19	2.21237
ENSMUSG00000027620	Rbm39	-0.2	2.08483
ENSMUSG00000015748	Prpf3	-0.22	1.34889
ENSMUSG00000030512	Snrpa1	-0.24	1.77327
ENSMUSG00000034120	Srsf2	-0.24	2.44968
ENSMUSG00000029817	Tra2a	-0.25	1.65944
ENSMUSG00000042079	Hnrnpf	-0.26	2.49963
ENSMUSG00000015165	Hnrnpl	-0.28	2.10911
ENSMUSG00000032621	Srek1	-0.29	1.46746
ENSMUSG00000018541	Cwc25	-0.3	1.07482
ENSMUSG00000068856	Sf3b4	-0.3	1.73568
ENSMUSG00000006456	Rbm14	-0.31	1.4615
ENSMUSG00000066148	Prpf4	-0.31	1.0892
ENSMUSG00000027593	Raly	-0.32	2.12218
ENSMUSG00000036733	Rbm42	-0.32	1.73288
ENSMUSG00000059208	Hnrnpm	-0.32	2.03242
ENSMUSG00000009079	Ewsr1	-0.33	2.05706
ENSMUSG00000021431	Snrnp48	-0.33	1.2492
ENSMUSG00000033732	Sf3b3	-0.33	1.72387
ENSMUSG00000001158	Snrnp27	-0.34	1.78993
ENSMUSG00000051695	Pcbp1	-0.34	2.26715
ENSMUSG00000028676	Srsf10	-0.35	1.60282
ENSMUSG00000030795	Fus	-0.35	1.9598
ENSMUSG00000030435	U2af2	-0.36	2.06952
ENSMUSG00000031586	Rbpms	-0.36	1.50106
ENSMUSG00000040383	Aqr	-0.36	1.33846
ENSMUSG00000014329	Bicc1	-0.37	0.891537
ENSMUSG00000050213	Snip1	-0.37	1.19424
ENSMUSG00000048109	Rbm15	-0.41	1.0026
ENSMUSG00000016921	Srsf6	-0.42	1.96393
ENSMUSG00000029594	Rbm19	-0.42	0.974051
ENSMUSG00000046201	Scaf8	-0.42	1.31345
ENSMUSG00000028821	Syf2	-0.43	1.83123
ENSMUSG00000021134	Srsf5	-0.44	2.39969
ENSMUSG00000066037	Hnrnpr	-0.44	0.882525
ENSMUSG00000003660	Snrnp200	-0.47	1.56703
ENSMUSG00000007850	Hnrnph1	-0.47	2.29429
ENSMUSG00000055531	Cpsf6	-0.48	1.35295
ENSMUSG00000028609	Magoh	-0.49	2.13255
ENSMUSG00000032407	U2surp	-0.49	1.49178
ENSMUSG00000000568	Hnrnpd	-0.5	1.46657
ENSMUSG00000006498	Ptbp1	-0.5	2.1295
ENSMUSG00000020358	Hnrnpab	-0.5	2.32185
ENSMUSG00000025982	Sf3b1	-0.52	1.89476
ENSMUSG00000061028	Clasrp	-0.52	1.39235
ENSMUSG00000031060	Rbm10	-0.53	1.45864
ENSMUSG00000046434	Hnrnpa1	-0.53	2.57723
ENSMUSG00000025024	Smndc1	-0.54	1.42439
ENSMUSG00000027510	Rbm38	-0.54	1.81981
ENSMUSG00000032580	Rbm5	-0.54	1.67265
ENSMUSG00000063800	Prpf38a	-0.54	1.59988
ENSMUSG00000021413	Prpf4b	-0.55	1.42602
ENSMUSG00000031167	Rbm3	-0.56	2.31675
ENSMUSG00000032077	Bud13	-0.56	1.00475
ENSMUSG00000032582	Rbm6	-0.58	1.38453
ENSMUSG00000061136	Prpf40a	-0.58	1.33486
ENSMUSG00000020180	Snrpd3	-0.6	1.47567
ENSMUSG00000008333	Snrpb2	-0.61	1.46997
ENSMUSG00000045427	Hnrnph2	-0.61	1.61962
ENSMUSG00000020850	Prpf8	-0.62	1.76634
ENSMUSG00000026889	Rbm18	-0.63	1.48911
ENSMUSG00000028034	Fubp1	-0.63	1.46359
ENSMUSG00000039148	Sart1	-0.63	1.17754
ENSMUSG00000024188	Luc7l	-0.64	1.52088
ENSMUSG00000018974	Sart3	-0.66	1.20303
ENSMUSG00000004096	Cwc15	-0.67	1.91062
ENSMUSG00000028911	Srsf4	-0.68	1.57807
ENSMUSG00000033565	Rbfox2	-0.69	1.28758
ENSMUSG00000089824	Rbm12	-0.71	0.849419
ENSMUSG00000028484	Psip1	-0.72	1.70986
ENSMUSG00000038406	Scaf1	-0.72	1.38846
ENSMUSG00000063511	Snrnp70	-0.72	2.12084
ENSMUSG00000010608	Rbm25	-0.78	1.68052
ENSMUSG00000044221	Grsf1	-0.78	1.59173
ENSMUSG00000027981	Rnpc3	-0.79	1.00945
ENSMUSG00000033760	Rbm4b	-0.8	1.11561
ENSMUSG00000007836	Hnrnpa0	-0.81	1.81278
ENSMUSG00000037197	Rbm17	-0.81	1.79484
ENSMUSG00000071337	Tia1	-0.81	1.14145
ENSMUSG00000024853	Sf3b2	-0.82	1.83544
ENSMUSG00000029439	Sfswap	-0.82	1.30792
ENSMUSG00000031107	Rbmx2	-0.82	0.873902
ENSMUSG00000040728	Esrp1	-0.82	1.17435
ENSMUSG00000032387	Rbpms2	-0.84	1.51772
ENSMUSG00000034820	Cpsf7	-0.84	1.33163
ENSMUSG00000020211	Sf3a2	-0.85	1.42959
ENSMUSG00000028790	Khdrbs1	-0.85	1.49734
ENSMUSG00000030846	Tial1	-0.85	1.23502
ENSMUSG00000022983	Scaf4	-0.86	1.20058
ENSMUSG00000039218	Srrm2	-0.91	1.88564
ENSMUSG00000042369	Rbm45	-0.93	1.10857
ENSMUSG00000037608	Bclaf1	-0.95	1.66755
ENSMUSG00000027881	Prpf38b	-0.96	1.62747
ENSMUSG00000029701	Rbm28	-0.97	1.15746
ENSMUSG00000004865	Srpk1	-0.98	1.51348
ENSMUSG00000010205	Raver1	-0.98	1.45561
ENSMUSG00000026667	Uhmk1	-0.99	1.26505
ENSMUSG00000002129	Sf3a1	-1.02	1.22763
ENSMUSG00000020069	Hnrnph3	-1.02	1.35507
ENSMUSG00000028809	Srrm1	-1.02	1.62449
ENSMUSG00000007670	Khsrp	-1.03	1.5001
ENSMUSG00000020409	Slu7	-1.03	1.16465
ENSMUSG00000028820	Sfpq	-1.03	1.79858
ENSMUSG00000056851	Pcbp2	-1.07	2.17519
ENSMUSG00000024604	Rbm22	-1.12	1.32387
ENSMUSG00000020863	Luc7l3	-1.13	1.53135
ENSMUSG00000028248	Sfrs18	-1.14	1.4138
ENSMUSG00000040459	Arglu1	-1.2	1.3516
ENSMUSG00000022119	Rbm26	-1.22	1.09237
ENSMUSG00000024491	Rbm27	-1.26	0.968016
ENSMUSG00000040725	Hnrnpul1	-1.28	1.50987
ENSMUSG00000023007	Prpf40b	-1.52	0.834421
ENSMUSG00000022332	Khdrbs3	-1.63	0.893762
ENSMUSG00000027763	Mbnl1	-1.63	1.28758
ENSMUSG00000062078	Qk	-1.63	1.13799
ENSMUSG00000028134	Ptbp2	-1.69	0.91169
ENSMUSG00000062604	Srpk2	-1.97	0.936011
ENSMUSG00000023495	Pcbp4	-2.12	1.26198
ENSMUSG00000069769	Msi2	-2.13	0.85248
ENSMUSG00000001120	Pcbp3	-2.75	0.720986

## Sheet: 1B
Splicing factor expression in mouse trophectoderm (TE) vs inner cell mass (ICM) at the blastocyst stage
Gene ID	Name	log2FC (TE vs ICM)	TE expression (log10 TPM)
ENSMUSG00000000568	Hnrnpd	-0.41	1.46
ENSMUSG00000001158	Snrnp27	-0.13	2.12
ENSMUSG00000002107	Celf2	1.84	0.89
ENSMUSG00000002129	Sf3a1	-0.22	1.7
ENSMUSG00000002455	Prpf6	-0.45	1.52
ENSMUSG00000002477	Snrpd1	-0.36	2.65
ENSMUSG00000002524	Puf60	-0.11	2.13
ENSMUSG00000003660	Snrnp200	-0.14	1.65
ENSMUSG00000004096	Cwc15	-0.09	2.35
ENSMUSG00000004865	Srpk1	0.17	2.03
ENSMUSG00000004980	Hnrnpa2b1	-0.2	2.66
ENSMUSG00000005687	Bcas2	-0.02	2.44
ENSMUSG00000006456	Rbm14	-0.54	1.37
ENSMUSG00000006498	Ptbp1	0.07	2.34
ENSMUSG00000007050	Lsm2	-0.3	1.84
ENSMUSG00000007670	Khsrp	-0.27	1.73
ENSMUSG00000007836	Hnrnpa0	0.05	1.73
ENSMUSG00000007850	Hnrnph1	-0.05	2.23
ENSMUSG00000008333	Snrpb2	0.09	2.07
ENSMUSG00000009079	Ewsr1	-0.23	1.24
ENSMUSG00000010205	Raver1	-0.55	1.17
ENSMUSG00000010608	Rbm25	-0.55	1.98
ENSMUSG00000015165	Hnrnpl	-0.03	1.92
ENSMUSG00000015748	Prpf3	-0.6	1.3
ENSMUSG00000016921	Srsf6	0.15	1.91
ENSMUSG00000018541	Cwc25	-0.11	1.1
ENSMUSG00000018974	Sart3	0.39	1.15
ENSMUSG00000020018	Snrpf	-0.29	2.39
ENSMUSG00000020069	Hnrnph3	-0.62	1.37
ENSMUSG00000020180	Snrpd3	-0.51	2.12
ENSMUSG00000020211	Sf3a2	-0.43	0.85
ENSMUSG00000020358	Hnrnpab	0.04	2.33
ENSMUSG00000020409	Slu7	-0.79	1.48
ENSMUSG00000020850	Prpf8	-0.14	1.84
ENSMUSG00000020863	Luc7l3	-0.11	1.71
ENSMUSG00000021134	Srsf5	-0.35	2.49
ENSMUSG00000021413	Prpf4b	-0.13	1.55
ENSMUSG00000021431	Snrnp48	-0.81	1.22
ENSMUSG00000021546	Hnrnpk	-0.03	2.82
ENSMUSG00000022119	Rbm26	-0.78	1.28
ENSMUSG00000022139	Mbnl2	2.05	1.04
ENSMUSG00000022858	Tra2b	-0.22	2.16
ENSMUSG00000022983	Scaf4	0.17	0.81
ENSMUSG00000023495	Pcbp4	7.47	0.85
ENSMUSG00000024095	Hnrnpll	-0.2	1.25
ENSMUSG00000024097	Srsf7	-0.25	2.5
ENSMUSG00000024188	Luc7l	-0.54	1.9
ENSMUSG00000024217	Snrpc	-0.35	2.35
ENSMUSG00000024369	Nelfe	-0.42	1.73
ENSMUSG00000024491	Rbm27	-0.21	1.21
ENSMUSG00000024604	Rbm22	-0.1	1.8
ENSMUSG00000024735	Prpf19	0.12	0.96
ENSMUSG00000024853	Sf3b2	-0.16	2.15
ENSMUSG00000025024	Smndc1	-0.89	1.48
ENSMUSG00000025982	Sf3b1	-0.21	2.08
ENSMUSG00000026667	Uhmk1	-0.51	0.95
ENSMUSG00000026843	Fubp3	0.4	1.83
ENSMUSG00000026889	Rbm18	0.45	1.51
ENSMUSG00000026970	Rbms1	2.77	1.21
ENSMUSG00000027404	Snrpb	-0.08	2.47
ENSMUSG00000027593	Raly	-0.27	1.13
ENSMUSG00000027620	Rbm39	0.03	2.14
ENSMUSG00000027881	Prpf38b	-0.43	1.4
ENSMUSG00000027981	Rnpc3	0.59	0.96
ENSMUSG00000028034	Fubp1	-0.44	1.46
ENSMUSG00000028248	Pnisr	-0.07	1.5
ENSMUSG00000028382	Ptbp3	-0.17	1.82
ENSMUSG00000028409	Smu1	-0.15	2.2
ENSMUSG00000028484	Psip1	0.11	1.39
ENSMUSG00000028609	Magoh	-0.49	2.49
ENSMUSG00000028676	Srsf10	-0.32	1.66
ENSMUSG00000028790	Khdrbs1	-0.23	1.41
ENSMUSG00000028809	Srrm1	0.05	2.17
ENSMUSG00000028820	Sfpq	-0.13	1.98
ENSMUSG00000028821	Syf2	0	2.08
ENSMUSG00000028902	Sf3a3	-0.35	2.16
ENSMUSG00000028911	Srsf4	-0.32	0.98
ENSMUSG00000029439	Sfswap	0.33	1.06
ENSMUSG00000029538	Srsf9	-0.81	1.64
ENSMUSG00000029594	Rbm19	-0.26	1.1
ENSMUSG00000029701	Rbm28	-0.11	1.53
ENSMUSG00000029817	Tra2a	-0.66	1.66
ENSMUSG00000030435	U2af2	-0.05	1.35
ENSMUSG00000030512	Snrpa1	-0.46	2.16
ENSMUSG00000030795	Fus	-0.12	0.73
ENSMUSG00000030846	Tial1	-0.44	1.36
ENSMUSG00000031060	Rbm10	-0.41	1.38
ENSMUSG00000031107	Rbmx2	0.93	1.32
ENSMUSG00000031167	Rbm3	-0.29	2.44
ENSMUSG00000031586	Rbpms	0.8	1.78
ENSMUSG00000031683	Lsm6	0.14	1.84
ENSMUSG00000032077	Bud13	-0.18	1.37
ENSMUSG00000032387	Rbpms2	-1.8	1.63
ENSMUSG00000032407	U2surp	-0.4	1.94
ENSMUSG00000032580	Rbm5	0.05	1.79
ENSMUSG00000032582	Rbm6	-0.2	1.56
ENSMUSG00000032621	Srek1	-0.54	1.35
ENSMUSG00000033228	Scaf11	0.42	1.51
ENSMUSG00000033565	Rbfox2	0.96	0.99
ENSMUSG00000033732	Sf3b3	0.16	1.87
ENSMUSG00000033760	Rbm4b	0.29	0.91
ENSMUSG00000033931	Rbm34	-0.69	1.05
ENSMUSG00000034120	Srsf2	-0.2	2.34
ENSMUSG00000034192	Lsm3	-0.26	2.6
ENSMUSG00000034681	Rnps1	-0.12	2.32
ENSMUSG00000034820	Cpsf7	0.03	1.36
ENSMUSG00000035215	Lsm7	-0.34	2.87
ENSMUSG00000036109	Mbnl3	6.41	1.93
ENSMUSG00000036733	Rbm42	-0.64	1.45
ENSMUSG00000037197	Rbm17	-0.67	1.83
ENSMUSG00000037296	Lsm1	-0.68	1.13
ENSMUSG00000037608	Bclaf1	-0.5	2.05
ENSMUSG00000038722	Bud31	0.03	2.39
ENSMUSG00000039148	Sart1	-0.06	0.88
ENSMUSG00000039218	Srrm2	-0.15	1.5
ENSMUSG00000039449	Prpf18	-0.22	1.44
ENSMUSG00000040028	Elavl1	0.06	1.57
ENSMUSG00000040043	Rbms2	-0.7	1.18
ENSMUSG00000040383	Aqr	-0.27	1.37
ENSMUSG00000040459	Arglu1	0.06	2.05
ENSMUSG00000040725	Hnrnpul1	-0.09	1.47
ENSMUSG00000040728	Esrp1	1.37	1.43
ENSMUSG00000040767	Snrnp25	-0.66	1.92
ENSMUSG00000042079	Hnrnpf	-0.07	2.9
ENSMUSG00000042369	Rbm45	0.54	1.1
ENSMUSG00000042396	Rbm7	-0.25	1.99
ENSMUSG00000044155	Lsm8	0.04	2.25
ENSMUSG00000044221	Grsf1	-0.36	1.71
ENSMUSG00000045427	Hnrnph2	0.09	1.96
ENSMUSG00000046201	Scaf8	0.52	1.25
ENSMUSG00000046434	Hnrnpa1	-0.45	2.95
ENSMUSG00000048109	Rbm15	-0.13	1.35
ENSMUSG00000050188	Lsm10	-0.09	1.85
ENSMUSG00000050213	Snip1	-0.41	1.17
ENSMUSG00000051695	Pcbp1	-0.26	2.37
ENSMUSG00000055436	Srsf11	-0.23	1.77
ENSMUSG00000055531	Cpsf6	-0.27	1.38
ENSMUSG00000056851	Pcbp2	-0.32	2.32
ENSMUSG00000059208	Hnrnpm	-0.31	1.89
ENSMUSG00000059278	Naa38	-0.33	2.34
ENSMUSG00000060373	Hnrnpc	-0.19	2.66
ENSMUSG00000061136	Prpf40a	0.31	1.79
ENSMUSG00000061613	U2af1	-0.3	2.02
ENSMUSG00000062078	Qk	-0.51	1.17
ENSMUSG00000062604	Srpk2	-1.19	0.97
ENSMUSG00000063511	Snrnp70	-0.69	1.4
ENSMUSG00000063800	Prpf38a	0.19	2.02
ENSMUSG00000066037	Hnrnpr	-0.59	0.82
ENSMUSG00000066148	Prpf4	-0.83	1.28
ENSMUSG00000068856	Sf3b4	-0.33	1.64
ENSMUSG00000070780	Rbm47	0.68	2.12
ENSMUSG00000071172	Srsf3	-0.05	2.18
ENSMUSG00000084128	Esrp2	1.36	1.65
ENSMUSG00000089824	Rbm12	-0.25	0.94
ENSMUSG00000090553	Snrpe	-0.45	2.97
ENSMUSG00000091625	Lsm5	0.01	2.65
ENSMUSG00000094936	Rbm4	-0.26	1.36

## Sheet: 1C
Splicing factor expression in murine TS vs ES cells
Gene ID	Name	log2FC (TS vs ES)	TS cell expression (log10 TPM)
ENSMUSG00000000568	Hnrnpd	-0.63	1.75
ENSMUSG00000001120	Pcbp3	-0.25	0.83
ENSMUSG00000001158	Snrnp27	-0.15	1.94
ENSMUSG00000002129	Sf3a1	0.31	1.85
ENSMUSG00000002455	Prpf6	0.33	2.07
ENSMUSG00000002477	Snrpd1	-0.38	2.44
ENSMUSG00000002524	Puf60	-0.41	2.17
ENSMUSG00000003660	Snrnp200	0.08	2.12
ENSMUSG00000004096	Cwc15	0.03	2.2
ENSMUSG00000004865	Srpk1	-0.03	1.86
ENSMUSG00000004980	Hnrnpa2b1	-0.65	2.9
ENSMUSG00000005687	Bcas2	-0.31	2.16
ENSMUSG00000006456	Rbm14	-1.21	1.49
ENSMUSG00000006498	Ptbp1	-0.55	2.5
ENSMUSG00000007050	Lsm2	-0.47	1.98
ENSMUSG00000007670	Khsrp	-0.45	1.96
ENSMUSG00000007836	Hnrnpa0	-0.45	2.04
ENSMUSG00000007850	Hnrnph1	-0.5	2.39
ENSMUSG00000008333	Snrpb2	0.25	1.92
ENSMUSG00000009079	Ewsr1	-0.39	2.38
ENSMUSG00000010205	Raver1	-0.45	1.81
ENSMUSG00000010608	Rbm25	-0.25	2.04
ENSMUSG00000015165	Hnrnpl	-0.45	2.36
ENSMUSG00000015748	Prpf3	-0.72	1.6
ENSMUSG00000016921	Srsf6	-1.23	1.85
ENSMUSG00000018541	Cwc25	0.24	1.45
ENSMUSG00000018974	Sart3	-0.36	1.58
ENSMUSG00000020018	Snrpf	-0.45	2.4
ENSMUSG00000020069	Hnrnph3	0.43	1.68
ENSMUSG00000020180	Snrpd3	-0.38	1.89
ENSMUSG00000020211	Sf3a2	-0.52	1.83
ENSMUSG00000020358	Hnrnpab	-0.56	2.64
ENSMUSG00000020409	Slu7	0.47	1.58
ENSMUSG00000020850	Prpf8	0.45	2.47
ENSMUSG00000020863	Luc7l3	-0.38	1.68
ENSMUSG00000021134	Srsf5	-1.1	2.28
ENSMUSG00000021413	Prpf4b	-0.13	1.63
ENSMUSG00000021431	Snrnp48	-0.42	1.48
ENSMUSG00000021546	Hnrnpk	-0.03	2.82
ENSMUSG00000022119	Rbm26	-0.5	1.56
ENSMUSG00000022139	Mbnl2	1.23	1.9
ENSMUSG00000022332	Khdrbs3	-0.2	1.15
ENSMUSG00000022858	Tra2b	-0.56	2.06
ENSMUSG00000022983	Scaf4	-0.78	1.41
ENSMUSG00000023007	Prpf40b	-0.22	1.23
ENSMUSG00000023495	Pcbp4	-0.17	2.14
ENSMUSG00000024095	Hnrnpll	0.38	1.93
ENSMUSG00000024097	Srsf7	-0.51	2.13
ENSMUSG00000024188	Luc7l	-0.14	1.81
ENSMUSG00000024217	Snrpc	-0.2	2.22
ENSMUSG00000024369	Nelfe	0.06	1.84
ENSMUSG00000024491	Rbm27	0.09	1.48
ENSMUSG00000024604	Rbm22	0.19	1.83
ENSMUSG00000024735	Prpf19	-0.42	2.32
ENSMUSG00000024853	Sf3b2	-0.01	2.4
ENSMUSG00000025024	Smndc1	0	1.96
ENSMUSG00000025982	Sf3b1	-0.53	2.03
ENSMUSG00000026667	Uhmk1	0.16	1.53
ENSMUSG00000026843	Fubp3	-0.42	1.86
ENSMUSG00000026889	Rbm18	0.78	1.74
ENSMUSG00000026970	Rbms1	1.54	2.03
ENSMUSG00000027404	Snrpb	-0.34	2.49
ENSMUSG00000027510	Rbm38	1.9	2.37
ENSMUSG00000027593	Raly	0.14	2.52
ENSMUSG00000027620	Rbm39	-0.27	2.2
ENSMUSG00000027881	Prpf38b	-0.58	1.71
ENSMUSG00000027981	Rnpc3	-0.59	0.86
ENSMUSG00000028034	Fubp1	0.11	1.97
ENSMUSG00000028134	Ptbp2	-1.57	0.72
ENSMUSG00000028248	Pnisr	-0.25	1.46
ENSMUSG00000028382	Ptbp3	0.4	1.76
ENSMUSG00000028409	Smu1	0.08	2.21
ENSMUSG00000028484	Psip1	-0.12	1.98
ENSMUSG00000028609	Magoh	-0.33	2.27
ENSMUSG00000028676	Srsf10	-0.71	1.75
ENSMUSG00000028790	Khdrbs1	0.02	2.03
ENSMUSG00000028809	Srrm1	0	2.16
ENSMUSG00000028820	Sfpq	-1.09	2.09
ENSMUSG00000028821	Syf2	-0.4	1.76
ENSMUSG00000028902	Sf3a3	-0.42	2.06
ENSMUSG00000028911	Srsf4	-0.41	1.74
ENSMUSG00000029439	Sfswap	-0.51	1.39
ENSMUSG00000029538	Srsf9	-0.05	2.06
ENSMUSG00000029594	Rbm19	-0.05	1.53
ENSMUSG00000029701	Rbm28	-0.65	1.66
ENSMUSG00000029817	Tra2a	-0.3	1.87
ENSMUSG00000030411	Nova2	1.64	0.82
ENSMUSG00000030435	U2af2	-0.55	2.33
ENSMUSG00000030512	Snrpa1	-0.07	2.21
ENSMUSG00000030795	Fus	-0.65	2.16
ENSMUSG00000030846	Tial1	-0.06	1.5
ENSMUSG00000031060	Rbm10	-0.79	1.53
ENSMUSG00000031107	Rbmx2	-0.93	1.23
ENSMUSG00000031167	Rbm3	-0.58	2.51
ENSMUSG00000031433	Rbm41	-0.39	0.7
ENSMUSG00000031586	Rbpms	-0.9	1.77
ENSMUSG00000031683	Lsm6	-1.31	1.39
ENSMUSG00000032077	Bud13	0.14	1.47
ENSMUSG00000032387	Rbpms2	0.18	2.13
ENSMUSG00000032407	U2surp	0.29	2.03
ENSMUSG00000032580	Rbm5	-0.27	1.65
ENSMUSG00000032582	Rbm6	-0.21	1.59
ENSMUSG00000032621	Srek1	-0.32	1.47
ENSMUSG00000033228	Scaf11	-0.15	1.83
ENSMUSG00000033565	Rbfox2	0.2	1.55
ENSMUSG00000033732	Sf3b3	-0.66	2.16
ENSMUSG00000033760	Rbm4b	-0.86	0.84
ENSMUSG00000033931	Rbm34	-0.52	1.4
ENSMUSG00000034120	Srsf2	-0.92	2.33
ENSMUSG00000034192	Lsm3	-0.52	2.17
ENSMUSG00000034681	Rnps1	0.03	2.5
ENSMUSG00000034818	Celf5	0.02	0.73
ENSMUSG00000034820	Cpsf7	-0.79	1.52
ENSMUSG00000035215	Lsm7	-0.75	2.15
ENSMUSG00000035275	Raver2	-0.62	0.78
ENSMUSG00000036109	Mbnl3	0.93	0.75
ENSMUSG00000036733	Rbm42	-0.12	1.88
ENSMUSG00000037197	Rbm17	0.13	2.33
ENSMUSG00000037296	Lsm1	-0.58	1.31
ENSMUSG00000037608	Bclaf1	-0.52	1.89
ENSMUSG00000038406	Scaf1	-0.28	1.7
ENSMUSG00000038722	Bud31	-0.4	2.12
ENSMUSG00000039148	Sart1	-0.91	1.43
ENSMUSG00000039218	Srrm2	-0.23	2.22
ENSMUSG00000039449	Prpf18	0.29	1.53
ENSMUSG00000040028	Elavl1	-0.21	1.72
ENSMUSG00000040043	Rbms2	0.15	1.78
ENSMUSG00000040383	Aqr	-0.34	1.77
ENSMUSG00000040459	Arglu1	-0.72	1.54
ENSMUSG00000040725	Hnrnpul1	-0.27	1.97
ENSMUSG00000040728	Esrp1	0.36	1.26
ENSMUSG00000040767	Snrnp25	-0.3	1.73
ENSMUSG00000042079	Hnrnpf	-0.39	2.93
ENSMUSG00000042369	Rbm45	-0.73	1.32
ENSMUSG00000042396	Rbm7	0.65	1.96
ENSMUSG00000043639	Rbm20	4.09	1.76
ENSMUSG00000044155	Lsm8	0.29	2.24
ENSMUSG00000044221	Grsf1	0.36	2.01
ENSMUSG00000045427	Hnrnph2	-0.29	1.84
ENSMUSG00000046201	Scaf8	0	1.62
ENSMUSG00000046434	Hnrnpa1	0.47	3.29
ENSMUSG00000048109	Rbm15	0.36	1.31
ENSMUSG00000048271	Rbm33	0.51	0.94
ENSMUSG00000050188	Lsm10	0.61	1.73
ENSMUSG00000050213	Snip1	-0.28	1.4
ENSMUSG00000051695	Pcbp1	-0.38	2.6
ENSMUSG00000054256	Msi1	-0.93	0.8
ENSMUSG00000055436	Srsf11	-0.43	1.95
ENSMUSG00000055531	Cpsf6	-0.2	1.66
ENSMUSG00000056851	Pcbp2	-0.29	2.68
ENSMUSG00000059208	Hnrnpm	-0.86	2.19
ENSMUSG00000059278	Naa38	-0.13	1.86
ENSMUSG00000060373	Hnrnpc	-0.36	2.49
ENSMUSG00000061028	Clasrp	-0.57	1.44
ENSMUSG00000061136	Prpf40a	0.02	1.73
ENSMUSG00000061613	U2af1	-0.46	2.46
ENSMUSG00000062078	Qk	-0.72	1.36
ENSMUSG00000062604	Srpk2	0.76	1.55
ENSMUSG00000063511	Snrnp70	-0.17	2.47
ENSMUSG00000063800	Prpf38a	0.18	2.08
ENSMUSG00000066037	Hnrnpr	0.06	1.05
ENSMUSG00000066148	Prpf4	-0.24	1.43
ENSMUSG00000068856	Sf3b4	-0.29	2.03
ENSMUSG00000069769	Msi2	-1.06	1.1
ENSMUSG00000070780	Rbm47	0.78	1.34
ENSMUSG00000071172	Srsf3	-0.76	1.85
ENSMUSG00000071337	Tia1	-0.69	1.13
ENSMUSG00000084128	Esrp2	-0.19	1.18
ENSMUSG00000089824	Rbm12	-0.43	1.23
ENSMUSG00000090553	Snrpe	-0.12	2.73
ENSMUSG00000091625	Lsm5	-0.32	2.17
ENSMUSG00000094936	Rbm4	-0.11	1.27

## Sheet: 1E
Expression values for the indicated splicing factors in mouse placenta and non-placental (other) tissues
Tissue	TPM Mbnl3		Tissue	TPM Mbnl2		Tissue	TPM Rbms1		Tissue	TPM Esrp2		Tissue	TPM Rbm20		Tissue	TPM Rbm38
Placenta	65.89		Placenta	60.52		Placenta	45.63		Placenta	22.03		Placenta	0.8		Placenta	94.34
Placenta	86.85		Placenta	63.01		Placenta	51.76		Placenta	23.22		Placenta	0.97		Placenta	94.47
Placenta	20.45		Placenta	49.55		Placenta	72.61		Placenta	14.34		Placenta	0.88		Placenta	9.27
Other	14.91		Other	43.89		Other	34.5		Other	13.15		Other	0.54		Other	32.17
Other	0.55		Other	53.07		Other	27.57		Other	2.7		Other	0.31		Other	61.91
Other	0.05		Other	54.64		Other	4.18		Other	0.11		Other	9.89		Other	10.42
Other	7.61		Other	109.63		Other	48.65		Other	50.09		Other	0.65		Other	95.42
Other	1.13		Other	26.74		Other	14.85		Other	0.2		Other	0.85		Other	10.86
Other	3.42		Other	80.37		Other	91.91		Other	0.06		Other	0.14		Other	18.7
Other	5.17		Other	72.97		Other	72.37		Other	0.03		Other	22.8		Other	36.57
Other	4.68		Other	8.23		Other	3		Other	0.23		Other	0.08		Other	10.95
Other	7.5		Other	2.32		Other	3.69		Other	0.89		Other	12.63		Other	21.35
Other	0.06		Other	31.36		Other	104.02		Other	0.06		Other	0.11		Other	56.22
Other	3.13		Other	64.2		Other	17.64		Other	43.21		Other	0.13		Other	40.23
Other	3.83		Other	19.14		Other	33.42		Other	7.34		Other	1.05		Other	61.69
Other	0.46		Other	60.94		Other	59.08		Other	0.25		Other	4.63		Other	8.86
Other	0.61		Other	1.13		Other	0.92		Other	0		Other	0		Other	42.75
Other	0.78		Other	58.46		Other	12.76		Other	6.61		Other	6.74		Other	11.75
Other	18.26		Other	28.85		Other	26.78		Other	0.55		Other	0.32		Other	83.62
Other	0.12		Other	33.86		Other	14.26		Other	0.33		Other	32.28		Other	98.33
Other	0.99		Other	2.66		Other	2.39		Other	17.37		Other	0.03		Other	12.96
Other	3.79		Other	37.53		Other	7.98		Other	25.2		Other	0.15		Other	48.36
Other	6.78		Other	50.3		Other	39.96		Other	68.53		Other	0.05		Other	5.76
Other	0.48		Other	32.53		Other	25.38		Other	20.7		Other	0.92		Other	9.02
Other	0.13		Other	11.78		Other	13.6		Other	46.51		Other	0		Other	3.15
Other	2.61		Other	94.19		Other	93.83		Other	32.3		Other	1.45		Other	27.96
Other	5.22		Other	27.16		Other	35.98		Other	0.16		Other	0.33		Other	111.7
Other	2.68		Other	110.47		Other	123.37		Other	2.56		Other	0.57		Other	10.05
Other	3.03		Other	27.4		Other	35.66		Other	18.37		Other	0.48		Other	205.74
Other	0.05		Other	7.52		Other	2.73		Other	0.02		Other	0.07		Other	75.64
Other	15.75		Other	45.75		Other	117.53		Other	0.3		Other	0.12		Other	53.45
Other	0.15		Other	55.66		Other	8.22		Other	0.1		Other	11.26		Other	78.72
Other	0.02		Other	34.97		Other	0.28		Other	0.02		Other	0.06		Other	1.35
Other	2.18		Other	25.55		Other	9.83		Other	0.7		Other	2.79		Other	35.77
Other	0.17		Other	96.74		Other	20.53		Other	0.19		Other	1.94		Other	4.14
Other	2.93		Other	88.12		Other	52.87		Other	16.84		Other	0.57		Other	118.41
Other	6.87		Other	3.21		Other	29.77		Other	3.48		Other	0.23		Other	244
Other	0.06		Other	208.93		Other	1.19		Other	3.82		Other	25.26		Other	3.27
Other	1.57		Other	44.72		Other	6.01		Other	10.06		Other	0.03		Other	1.96
Other	1.61		Other	68.64		Other	55.47		Other	71.72		Other	0.16		Other	24.16
Other	4.03		Other	23.83		Other	33.55		Other	8.91		Other	0.29		Other	218.41
Other	2.21		Other	32.05		Other	13.15		Other	50.08		Other	0.14		Other	38.14
Other	3.32		Other	11.7		Other	40.92		Other	1.06		Other	0.68		Other	17.59
Other	27.53		Other	49.92		Other	41.44		Other	17.12		Other	1.38		Other	416.35
Other	0.53		Other	38.28		Other	10.97		Other	21.38		Other	0.6		Other	8.2
Other	3.54		Other	66.91		Other	54.93		Other	25.89		Other	0.65		Other	6.25
Other	2.96		Other	29.3		Other	32.75		Other	7.33		Other	1.25		Other	59.78

## Sheet: 1F
Mbnl3 expression in Human, Cow and Opossum placenta and non placental tissues
Tissue	TPM Human		Tissue	TPM Cow		Tissue	TPM Opossum
Placenta	69.84		Placenta	189.54		Placenta	1.66
Placenta	225.96		Placenta	107.93		Placenta	0.63
Placenta	147.12		Placenta	58.36		Other	51.93
Other	2.29		Other	11.93		Other	0.08
Other	2.08		Other	0.39		Other	98.12
Other	10.34		Other	0.14		Other	128.24
Other	0.96		Other	11.79		Other	8.34
Other	3.27		Other	0.01		Other	4.46
Other	9.4		Other	0.36		Other	47.61
Other	9.8		Other	6.95		Other	7.03
Other	3.08		Other	8.86		Other	12.83
Other	9.04		Other	9.45		Other	40.95
Other	2.36		Other	0.29		Other	21.46
Other	6.63		Other	0.48		Other	31.09
Other	30.38		Other	0.52		Other	15.26
Other	0.42		Other	0.55		Other	44.53
Other	11.73		Other	2.2		Other	15.1
Other	0.13		Other	8.86		Other	20.05
Other	12.27		Other	1.34		Other	86.24
Other	0.03		Other	2.64		Other	53.59
Other	15.49		Other	0.76		Other	28.22
Other	5.76		Other	18.27		Other	18.31
Other	2.95		Other	0.29		Other	10.9
Other	4.04		Other	6.35		Other	117.04
Other	3.17					Other	29.12
Other	3.54					Other	102.88
Other	0.57					Other	11.14
Other	0.78
Other	0.38
Other	0.87
Other	1.17
Other	1.69
Other	4.24
Other	7.91
Other	5.5
Other	9.85
Other	2.6
Other	12.98
Other	1.41
Other	9.5
Other	2.34
Other	0.49
Other	0.23
Other	2
Other	1.06
Other	9.26
Other	0.56
Other	1.04
Other	2.34
Other	11.99
Other	0.1
Other	11.91
Other	11.22
Other	4.51
Other	1.61
Other	48.84
Other	12.48
Other	5.58
Other	0.44

## Sheet: 2C
Percent usage of the indicated Mbnl3 splice junctions in mouse tissues (see Fig. 2a for splice junction details)
	Splice (Exon-Exon) junction
Sample group	A	B	C	D
Placenta	13.26	45.7533	36.1667	4.82
Oocyte-Morula	0	0	100	0
Trophectoderm	0	0	45.45	54.55
Adipose	6.34	4.58	80.99	8.1
Digestive tract	58.88	41.12	0	0
Thyroid	44.44	48.15	3.7	3.7
MEF	50.55	49.45	0	0
Kidney	36.36	54.55	9.09	0
Immune/haematopoiesis	42.17	56.31	1.12	0.4
Lung	33.9	57.63	8.47	0
Bladder	17.33	58	24.67	0
Embryonic Limb	32	63	4	1
Mammary Gland	31.82	63.64	4.55	0
Skin	33.33	66.67	0	0
Embryonic Brain	32.41	66.9	0.69	0
ICM/ESCs	19.83	71.55	6.47	2.16
Embryonic Liver	18.37	77.55	2.04	2.04
Neural	14.29	85.71	0	0
Testis	11.02	88.98	0	0

## Sheet: 2G
Percent Z-score contribution of sequences containing the indicated motifs to the total cumulative Z-score of the top 100 RNAcompete derived 7-mers for the indicated MBNL proteins.
RNA binding protein	GCUU	GCAGC
HsMBNL1_L	71.26	7.98
HsMBNL2_L	85.08	6.31
MmMBNL3_L	20.25	23.78
OpMBNL3_L	83.17	5.3
GgMBNL3_L	79.4	5.51
MmMBNL1_S	9.48	20.14
MmMBNL2_S	2.87	20.07
MmMBNL3_S	4.42	23.72
OpMBNL3_S	25.67	8.96
GgMBNL3_S	8.54	15.74
MmM3_OpZNFs	55.67	16.41
OpM3_MmZNFs	64	8.49
OpM3_MmLinker	55.84	12.35

## Sheet: 2H
Z-score of the top RNA-compete derived 7-mer for each of the indicated MBNL proteins
RNA binding protein	Top Z score
HsMBNL1_L	11.8431
HsMBNL2_L	12.6079
MmMBNL3_L	7.88323
OpMBNL3_L	11.4546
GgMBNL3_L	11.0379
MmMBNL1_S	7.45144
MmMBNL2_S	6.69257
MmMBNL3_S	8.69911
OpMBNL3_S	6.54625
GgMBNL3_S	7.79084
MmM3_OpZNFs	10.1233
OpM3_MmZNFs	10.8345
OpM3_MmLinker	10.5279

## Sheet: 2I
Percent Z-score contribution of sequences containing the indicated motifs to the total cumulative Z-score of the top 100 RNAcompete derived 7-mer motifs containing a single GC dinucleotide for the indicated MBNL proteins.
RNA binding protein	GCU	GCA	GCC	GCG
HsMBNL1_L	96.51	12.17	0.94	14.96
HsMBNL2_L	96.85	10.24	0	7.21
MmMBNL3_L	38.59	62.75	0	23.37
OpMBNL3_L	95.25	8.11	0	6.97
GgMBNL3_L	91.84	10.78	0	8.64
MmMBNL1_S	46.78	52.62	0	34.1
MmMBNL2_S	34.47	57.36	1.28	24.5
MmMBNL3_S	29.86	69.2	0	31.22
OpMBNL3_S	65.71	22.91	0	15.37
GgMBNL3_S	38.5	57	0	22.25
MmM3_OpZNFs	79.55	24.75	0	14.81
OpM3_MmZNFs	78.6	20.03	0	14.24
OpM3_MmLinker	80.56	21.7	0	17.93

## Sheet: 2J
Z-score contribution of 7-mer’s containing a pair of GC dinucleotides with a 1bp spacer vs a 2bp spacer
	Percent contribution to cumulative Z-score
RNA binding protein	1bp spacer (GCxGC)	2bp spacer (GCxxGC)	Log2 Ratio
HsMBNL1_L	47.15	52.85	-0.16
HsMBNL2_L	36.33	63.67	-0.81
MmMBNL3_L	64.75	35.25	0.88
OpMBNL3_L	33.81	66.19	-0.97
GgMBNL3_L	33.1	66.9	-1.02
MmMBNL1_S	66.98	33.02	1.02
MmMBNL2_S	73.84	26.16	1.5
MmMBNL3_S	69.74	30.26	1.2
OpMBNL3_S	68.75	31.25	1.14
GgMBNL3_S	63.91	36.09	0.82
MmM3_OpZNFs	54.41	45.59	0.26
OpM3_MmZNFs	39.94	60.06	-0.59
OpM3_MmLinker	45.23	54.77	-0.28

[truncated: 42 more sheets: 3A, 3C, 3D, 3E, 3F, 3G, 4C, 4D, 4H, 4I, 4J, 4K, 5A, 5B, 5C, 5D, S1B, S1C, S1D, S1E …]
